# Supplementary material for: Metabolomic, proteomic and lactylated proteomic analyses indicate lactate plays important roles in maintaining energy and C:N homeostasis in Phaeodactylum tricornutum
Source: Biotechnol Biofuels Bioprod. 2022 May 31;15:61. doi: 10.1186/s13068-022-02152-8 (PMC9153171; doi:10.1186/s13068-022-02152-8)
Supplement: Supplementary file 2 — Additional file 2: Table S1. Annotation combines of proteomics data. [file 13068_2022_2152_MOESM2_ESM.xlsx]

## Sheet: Table S1. Annotation combines
Table S1. Annotation combines of proteomics data.
Protein accession	Protein description	Gene name	MW [kDa]	Coverage [%]	MS/MS Counts	Peptides	Unique peptides	MS/MS count HC1	MS/MS count HC2	MS/MS count HC3	MS/MS count LN1	MS/MS count LN2	MS/MS count LN3	MS/MS count NC1	MS/MS count NC2	MS/MS count NC3	Peptides HC1	Peptides HC2	Peptides HC3	Peptides LN1	Peptides LN2	Peptides LN3	Peptides NC1	Peptides NC2	Peptides NC3	Unique peptides HC1	Unique peptides HC2	Unique peptides HC3	Unique peptides LN1	Unique peptides LN2	Unique peptides LN3	Unique peptides NC1	Unique peptides NC2	Unique peptides NC3	LFQ intensity HC1	LFQ intensity HC2	LFQ intensity HC3	LFQ intensity LN1	LFQ intensity LN2	LFQ intensity LN3	LFQ intensity NC1	LFQ intensity NC2	LFQ intensity NC3	HC1	HC2	HC3	LN1	LN2	LN3
A0T096	Photosystem II CP43 reaction center protein OS=Phaeodactylum tricornutum (strain CCAP 1055/1) OX=556484 GN=psbC PE=3 SV=1	psbC	51.662	32.9	185	13	13	24	21	18	26	23	19	17	22	15	13	12	11	13	12	13	12	13	12	13	12	11	13	12	13	12	13	12	10314000	5971200	4722100	5358800	5903400	5355500	7261600	8146100	2936500	1.65852	0.960185	0.759327	0.86171	0.949283	0.861179
A0T097	Photosystem II D2 protein OS=Phaeodactylum tricornutum (strain CCAP 1055/1) OX=556484 GN=psbD PE=3 SV=1	psbD	39.077	31.3	152	10	10	20	20	18	18	17	17	15	17	10	10	9	9	9	9	9	9	9	9	10	9	9	9	9	9	9	9	9	11518000	6730600	6785400	4758900	5934600	5317300	6199900	7597000	3486000	1.77723	1.03854	1.04699	0.734301	0.915712	0.820463
A0T0A2	Photosystem I assembly protein Ycf4 OS=Phaeodactylum tricornutum (strain CCAP 1055/1) OX=556484 GN=ycf4 PE=3 SV=1	ycf4	20.477	30.9	30	5	5	4	3	4	5	3	2	4	3	2	5	5	5	5	5	5	5	5	5	5	5	5	5	5	5	5	5	5	485260	397100	287800	343360	338370	388050	313110	312570	180640	1.43367	1.17321	0.850289	1.01444	0.999695	1.14647
A0T0A3	Cytochrome b559 subunit alpha OS=Phaeodactylum tricornutum (strain CCAP 1055/1) OX=556484 GN=psbE PE=3 SV=1	psbE	9.4996	41.7	28	4	4	4	4	3	2	3	3	3	3	3	4	4	3	4	3	4	3	4	4	4	4	3	4	3	4	3	4	4	1656900	798220	865010	270280	318800	253890	787070	898800	1169800	2.1246	1.02354	1.10918	0.346574	0.40879	0.325557
A0T0A4	Cytochrome b559 subunit beta OS=Phaeodactylum tricornutum (strain CCAP 1055/1) OX=556484 GN=psbF PE=3 SV=1	psbF	4.8938	32.6	11	1	1	1	1	1	1	1	1	1	1	3	1	1	1	1	1	1	1	1	1	1	1	1	1	1	1	1	1	1	0	0	0	0	0	0	0	0	0
A0T0A9	Photosystem II reaction center protein H OS=Phaeodactylum tricornutum (strain CCAP 1055/1) OX=556484 GN=psbH PE=3 SV=1	psbH	7.3887	20.9	20	2	2	3	3	2	2	1	2	2	2	3	2	2	1	1	2	1	1	2	2	2	2	1	1	2	1	1	2	2	769250	395310	368900	113190	117190	122620	297530	405470	609330	2.16433	1.11223	1.03792	0.318467	0.329722	0.344999
A0T0B0	Protein PsbN OS=Phaeodactylum tricornutum (strain CCAP 1055/1) OX=556484 GN=psbN PE=3 SV=1	psbN	4.7774	25.6	11	1	1	2	1	1	2	1	1	1	1	1	1	1	1	1	1	1	1	1	1	1	1	1	1	1	1	1	1	1	157940	149720	110850	74590	108650	76588	110900	120970	136500	1.35803	1.28735	0.953131	0.641354	0.934215	0.658533
A0T0B2	Photosystem II CP47 reaction center protein OS=Phaeodactylum tricornutum (strain CCAP 1055/1) OX=556484 GN=psbB PE=3 SV=1	psbB	56.399	38.5	477	17	16	71	43	42	46	43	52	58	63	59	17	16	16	16	15	16	16	16	16	16	15	15	15	15	15	16	16	16	10262000	5632100	4787300	5234900	5340900	5209300	6393700	8589500	7869700	1.55696	0.854508	0.726334	0.794244	0.810327	0.79036
A0T0B3	30S ribosomal protein S14, chloroplastic OS=Phaeodactylum tricornutum (strain CCAP 1055/1) OX=556484 GN=rps14 PE=3 SV=1	rps14	11.944	24	15	3	3	3	1	1	0	2	1	1	2	4	3	2	2	1	3	2	2	3	3	3	2	2	1	3	2	2	3	3	230230	109800	123760	0	239650	135420	138930	239430	458160	1.09936	0.524299	0.590958		1.14434	0.646635
A0T0B5	Mg-protoporphyrin IX chelatase OS=Phaeodactylum tricornutum (strain CCAP 1055/1) OX=556484 GN=chlI PE=3 SV=1	chlI	39.546	66	268	24	24	41	25	29	24	25	22	35	34	33	24	22	23	23	24	22	24	24	23	24	22	23	23	24	22	24	24	23	6649900	1453700	2637200	1180300	950630	1092700	5019800	5716200	3809600	2.09923	0.458902	0.832507	0.372595	0.300093	0.344942
A0T0B8	Cytochrome b6 OS=Phaeodactylum tricornutum (strain CCAP 1055/1) OX=556484 GN=petB PE=3 SV=1	petB	23.992	29.8	84	6	6	12	9	11	9	9	10	9	9	6	6	6	6	6	6	6	6	6	5	6	6	6	6	6	6	6	6	5	3166800	2751500	2866200	3891100	4107100	3574600	2416500	2864600	2020000	1.03047	0.895334	0.932657	1.26616	1.33644	1.16317
A0T0B9	Photosystem I ferredoxin-binding protein OS=Phaeodactylum tricornutum (strain CCAP 1055/1) OX=556484 GN=psaD PE=4 SV=1	psaD	15.567	74.1	259	10	10	31	33	31	25	26	26	29	29	29	10	10	10	9	10	9	10	10	9	10	10	10	9	10	9	10	10	9	14907000	10255000	14278000	7361200	5471100	5730100	11306000	12150000	15472000	1.38412	0.952178	1.32571	0.683488	0.507992	0.532041
A0T0C0	50S ribosomal protein L12, chloroplastic OS=Phaeodactylum tricornutum (strain CCAP 1055/1) OX=556484 GN=rpl12 PE=3 SV=1	rpl12	13.451	68	41	7	7	7	2	7	2	3	3	5	6	6	7	6	7	5	4	5	6	6	6	7	6	7	5	4	5	6	6	6	2704400	1609200	2214900	657490	939460	721620	2369100	2278500	2405700	1.53076	0.910847	1.25369	0.372155	0.531757	0.408455
A0T0C1	50S ribosomal protein L1, chloroplastic OS=Phaeodactylum tricornutum (strain CCAP 1055/1) OX=556484 GN=rpl1 PE=3 SV=1	rpl1	25.427	61.3	145	12	12	23	14	14	15	13	14	18	22	12	12	11	11	12	10	12	11	12	12	12	11	11	12	10	12	11	12	12	1707600	1176000	1433000	1254200	1313800	1098400	1837100	1920000	1286000	1.17982	0.812523	0.990089	0.866553	0.907731	0.758907
A0T0C2	50S ribosomal protein L11, chloroplastic OS=Phaeodactylum tricornutum (strain CCAP 1055/1) OX=556484 GN=rpl11 PE=3 SV=1	rpl11	14.828	48.9	59	7	7	6	7	6	7	7	6	6	7	7	6	7	7	7	6	7	6	7	6	6	7	7	7	6	7	6	7	6	1342000	917020	1151700	1165000	1217700	1042800	1529600	1669400	2637200	0.953093	0.651271	0.817942	0.827387	0.864815	0.7406
A0T0C6	Cytochrome c-550 OS=Phaeodactylum tricornutum (strain CCAP 1055/1) OX=556484 GN=psbV PE=3 SV=1	psbV	17.722	68.7	184	11	11	33	16	22	12	9	11	26	20	35	11	11	10	8	8	10	10	11	10	11	11	10	8	8	10	10	11	10	17603000	9587100	9976100	3960500	3698900	3755700	11403000	12310000	18076000	1.75309	0.954782	0.993522	0.394427	0.368374	0.374031
A0T0C7	50S ribosomal protein L19, chloroplastic OS=Phaeodactylum tricornutum (strain CCAP 1055/1) OX=556484 GN=rpl19 PE=3 SV=1	rpl19	13.77	40	33	6	6	4	3	3	4	2	4	4	4	5	6	6	6	6	6	6	5	6	6	6	6	6	6	6	6	5	6	6	280120	194210	248870	373040	434430	369350	263190	370030	850870	0.744976	0.516499	0.661867	0.992095	1.15536	0.982282
A0T0C8	Ferredoxin OS=Phaeodactylum tricornutum (strain CCAP 1055/1) OX=556484 GN=petF PE=3 SV=1	petF	10.848	94.9	188	4	4	31	19	34	14	14	16	10	29	21	4	4	4	4	4	4	4	4	4	4	4	4	4	4	4	4	4	4	30237000	15947000	28542000	17044000	13294000	14147000	8538700	17538000	22352000	1.62332	0.85614	1.53232	0.915034	0.713709	0.759504
A0T0C9	Cytochrome f OS=Phaeodactylum tricornutum (strain CCAP 1055/1) OX=556484 GN=petA PE=3 SV=1	petA	34.262	65	257	15	15	29	27	26	27	32	29	24	30	33	14	14	14	15	14	14	13	13	13	14	14	14	15	14	14	13	13	13	8257900	7615800	7342100	7059700	8143700	6787700	6170300	7354500	12903000	1.0375	0.95683	0.922443	0.886963	1.02315	0.852789
A0T0D0	Sec-independent protein translocase component TatC OS=Phaeodactylum tricornutum (strain CCAP 1055/1) OX=556484 GN=tatC PE=3 SV=1	tatC	27.906	4.1	3	1	1	1	0	1	0	0	1	0	0	0	1	1	1	1	1	1	0	0	0	1	1	1	1	1	1	0	0	0	0	0	0	0	0	0	0	0	0
A0T0D1	ATP synthase epsilon chain, chloroplastic OS=Phaeodactylum tricornutum (strain CCAP 1055/1) OX=556484 GN=atpE PE=3 SV=1	atpE	14.353	82.7	143	10	10	17	12	19	15	13	14	17	18	18	10	10	10	10	10	10	10	10	10	10	10	10	10	10	10	10	10	10	4716200	2932800	3428800	1918400	1635600	1444000	3609800	3510600	5726200	1.46758	0.912621	1.06696	0.596963	0.508962	0.44934
A0T0D2	ATP synthase subunit beta, chloroplastic OS=Phaeodactylum tricornutum (strain CCAP 1055/1) OX=556484 GN=atpB PE=3 SV=1	atpB	51.62	84.8	849	35	33	110	80	103	78	75	69	89	115	130	34	29	33	32	29	32	31	33	33	32	27	31	30	27	30	29	31	31	25452000	15868000	21486000	13053000	12438000	11195000	21448000	21065000	31243000	1.3222	0.824321	1.11617	0.678086	0.646137	0.581565
A0T0D3	Photosystem I assembly protein Ycf3 OS=Phaeodactylum tricornutum (strain CCAP 1055/1) OX=556484 GN=ycf3 PE=3 SV=1	ycf3	19.197	73.8	50	8	8	7	5	7	5	4	4	6	7	5	7	7	8	6	5	6	6	7	7	7	7	8	6	5	6	6	7	7	1107300	652230	893790	419150	341830	457190	1057600	978890	558940	1.54103	0.907707	1.24389	0.58333	0.475724	0.63627
A0T0D4	30S ribosomal protein S18, chloroplastic OS=Phaeodactylum tricornutum (strain CCAP 1055/1) OX=556484 GN=rps18 PE=3 SV=1	rps18	8.1536	69.4	36	4	4	3	3	5	5	4	4	4	4	4	4	4	4	4	4	4	4	4	4	4	4	4	4	4	4	4	4	4	619610	277590	403560	335720	394090	496800	707120	883190	1551200	0.983702	0.440706	0.640698	0.532994	0.625663	0.788727
A0T0D5	50S ribosomal protein L33, chloroplastic OS=Phaeodactylum tricornutum (strain CCAP 1055/1) OX=556484 GN=rpl33 PE=3 SV=1	rpl33	7.5357	17.2	6	1	1	1	1	0	0	1	1	0	1	1	1	1	1	1	1	1	0	1	1	1	1	1	1	1	1	0	1	1	0	0	0	0	0	0	0	0	0
A0T0D6	30S ribosomal protein S20, chloroplastic OS=Phaeodactylum tricornutum (strain CCAP 1055/1) OX=556484 GN=rps20 PE=3 SV=1	rps20	10.681	11.8	8	1	1	1	0	1	1	1	1	1	1	1	1	0	1	1	1	1	1	1	1	1	0	1	1	1	1	1	1	1	0	0	0	0	0	0	0	0	0
A0T0D8	DNA-directed RNA polymerase subunit beta' OS=Phaeodactylum tricornutum (strain CCAP 1055/1) OX=556484 GN=rpoC1 PE=3 SV=1	rpoC1	80.749	18.7	51	11	11	6	6	3	9	8	4	7	7	1	10	10	8	11	10	9	9	11	6	10	10	8	11	10	9	9	11	6	161800	173660	77282	171930	242470	211510	146520	152410	69565	1.03486	1.11072	0.49429	1.09965	1.55082	1.3528
A0T0E0	30S ribosomal protein S2, chloroplastic OS=Phaeodactylum tricornutum (strain CCAP 1055/1) OX=556484 GN=rps2 PE=3 SV=1	rps2	25.77	68.6	177	13	13	21	19	20	21	17	20	20	21	18	13	13	13	13	13	13	13	13	12	13	13	13	13	13	13	13	13	12	1739000	1122800	1528200	1485500	1454800	1328300	2163900	2411000	1895700	1.03449	0.667927	0.90909	0.883688	0.865426	0.790174
A0T0E2	Ribulose-1,5-bisphosphate carboxylase/oxygenase small subunit OS=Phaeodactylum tricornutum (strain CCAP 1055/1) OX=556484 GN=rbcS PE=4 SV=1	rbcS	16.023	95	640	19	19	82	61	75	57	49	63	78	87	88	19	18	18	18	18	18	19	19	19	19	18	18	18	18	18	19	19	19	36704000	23307000	31078000	23515000	17702000	21380000	33608000	36493000	62004000	1.15587	0.733973	0.978694	0.740524	0.557463	0.673289
A0T0E4	Iron-sulfur cluster formation ABC transporter OS=Phaeodactylum tricornutum (strain CCAP 1055/1) OX=556484 GN=sufB PE=4 SV=1	sufB	54.456	51.4	104	17	17	12	8	11	10	11	12	8	15	17	16	13	15	14	16	15	14	16	16	16	13	15	14	16	15	14	16	16	496360	370370	348040	291710	292550	319590	326600	466590	826750	1.19491	0.891608	0.837852	0.702246	0.704268	0.769363
A0T0E5	Iron-sulfur cluster formation ABC transporter ATP-binding subunit OS=Phaeodactylum tricornutum (strain CCAP 1055/1) OX=556484 GN=sufC PE=4 SV=1	sufC	28.167	60.3	127	12	12	14	15	16	14	13	12	12	15	16	11	10	11	11	10	11	10	11	11	11	10	11	11	10	11	10	11	11	1306000	967890	969490	744190	745310	748510	844380	920960	1146500	1.40041	1.03786	1.03958	0.79799	0.799191	0.802622
A0T0E6	ATP synthase subunit a, chloroplastic OS=Phaeodactylum tricornutum (strain CCAP 1055/1) OX=556484 GN=atpI PE=3 SV=1	atpI	27.004	8.7	10	1	1	1	1	2	1	1	1	1	1	1	1	1	1	1	1	1	1	1	1	1	1	1	1	1	1	1	1	1	0	0	0	0	0	0	0	0	0
A0T0E8	ATP synthase subunit b', chloroplastic OS=Phaeodactylum tricornutum (strain CCAP 1055/1) OX=556484 GN=atpF2 PE=3 SV=1	atpF2	17.653	57.7	84	10	10	10	8	11	10	11	11	6	10	7	10	10	9	10	10	10	9	10	9	10	10	9	10	10	10	9	10	9	1800200	1486500	1740500	1472700	1818100	1608000	1110300	1177700	1556900	1.17652	0.971505	1.13751	0.962486	1.18822	1.05091
A0T0E9	ATP synthase subunit b, chloroplastic OS=Phaeodactylum tricornutum (strain CCAP 1055/1) OX=556484 GN=atpF PE=3 SV=1	atpF	20.316	48.6	103	10	10	11	13	11	12	9	13	12	10	12	10	10	10	10	10	10	10	10	10	10	10	10	10	10	10	10	10	10	3135900	2251400	2950900	2330600	2211500	2024400	2342500	2735600	4973500	1.1309	0.811923	1.06418	0.840485	0.797534	0.73006
A0T0F0	ATP synthase subunit delta, chloroplastic OS=Phaeodactylum tricornutum (strain CCAP 1055/1) OX=556484 GN=atpD PE=3 SV=1	atpD	21.324	72.2	119	11	11	16	16	16	13	11	12	11	14	10	11	11	11	10	11	10	10	10	9	11	11	11	10	11	10	10	10	9	1658300	1007200	1271400	605570	569530	623450	819800	1058600	857580	1.76177	1.07004	1.35073	0.643354	0.605065	0.66235
A0T0F1	ATP synthase subunit alpha, chloroplastic OS=Phaeodactylum tricornutum (strain CCAP 1055/1) OX=556484 GN=atpA PE=3 SV=1	atpA	54.621	76.4	639	32	29	83	52	76	64	50	57	69	90	98	30	26	26	28	26	25	27	30	31	27	23	23	25	23	22	24	27	28	17658000	12623000	15223000	10466000	10259000	9159400	14854000	16044000	24838000	1.21199	0.866406	1.04486	0.718356	0.704148	0.628675
A0T0F2	ATP-dependent zinc metalloprotease FtsH OS=Phaeodactylum tricornutum (strain CCAP 1055/1) OX=556484 GN=ftsH PE=3 SV=1	ftsH	68.465	71.5	464	37	36	63	51	49	49	43	49	58	57	45	36	35	35	37	35	35	36	37	35	36	35	35	36	35	35	36	36	35	4080600	2745800	3080200	2800200	2535000	2654800	3658400	4292400	1923800	1.32243	0.88985	0.998221	0.90748	0.821535	0.860359
A0T0F3	Photosystem I reaction center subunit IV OS=Phaeodactylum tricornutum (strain CCAP 1055/1) OX=556484 GN=psaE PE=3 SV=1	psaE	7.8567	68.1	121	3	3	20	17	16	9	7	8	12	20	12	3	3	3	3	3	3	3	3	3	3	3	3	3	3	3	3	3	3	16692000	10886000	14980000	7468200	6363300	5768700	12842000	14882000	19240000	1.3767	0.897837	1.2355	0.61595	0.524822	0.475781
A0T0F5	50S ribosomal protein L35, chloroplastic OS=Phaeodactylum tricornutum (strain CCAP 1055/1) OX=556484 GN=rpl35 PE=3 SV=1	rpl35	7.519	28.1	18	3	3	2	2	3	1	2	2	1	2	3	3	3	3	3	3	3	3	3	3	3	3	3	3	3	3	3	3	3	127530	122640	150110	125030	153160	94284	79640	89943	297980	0.925384	0.889902	1.08923	0.907244	1.11136	0.684144
A0T0F6	50S ribosomal protein L20, chloroplastic OS=Phaeodactylum tricornutum (strain CCAP 1055/1) OX=556484 GN=rpl20 PE=3 SV=1	rpl20	13.028	27.7	13	3	3	2	1	1	1	1	1	1	1	4	2	1	2	2	2	1	1	1	3	2	1	2	2	2	1	1	1	3	111580	75998	81600	64727	65415	0	0	0	237040	1.05205	0.716557	0.769376	0.610287	0.616774
A0T0F7	AAA domain-containing protein OS=Phaeodactylum tricornutum (strain CCAP 1055/1) OX=556484 GN=ycf45 PE=4 SV=1	ycf45	51.696	22.5	26	8	8	6	2	2	1	2	1	5	4	3	8	6	5	6	4	5	6	7	6	8	6	5	6	4	5	6	7	6	80529	77012	57846	55534	60629	50305	60687	70911	64400	1.25423	1.19945	0.900945	0.864936	0.94429	0.783495
A0T0F8	Acyl carrier protein OS=Phaeodactylum tricornutum (strain CCAP 1055/1) OX=556484 GN=acpP PE=3 SV=1	acpP	8.5154	19.7	7	2	2	2	0	1	0	0	1	1	1	1	2	1	2	2	2	2	2	2	2	2	1	2	2	2	2	2	2	2	236120	0	118790	93123	91376	58047	136100	90680	228530	1.79428		0.902689	0.707644	0.694369	0.441101
A0T0F9	Uncharacterized protein OS=Phaeodactylum tricornutum (strain CCAP 1055/1) OX=556484 GN=ycf89 PE=4 SV=1	ycf89	40.453	19.2	34	6	6	5	5	4	5	5	6	1	2	1	6	6	6	5	4	5	4	5	1	6	6	6	5	4	5	4	5	1	136580	133380	147970	111770	165030	135610	49805	78463	0	1.13982	1.11311	1.23487	0.932769	1.37725	1.13172
A0T0G0	Photosystem II protein Y OS=Phaeodactylum tricornutum (strain CCAP 1055/1) OX=556484 GN=psbY-A PE=3 SV=1	psbY-A	4.0469	22.2	9	1	1	1	1	1	1	1	1	1	1	1	1	1	1	1	1	1	1	1	1	1	1	1	1	1	1	1	1	1	0	0	0	0	0	0	0	0	0
A0T0G2	Probable RuBisCO transcriptional regulator OS=Phaeodactylum tricornutum (strain CCAP 1055/1) OX=556484 GN=rbcR PE=3 SV=1	rbcR	34.726	11.4	7	2	2	2	0	0	1	1	1	1	1	0	2	2	2	2	2	2	2	2	1	2	2	2	2	2	2	2	2	1	88298	69066	63797	56501	54664	58748	65689	72366	0	1.33499	1.04422	0.964559	0.854249	0.826475	0.888222
A0T0G3	50S ribosomal protein L21, chloroplastic OS=Phaeodactylum tricornutum (strain CCAP 1055/1) OX=556484 GN=rpl21 PE=3 SV=1	rpl21	12.409	44.8	48	6	6	5	5	5	4	5	5	6	6	7	6	5	6	6	6	6	6	6	6	6	5	6	6	6	6	6	6	6	617400	528410	617150	785580	880660	743360	588900	752620	1708900	0.769295	0.658411	0.768983	0.978851	1.09732	0.926244
A0T0G4	50S ribosomal protein L27, chloroplastic OS=Phaeodactylum tricornutum (strain CCAP 1055/1) OX=556484 GN=rpl27 PE=3 SV=1	rpl27	8.9142	45.8	19	4	4	2	2	1	3	3	2	1	3	2	3	2	2	4	4	4	3	3	4	3	2	2	4	4	4	3	3	4	129620	194680	156140	207690	287400	206570	107050	154680	334960	0.655828	0.985007	0.790009	1.05083	1.45413	1.04517
A0T0G5	Protein translocase subunit SecA OS=Phaeodactylum tricornutum (strain CCAP 1055/1) OX=556484 GN=secA PE=3 SV=1	secA	102.22	62.5	358	48	48	34	37	34	48	44	46	37	43	35	43	43	43	46	45	46	43	41	41	43	43	43	46	45	46	43	41	41	326900	256260	205560	328060	329250	331200	250280	373740	249000	1.11012	0.870235	0.698062	1.11406	1.1181	1.12472
A0T0G7	AAA domain-containing protein OS=Phaeodactylum tricornutum (strain CCAP 1055/1) OX=556484 GN=ycf46 PE=4 SV=1	ycf46	57.058	70.4	242	31	31	27	35	27	34	30	32	21	21	15	29	28	28	31	30	30	27	28	21	29	28	28	31	30	30	27	28	21	571960	689270	565610	565510	620210	578240	370800	402100	162000	1.13742	1.37071	1.1248	1.1246	1.23338	1.14991
A0T0G8	Cytochrome c biogenesis protein Ccs1 OS=Phaeodactylum tricornutum (strain CCAP 1055/1) OX=556484 GN=ccs1 PE=3 SV=1	ccs1	48.693	18.3	23	6	6	2	1	1	5	1	3	3	4	3	5	5	5	6	5	6	6	6	5	5	5	5	6	5	6	6	6	5	137430	89125	87896	128100	93576	112080	123570	180610	130840	1.14184	0.740496	0.730285	1.06432	0.777477	0.931218
A0T0G9	Photosystem II protein D1 OS=Phaeodactylum tricornutum (strain CCAP 1055/1) OX=556484 GN=psbA PE=3 SV=1	psbA	39.651	25.8	163	9	9	26	17	18	16	16	19	18	21	12	9	8	8	9	8	8	8	9	8	9	8	8	9	8	8	8	9	8	7616000	4392800	4326600	4461800	4814400	4903500	5210700	6177300	3722300	1.50232	0.866517	0.853459	0.880128	0.949682	0.967257
A0T0H0	Uncharacterized protein OS=Phaeodactylum tricornutum (strain CCAP 1055/1) OX=556484 GN=ycf35 PE=4 SV=1	ycf35	15.532	30.5	26	3	3	3	3	4	1	1	3	4	4	3	3	2	2	1	2	3	3	3	2	3	2	2	1	2	3	3	3	2	218060	111650	133810	159980	44538	67778	273770	275940	218730	1.30466	0.668005	0.800588	0.957164	0.266472	0.405517
A0T0H2	30S ribosomal protein S4, chloroplastic OS=Phaeodactylum tricornutum (strain CCAP 1055/1) OX=556484 GN=rps4 PE=3 SV=1	rps4	23.425	59.6	108	15	15	13	10	10	12	12	12	10	13	16	15	11	12	13	13	14	14	14	15	15	11	12	13	13	14	14	14	15	538500	277700	354810	484930	518580	483500	469100	697130	1264800	0.952339	0.491113	0.627483	0.8576	0.91711	0.855071
A0T0H3	Thiamine biosynthesis protein OS=Phaeodactylum tricornutum (strain CCAP 1055/1) OX=556484 GN=thiS PE=4 SV=1	thiS	8.046	18.6	2	2	2	0	2	0	0	0	0	0	0	0	1	2	2	0	0	0	0	0	0	1	2	2	0	0	0	0	0	0	0	24162	21790	0	0	0	0	0	0		1.05162	0.948381
A0T0H4	Phenylalanine--tRNA ligase beta subunit, chloroplastic OS=Phaeodactylum tricornutum (strain CCAP 1055/1) OX=556484 GN=pheT PE=3 SV=1	pheT	81.081	41.6	171	22	22	21	13	11	25	19	22	20	24	16	21	18	17	22	19	20	20	21	19	21	18	17	22	19	20	20	21	19	311360	163030	150130	302680	261010	309290	314980	432810	230950	1.13165	0.592539	0.545654	1.1001	0.948652	1.12413
A0T0H5	Photosystem II reaction center Psb28 protein OS=Phaeodactylum tricornutum (strain CCAP 1055/1) OX=556484 GN=psb28 PE=3 SV=1	psb28	13.103	64.3	88	8	8	10	11	11	9	10	8	8	12	9	8	8	8	7	8	8	8	7	7	8	8	8	7	8	8	8	7	7	1431300	1255100	1426500	1309100	1201800	1150700	1399500	1484500	2197400	1.00201	0.878655	0.998647	0.916459	0.841341	0.805568
A0T0H6	60 kDa chaperonin, chloroplastic OS=Phaeodactylum tricornutum (strain CCAP 1055/1) OX=556484 GN=groL PE=3 SV=1	groL	57.713	66.2	380	33	33	42	41	42	45	42	42	37	45	44	33	32	33	33	32	33	33	33	32	33	32	33	33	32	33	33	33	32	1895100	2021000	1935700	1514800	1500800	1479400	1627500	1757800	2686700	1.0388	1.10781	1.06106	0.830341	0.822667	0.810936
A0T0H7	Chaperone protein dnaK OS=Phaeodactylum tricornutum (strain CCAP 1055/1) OX=556484 GN=dnaK PE=3 SV=1	dnaK	66.723	65.4	481	40	40	59	49	52	49	48	49	61	56	58	40	39	38	39	38	40	40	39	40	40	39	38	39	38	40	40	39	40	4098300	3129000	3593700	3062800	3209300	2896100	4984200	5022500	5585400	1.03663	0.791455	0.908997	0.77471	0.811766	0.732545
A0T0H8	50S ribosomal protein L3, chloroplastic OS=Phaeodactylum tricornutum (strain CCAP 1055/1) OX=556484 GN=rpl3 PE=3 SV=1	rpl3	22.279	70.5	107	10	10	11	11	12	12	13	13	10	11	14	10	10	10	10	10	10	10	10	10	10	10	10	10	10	10	10	10	10	648490	695530	765830	989540	1175900	873580	577090	751100	1588500	0.723621	0.776111	0.854556	1.10418	1.31214	0.974789
A0T0H9	50S ribosomal protein L4, chloroplastic OS=Phaeodactylum tricornutum (strain CCAP 1055/1) OX=556484 GN=rpl4 PE=3 SV=1	rpl4	24.095	52.6	117	11	11	14	12	12	11	17	14	10	11	16	11	10	11	11	11	11	11	11	11	11	10	11	11	11	11	11	11	11	392980	410140	405360	669880	763470	575610	290060	449460	1167200	0.690224	0.720364	0.711968	1.17657	1.34095	1.01099
A0T0I0	50S ribosomal protein L23, chloroplastic OS=Phaeodactylum tricornutum (strain CCAP 1055/1) OX=556484 GN=rpl23 PE=3 SV=1	rpl23	11.824	62.7	40	6	6	5	4	4	6	5	3	2	6	5	5	4	4	6	5	4	3	6	5	5	4	4	6	5	4	3	6	5	884610	811760	793280	1012000	1162600	973990	873220	971620	1898800	0.848603	0.778718	0.76099	0.970808	1.11528	0.934345
A0T0I1	50S ribosomal protein L2, chloroplastic OS=Phaeodactylum tricornutum (strain CCAP 1055/1) OX=556484 GN=rpl2 PE=3 SV=1	rpl2	30.722	37.5	35	6	6	4	4	4	4	5	3	1	5	5	6	5	5	5	6	6	3	4	6	6	5	5	5	6	6	3	4	6	184890	111320	77201	140620	181400	68620	87048	167460	218010	1.34567	0.81021	0.561885	1.02346	1.32027	0.49943
A0T0I2	30S ribosomal protein S19, chloroplastic OS=Phaeodactylum tricornutum (strain CCAP 1055/1) OX=556484 GN=rps19 PE=3 SV=1	rps19	10.542	67.4	54	6	6	6	4	5	6	5	8	6	6	8	6	6	6	6	6	6	6	6	6	6	6	6	6	6	6	6	6	6	316600	207350	225480	351670	414900	403180	310140	444550	999550	0.77568	0.508014	0.552433	0.861603	1.01652	0.987804
A0T0I3	Uncharacterized protein OS=Phaeodactylum tricornutum (strain CCAP 1055/1) OX=556484 GN=ycf88 PE=4 SV=1	ycf88	19.157	8.6	5	1	1	1	0	1	0	0	0	1	1	1	1	0	1	1	1	1	1	1	1	1	0	1	1	1	1	1	1	1	0	0	0	0	0	0	0	0	0
A0T0I4	50S ribosomal protein L22, chloroplastic OS=Phaeodactylum tricornutum (strain CCAP 1055/1) OX=556484 GN=rpl22 PE=3 SV=1	rpl22	12.994	27.8	32	3	3	3	1	3	4	4	4	2	5	6	3	3	3	3	3	3	3	3	3	3	3	3	3	3	3	3	3	3	279000	244950	220760	377770	506330	384390	311090	428300	924130	0.682946	0.599597	0.540384	0.924718	1.23941	0.940923
A0T0I5	30S ribosomal protein S3, chloroplastic OS=Phaeodactylum tricornutum (strain CCAP 1055/1) OX=556484 GN=rps3 PE=3 SV=1	rps3	24.112	57.5	88	10	10	9	8	9	10	11	9	10	11	11	9	9	10	10	10	10	10	10	10	9	9	10	10	10	10	10	10	10	698590	433120	700180	971910	1017500	883460	819880	1135100	1863100	0.737701	0.457369	0.73938	1.02632	1.07447	0.932921
A0T0I6	50S ribosomal protein L16, chloroplastic OS=Phaeodactylum tricornutum (strain CCAP 1055/1) OX=556484 GN=rpl16 PE=3 SV=1	rpl16	15.617	44.2	49	6	6	5	7	4	6	5	4	7	5	6	5	6	6	6	5	5	6	6	6	5	6	6	6	5	5	6	6	6	286670	197060	238120	330370	353960	317760	217670	382290	693200	0.855136	0.587829	0.710311	0.985493	1.05586	0.947877
A0T0I7	50S ribosomal protein L29, chloroplastic OS=Phaeodactylum tricornutum (strain CCAP 1055/1) OX=556484 GN=rpl29 PE=3 SV=1	rpl29	9.3516	22.2	21	3	3	2	2	4	2	2	2	2	3	2	3	3	3	3	3	3	3	3	3	3	3	3	3	3	3	3	3	3	893970	850660	1041600	821600	940080	715680	1097100	1062700	1760600	0.87606	0.833618	1.02073	0.80514	0.921247	0.701342
A0T0I8	30S ribosomal protein S17, chloroplastic OS=Phaeodactylum tricornutum (strain CCAP 1055/1) OX=556484 GN=rps17 PE=3 SV=1	rps17	9.7916	53.6	36	4	4	4	4	4	4	2	5	5	4	4	4	4	4	4	4	4	4	4	4	4	4	4	4	4	4	4	4	4	427690	285400	315930	486680	451780	467910	470510	657060	1245700	0.800475	0.534161	0.591302	0.910882	0.845562	0.875751
A0T0I9	50S ribosomal protein L14, chloroplastic OS=Phaeodactylum tricornutum (strain CCAP 1055/1) OX=556484 GN=rpl14 PE=3 SV=1	rpl14	13.491	57	108	8	8	11	10	10	13	14	12	14	11	13	8	8	8	8	8	8	8	8	8	8	8	8	8	8	8	8	8	8	687500	460760	535710	758140	721790	684560	734400	964750	1824200	0.839346	0.562527	0.654031	0.925588	0.88121	0.835757
A0T0J0	50S ribosomal protein L24, chloroplastic OS=Phaeodactylum tricornutum (strain CCAP 1055/1) OX=556484 GN=rpl24 PE=3 SV=1	rpl24	9.2858	59.8	59	5	5	7	6	5	6	6	7	7	7	8	4	4	4	4	5	4	5	4	5	4	4	4	4	5	4	5	4	5	984580	657080	760240	885330	957730	820520	1126700	1333500	2355100	0.896814	0.598507	0.692472	0.806411	0.872357	0.747378
A0T0J1	50S ribosomal protein L5, chloroplastic OS=Phaeodactylum tricornutum (strain CCAP 1055/1) OX=556484 GN=rpl5 PE=3 SV=1	rpl5	27.809	54.2	121	15	15	13	11	12	15	13	17	13	14	13	13	13	13	15	14	15	12	14	15	13	13	13	15	14	15	12	14	15	608630	413330	379640	771250	830990	738860	551700	792510	1326300	0.854123	0.580048	0.532769	1.08234	1.16617	1.03688
A0T0J2	30S ribosomal protein S8, chloroplastic OS=Phaeodactylum tricornutum (strain CCAP 1055/1) OX=556484 GN=rps8 PE=3 SV=1	rps8	14.842	62.1	74	9	9	8	6	9	8	8	10	7	9	9	9	8	9	9	9	9	8	8	9	9	8	9	9	9	9	8	8	9	718340	553990	641040	953870	827330	913950	679470	1030300	2101700	0.767823	0.592152	0.685198	1.01958	0.884321	0.976907
A0T0J3	50S ribosomal protein L6, chloroplastic OS=Phaeodactylum tricornutum (strain CCAP 1055/1) OX=556484 GN=rpl6 PE=3 SV=1	rpl6	19.786	62.9	116	8	8	11	12	12	14	15	12	12	15	13	8	8	8	8	8	8	8	8	8	8	8	8	8	8	8	8	8	8	1450100	1171800	1563200	1758600	1752900	1675000	1899900	2321700	4150100	0.73554	0.594376	0.792908	0.892021	0.88913	0.849616
A0T0J4	50S ribosomal protein L18, chloroplastic OS=Phaeodactylum tricornutum (strain CCAP 1055/1) OX=556484 GN=rpl18 PE=3 SV=1	rpl18	15.414	25.2	24	3	3	3	2	4	2	3	2	2	3	3	3	3	3	3	3	3	3	3	3	3	3	3	3	3	3	3	3	3	446390	287330	281610	391890	398950	364710	371010	488560	859770	1.03272	0.664736	0.651503	0.906635	0.922968	0.843754
A0T0J5	30S ribosomal protein S5, chloroplastic OS=Phaeodactylum tricornutum (strain CCAP 1055/1) OX=556484 GN=rps5 PE=3 SV=1	rps5	18.733	60.8	75	11	11	9	6	6	7	7	8	9	10	13	9	10	10	10	10	9	11	10	10	9	10	10	10	10	9	11	10	10	523000	258240	324220	430940	474320	466590	547240	720810	1504700	0.896561	0.442692	0.555799	0.738746	0.813111	0.799859
A0T0J7	50S ribosomal protein L36, chloroplastic OS=Phaeodactylum tricornutum (strain CCAP 1055/1) OX=556484 GN=rpl36 PE=3 SV=1	rpl36	4.3494	24.3	9	1	1	1	0	2	1	1	1	1	1	1	1	1	1	1	1	1	1	1	1	1	1	1	1	1	1	1	1	1	0	0	0	0	0	0	0	0	0
A0T0J8	30S ribosomal protein S13, chloroplastic OS=Phaeodactylum tricornutum (strain CCAP 1055/1) OX=556484 GN=rps13 PE=3 SV=1	rps13	14.097	60.2	71	8	8	7	8	7	7	7	7	8	10	10	7	7	6	6	7	6	8	8	8	7	7	6	6	7	6	8	8	8	406340	224150	265270	263940	354680	295510	524200	652350	986630	0.920462	0.507756	0.600903	0.59789	0.803439	0.669404
A0T0J9	30S ribosomal protein S11, chloroplastic OS=Phaeodactylum tricornutum (strain CCAP 1055/1) OX=556484 GN=rps11 PE=3 SV=1	rps11	13.793	23.8	29	4	4	4	2	4	4	1	3	3	4	4	4	4	4	4	4	4	4	4	4	4	4	4	4	4	4	4	4	4	1122000	564700	880460	681690	589210	812520	1260800	1523400	2082900	1.06097	0.533985	0.832571	0.644612	0.557162	0.768326
A0T0K0	DNA-directed RNA polymerase subunit alpha OS=Phaeodactylum tricornutum (strain CCAP 1055/1) OX=556484 GN=rpoA PE=3 SV=1	rpoA	34.598	44.1	90	9	9	9	10	10	12	10	11	11	10	7	9	8	9	8	9	8	9	9	8	9	8	9	8	9	8	9	9	8	173030	209570	186650	161110	166400	171380	171180	160230	113050	1.02953	1.24695	1.11057	0.958608	0.990083	1.01971
A0T0K1	50S ribosomal protein L13, chloroplastic OS=Phaeodactylum tricornutum (strain CCAP 1055/1) OX=556484 GN=rpl13 PE=3 SV=1	rpl13	17.804	75.5	91	10	10	9	9	9	10	11	12	8	12	11	9	10	10	10	10	10	9	10	10	9	10	10	10	10	10	9	10	10	591170	458980	487320	730240	738500	693070	577810	828710	1712200	0.780365	0.60587	0.64328	0.963943	0.974846	0.914877
A0T0K2	30S ribosomal protein S9, chloroplastic OS=Phaeodactylum tricornutum (strain CCAP 1055/1) OX=556484 GN=rps9 PE=3 SV=1	rps9	15.758	64.5	62	8	8	6	5	7	6	8	6	7	8	9	8	7	7	7	8	7	7	7	8	8	7	7	7	8	7	7	7	8	813670	412640	502210	739060	862960	772220	933900	1162400	2212700	0.87057	0.441496	0.53733	0.790743	0.923307	0.826222
A0T0K3	50S ribosomal protein L31, chloroplastic OS=Phaeodactylum tricornutum (strain CCAP 1055/1) OX=556484 GN=rpl31 PE=3 SV=1	rpl31	8.4166	75	36	3	3	4	3	3	4	4	5	5	4	4	3	2	2	3	3	3	3	3	2	3	2	2	3	3	3	3	3	2	851340	619960	677840	471530	478600	402380	814400	814220	1034600	1.24286	0.90507	0.989568	0.688379	0.698701	0.587428
A0T0K4	30S ribosomal protein S12, chloroplastic OS=Phaeodactylum tricornutum (strain CCAP 1055/1) OX=556484 GN=rps12 PE=3 SV=1	rps12	13.996	42.9	23	4	4	2	2	1	3	3	3	2	2	5	4	2	2	3	4	2	3	3	4	4	2	2	3	4	2	3	3	4	426480	148520	162850	285270	316700	264190	306530	548000	954820	1.1245	0.391602	0.429386	0.752171	0.835042	0.696589
A0T0K5	30S ribosomal protein S7, chloroplastic OS=Phaeodactylum tricornutum (strain CCAP 1055/1) OX=556484 GN=rps7 PE=3 SV=1	rps7	17.821	55.1	103	10	10	9	8	11	12	12	14	10	12	15	9	10	10	10	9	10	9	9	9	9	10	10	10	9	10	9	9	9	907580	595450	751350	1174900	1101800	1185800	812710	1243800	2395500	0.803256	0.527004	0.664984	1.03985	0.975151	1.0495
A0T0K6	Elongation factor Tu, chloroplastic OS=Phaeodactylum tricornutum (strain CCAP 1055/1) OX=556484 GN=tufA PE=3 SV=1	tufA	44.527	85.3	713	26	25	89	58	80	75	56	65	75	104	111	26	24	22	25	24	24	25	26	26	25	23	21	24	23	23	24	25	25	9979300	5535000	7016600	6767900	6195700	5772500	10068000	11151000	15288000	1.1548	0.64051	0.81196	0.783181	0.716966	0.667993
A0T0K7	30S ribosomal protein S10, chloroplastic OS=Phaeodactylum tricornutum (strain CCAP 1055/1) OX=556484 GN=rps10 PE=3 SV=1	rps10	12.518	48.6	46	4	4	5	7	4	4	4	6	5	6	5	4	4	3	3	4	3	4	4	4	4	4	3	3	4	3	4	4	4	1101100	970080	1046100	966540	1165600	892580	1222000	1365000	2031300	0.920969	0.811383	0.874966	0.808422	0.974917	0.746561
A0T0K8	ATP-dependent clp protease ATP-binding subunit OS=Phaeodactylum tricornutum (strain CCAP 1055/1) OX=556484 GN=clpC PE=3 SV=1	clpC	103.58	68.7	670	58	58	85	75	71	73	71	75	76	82	62	56	55	55	55	52	55	56	56	51	56	55	55	55	52	55	56	56	51	4538700	4004600	3659800	2800800	2784900	2696000	3714600	3435800	1816100	1.38698	1.22376	1.1184	0.855894	0.851035	0.823869
A0T0K9	Cytochrome c biogenesis protein CcsA OS=Phaeodactylum tricornutum (strain CCAP 1055/1) OX=556484 GN=ccsA PE=3 SV=1	ccsA	35.351	10.6	14	2	2	1	2	1	2	2	2	1	2	1	1	2	1	2	2	2	1	2	1	1	2	1	2	2	2	1	2	1	0	96187	0	123950	139070	161380	0	136030	0		0.732444		0.943853	1.05899	1.22887
A0T0L0	30S ribosomal protein S6, chloroplastic OS=Phaeodactylum tricornutum (strain CCAP 1055/1) OX=556484 GN=rps6 PE=3 SV=1	rps6	11.651	78.6	59	9	9	6	7	5	5	8	6	5	6	11	7	8	6	8	9	7	7	8	8	7	8	6	8	9	7	7	8	8	585490	396350	548740	824160	806710	797400	646060	810240	1616700	0.749363	0.507285	0.702327	1.05483	1.0325	1.02059
A0T0L1	Thiazole synthase OS=Phaeodactylum tricornutum (strain CCAP 1055/1) OX=556484 GN=thiG PE=3 SV=1	thiG	29.073	66.2	105	12	12	13	10	10	12	10	13	12	14	11	11	11	12	11	11	10	11	12	12	11	11	12	11	11	10	11	12	12	882300	730220	811020	766060	675210	792270	933060	1034500	1004600	1.04082	0.86142	0.956737	0.903699	0.796526	0.934619
A0T0L2	Photosystem I iron-sulfur center OS=Phaeodactylum tricornutum (strain CCAP 1055/1) OX=556484 GN=psaC PE=3 SV=1	psaC	8.7821	85.2	97	7	7	12	10	15	11	9	7	12	10	11	7	7	7	6	6	6	6	6	6	7	7	7	6	6	6	6	6	6	7111700	4885400	6898800	1873000	1850600	1560600	4809200	4925500	5508100	1.62356	1.11531	1.57495	0.427594	0.42248	0.356275
A0T0L6	Uncharacterized protein OS=Phaeodactylum tricornutum (strain CCAP 1055/1) OX=556484 GN=ycf90 PE=4 SV=1	ycf90	50.301	28.2	60	10	10	6	6	5	6	9	10	7	6	5	9	8	9	8	9	10	8	8	7	9	8	9	8	9	10	8	8	7	307750	449820	280840	446200	536280	473730	275880	329420	193290	0.841049	1.22931	0.767506	1.21942	1.4656	1.29465
A0T0L9	Photosystem I P700 chlorophyll a apoprotein A1 OS=Phaeodactylum tricornutum (strain CCAP 1055/1) OX=556484 GN=psaA PE=3 SV=1	psaA	83.595	46.4	381	28	28	44	42	40	44	35	43	39	47	47	28	26	28	28	24	27	27	27	28	28	26	28	28	24	27	27	27	28	19206000	13936000	13273000	14842000	12796000	12982000	13644000	19695000	37762000	1.09307	0.79314	0.755407	0.844703	0.728259	0.738845
A0T0M1	Photosystem I protein F OS=Phaeodactylum tricornutum (strain CCAP 1055/1) OX=556484 GN=psaF PE=4 SV=1	psaF	20.557	51.9	111	6	6	15	10	12	11	11	11	13	15	13	6	5	6	6	5	6	5	6	6	6	5	6	6	5	6	5	6	6	11807000	8373400	10779000	8216800	7694100	7293900	8867900	11642000	8243300	1.28155	0.908864	1.16997	0.891866	0.835131	0.791693
A0T0M3	Uncharacterized protein OS=Phaeodactylum tricornutum (strain CCAP 1055/1) OX=556484 GN=ycf41 PE=4 SV=1	ycf41	12.767	59.5	22	6	6	0	4	3	4	3	1	2	1	4	5	4	4	6	5	5	4	3	5	5	4	4	6	5	5	4	3	5	135170	115270	170980	191850	178920	161480	135510	108740	353930	0.783922	0.668512	0.991604	1.11264	1.03765	0.936508
A0T0M4	NmrA domain-containing protein OS=Phaeodactylum tricornutum (strain CCAP 1055/1) OX=556484 GN=ycf39 PE=4 SV=1	ycf39	36.848	54.5	97	14	14	11	10	10	10	12	11	13	12	8	12	12	12	11	11	11	14	14	12	12	12	12	11	11	11	14	14	12	817080	581580	718700	845460	719630	827610	910490	939400	338110	1.09789	0.781453	0.965698	1.13602	0.966947	1.11204
A0T0M5	Rubisco expression protein OS=Phaeodactylum tricornutum (strain CCAP 1055/1) OX=556484 GN=cbbX PE=4 SV=1	cbbX	32.748	78.6	337	22	22	38	38	40	35	32	33	46	42	33	20	20	20	19	21	19	20	20	20	20	20	20	19	21	19	20	20	20	7906400	5562700	8354200	5108600	4029600	4637500	9307100	8272200	4882300	1.22558	0.862277	1.29499	0.791886	0.62463	0.718861
A0T0M6	Photosystem I reaction center subunit XI OS=Phaeodactylum tricornutum (strain CCAP 1055/1) OX=556484 GN=psaL PE=3 SV=1	psaL	16.136	54.3	91	7	7	13	10	9	11	10	10	9	11	8	7	7	7	7	7	7	7	7	7	7	7	7	7	7	7	7	7	7	2800200	2229200	2481200	1020400	1087500	1018100	1104300	1617500	833420	1.7758	1.41369	1.5735	0.647105	0.689658	0.645647
A0T0M7	Photosystem I P700 chlorophyll a apoprotein A2 OS=Phaeodactylum tricornutum (strain CCAP 1055/1) OX=556484 GN=psaB PE=3 SV=1	psaB	81.846	40.5	331	23	23	39	32	34	38	33	38	35	36	46	22	20	21	23	22	23	21	22	23	22	20	21	23	22	23	21	22	23	5910800	4796300	4487000	5093100	4486700	4499100	4298500	6335100	13053000	1.00449	0.815087	0.762525	0.865526	0.762474	0.764581
B5Y3A6	Predicted protein OS=Phaeodactylum tricornutum (strain CCAP 1055/1) OX=556484 GN=PHATR_46636 PE=4 SV=1	PHATR_46636	27.107	27.2	65	6	6	7	7	8	8	7	8	6	6	8	6	6	6	6	6	6	6	6	6	6	6	6	6	6	6	6	6	6	274720	489790	389910	841870	920210	856890	300460	309640	619270	0.494223	0.881136	0.701451	1.51453	1.65546	1.54155
B5Y3A8	Predicted protein OS=Phaeodactylum tricornutum (strain CCAP 1055/1) OX=556484 GN=PHATR_46639 PE=4 SV=1	PHATR_46639	155.05	1.4	1	1	1	0	0	0	0	1	0	0	0	0	0	1	0	0	1	1	0	0	0	0	1	0	0	1	1	0	0	0	0	0	0	0	0	0	0	0	0
B5Y3A9	Predicted protein OS=Phaeodactylum tricornutum (strain CCAP 1055/1) OX=556484 GN=PHATR_46641 PE=4 SV=1	PHATR_46641	114.82	3.8	5	2	2	0	1	0	1	1	2	0	0	0	0	2	0	2	2	2	0	0	0	0	2	0	2	2	2	0	0	0	0	15785	0	24215	30474	29670	0	0	0		0.630492		0.967207	1.21721	1.18509
B5Y3B1	Predicted protein OS=Phaeodactylum tricornutum (strain CCAP 1055/1) OX=556484 GN=PHATR_46643 PE=4 SV=1	PHATR_46643	68.296	26.1	55	11	11	5	5	6	9	9	12	5	4	0	7	7	6	9	10	10	7	7	3	7	7	6	9	10	10	7	7	3	109630	105080	96253	142460	129300	159560	118530	119870	21176	0.984839	0.943965	0.86467	1.27976	1.16154	1.43338
B5Y3B2	Myo-inositol 2-dehydrogenase putative (Fragment) OS=Phaeodactylum tricornutum (strain CCAP 1055/1) OX=556484 GN=PHATR_3639 PE=4 SV=1	PHATR_3639	37.772	69.2	246	18	18	29	28	26	25	28	26	29	30	25	18	18	18	17	17	17	17	18	18	18	18	18	17	17	17	17	18	18	4971600	3956200	4138300	2675200	2966400	2560300	4215400	3845800	2529800	1.40445	1.11761	1.16905	0.75573	0.837992	0.723271
B5Y3B3	Predicted protein OS=Phaeodactylum tricornutum (strain CCAP 1055/1) OX=556484 GN=PHATR_46645 PE=4 SV=1	PHATR_46645	41.547	8.8	17	3	3	1	2	2	3	2	4	1	1	1	3	3	2	3	3	3	2	2	1	3	3	2	3	3	3	2	2	1	30391	82254	34122	106780	117330	130040	26719	35561	0	0.431693	1.16839	0.48469	1.51677	1.66663	1.84717
B5Y3B4	Predicted protein OS=Phaeodactylum tricornutum (strain CCAP 1055/1) OX=556484 GN=PHATR_36662 PE=4 SV=1	PHATR_36662	33.83	31.9	64	9	9	7	7	8	7	6	6	10	8	5	8	9	8	9	8	8	9	8	8	8	9	8	9	8	8	9	8	8	154170	144140	165080	80356	90265	103710	178520	131620	104480	1.2041	1.12576	1.28931	0.627595	0.704987	0.809995
B5Y3B5	Beta-ketoacyl-CoA thiolase OS=Phaeodactylum tricornutum (strain CCAP 1055/1) OX=556484 GN=KCT3 PE=3 SV=1	KCT3	48.455	50.1	156	14	14	16	17	18	18	19	22	15	15	16	14	14	14	14	14	14	13	13	14	14	14	14	14	14	14	13	13	14	497150	663340	573850	606650	621080	663280	520220	504870	529540	0.863777	1.15253	0.997041	1.05403	1.0791	1.15242
B5Y3B7	Predicted protein OS=Phaeodactylum tricornutum (strain CCAP 1055/1) OX=556484 GN=PHATR_46648 PE=4 SV=1	PHATR_46648	90.79	14.9	59	9	9	5	9	6	8	10	10	7	4	0	8	9	7	7	9	9	9	6	0	8	9	7	7	9	9	9	6	0	68489	83548	55230	105800	117340	113920	61218	59819	0	0.823477	1.00454	0.664058	1.27209	1.41084	1.36972
B5Y3B8	Predicted protein (Fragment) OS=Phaeodactylum tricornutum (strain CCAP 1055/1) OX=556484 GN=PHATR_13399 PE=4 SV=1	PHATR_13399	29.192	17.1	19	4	4	2	2	2	4	2	3	2	2	0	3	3	3	4	4	3	3	3	0	3	3	3	4	4	3	3	3	0	20973	29402	17678	36505	40816	32744	22192	18882	0	0.765466	1.0731	0.645206	1.33235	1.48969	1.19508
B5Y3B9	Predicted protein OS=Phaeodactylum tricornutum (strain CCAP 1055/1) OX=556484 GN=PHATR_36666 PE=4 SV=1	PHATR_36666	36.573	28.6	35	7	7	5	3	5	4	1	1	6	4	6	6	5	4	5	3	5	7	6	6	6	5	4	5	3	5	7	6	6	117360	42797	85020	45436	19004	32291	97386	100260	135070	1.56567	0.570945	1.13423	0.606151	0.253528	0.430787
B5Y3C0	COP9 SigNalosome subunit 3 (Fragment) OS=Phaeodactylum tricornutum (strain CCAP 1055/1) OX=556484 GN=CSN3 PE=4 SV=1	CSN3	61.679	50.7	138	18	17	14	17	13	18	19	20	15	14	8	16	17	15	17	17	16	16	16	10	16	17	15	16	17	16	15	15	9	108420	167690	121750	188340	235450	210920	127940	118220	46705	0.736196	1.13865	0.82671	1.27887	1.59876	1.43219
B5Y3C1	Predicted protein OS=Phaeodactylum tricornutum (strain CCAP 1055/1) OX=556484 GN=PHATR_36668 PE=4 SV=1	PHATR_36668	63.131	28.8	30	11	11	0	1	3	9	8	6	2	1	0	4	4	5	10	10	10	6	6	3	4	4	5	10	10	10	6	6	3	26958	45193	36339	77091	87181	82786	32997	32485	18236	0.552335	0.925947	0.74454	1.5795	1.78623	1.69618
B5Y3C2	Predicted protein OS=Phaeodactylum tricornutum (strain CCAP 1055/1) OX=556484 GN=PHATR_20948 PE=3 SV=1	PHATR_20948	11.6	51.9	48	8	8	7	6	6	5	3	6	3	6	6	8	7	8	6	5	8	7	8	6	8	7	8	6	5	8	7	8	6	179900	147840	144280	136020	102580	173080	143510	183650	124080	1.21286	0.996719	0.972718	0.91703	0.691582	1.16688
B5Y3C3	Predicted protein OS=Phaeodactylum tricornutum (strain CCAP 1055/1) OX=556484 GN=PHATR_46652 PE=4 SV=1	PHATR_46652	60.389	37.2	62	12	12	11	10	7	8	3	9	4	7	3	9	9	9	11	9	9	10	9	8	9	9	9	11	9	9	10	9	8	155910	171110	140320	73961	65090	83871	63833	103790	64073	1.52197	1.67035	1.36978	0.721995	0.635398	0.818735
B5Y3C5	Ammonium transporter (Fragment) OS=Phaeodactylum tricornutum (strain CCAP 1055/1) OX=556484 GN=PHATR_13418 PE=3 SV=1	PHATR_13418	46.88	4.1	9	1	1	1	1	1	1	1	1	1	1	1	1	1	1	1	1	1	1	1	1	1	1	1	1	1	1	1	1	1	0	0	0	0	0	0	0	0	0
B5Y3C6	GDP-Man:Man(3)GlcNAc(2)-PP-Dol alpha-1,2-mannosyltransferase (Fragment) OS=Phaeodactylum tricornutum (strain CCAP 1055/1) OX=556484 GN=PHATR_54621 PE=3 SV=1	PHATR_54621	49.044	23.8	24	8	8	3	2	0	5	3	6	4	1	0	6	6	3	7	7	6	5	6	0	6	6	3	7	7	6	5	6	0	46004	35945	21560	52100	47566	71095	41362	45684	0	1.01859	0.795868	0.477366	1.15356	1.05317	1.57414
B5Y3C7	Predicted protein OS=Phaeodactylum tricornutum (strain CCAP 1055/1) OX=556484 GN=PHATR_46656 PE=4 SV=1	PHATR_46656	58.162	39.4	78	14	14	8	9	8	14	9	9	7	7	7	13	12	12	13	11	14	11	11	11	13	12	12	13	11	14	11	11	11	158670	215170	183340	271220	246780	255820	160180	216630	158660	0.765097	1.03754	0.884054	1.30781	1.18996	1.23355
B5Y3C8	Predicted protein OS=Phaeodactylum tricornutum (strain CCAP 1055/1) OX=556484 GN=petC PE=4 SV=1	petC	23.56	12.4	8	2	1	1	1	1	1	1	1	1	1	0	2	2	2	2	2	2	2	2	2	1	1	1	1	1	1	1	1	1	0	0	0	0	0	0	0	0	0
B5Y3C9	Predicted protein OS=Phaeodactylum tricornutum (strain CCAP 1055/1) OX=556484 GN=PHATR_13358 PE=4 SV=1	PHATR_13358	18.965	68	196	10	9	24	24	25	19	20	16	21	23	24	10	10	10	10	10	10	10	10	10	9	9	9	9	9	9	9	9	9	9382800	8336400	8130000	3054900	4246300	3050400	4812100	5208300	5324500	1.63826	1.45555	1.41952	0.533393	0.741414	0.532607
B5Y3D1	Predicted protein (Fragment) OS=Phaeodactylum tricornutum (strain CCAP 1055/1) OX=556484 GN=RNAP-II_1 PE=4 SV=1	RNAP-II_1	36.109	58.6	44	10	10	7	4	2	5	3	7	6	8	2	8	7	6	7	6	7	6	10	6	8	7	6	7	6	7	6	10	6	208680	176550	158930	180510	179940	174140	206220	263870	127860	1.12013	0.947665	0.853086	0.968921	0.965862	0.934729
B5Y3D3	Predicted protein OS=Phaeodactylum tricornutum (strain CCAP 1055/1) OX=556484 GN=PHATR_46662 PE=4 SV=1	PHATR_46662	20.338	39.6	69	6	6	8	7	7	7	7	7	9	10	7	6	6	5	5	5	5	6	6	6	6	6	5	5	5	5	6	6	6	750320	734450	1011800	510650	331500	422190	878350	739870	574340	1.13428	1.11028	1.52956	0.771962	0.501136	0.638235
B5Y3D6	Predicted protein OS=Phaeodactylum tricornutum (strain CCAP 1055/1) OX=556484 GN=PHATR_46664 PE=4 SV=1	PHATR_46664	75.509	37.8	132	18	18	12	16	14	16	16	15	10	13	20	14	14	14	15	16	13	13	13	16	14	14	14	15	16	13	13	13	16	155930	175450	159950	187910	195590	174830	151960	150670	286810	0.856183	0.963364	0.878256	1.03178	1.07395	0.95996
B5Y3D7	Predicted protein OS=Phaeodactylum tricornutum (strain CCAP 1055/1) OX=556484 GN=PHATR_46665 PE=4 SV=1	PHATR_46665	58.283	20.6	42	6	6	1	6	3	6	10	7	3	2	4	5	6	5	5	6	5	4	3	3	5	6	5	5	6	5	4	3	3	25654	54208	41917	41125	74909	34453	22654	20158	32870	0.663565	1.40214	1.08422	1.06374	1.93759	0.891159
B5Y3E2	Predicted protein (Fragment) OS=Phaeodactylum tricornutum (strain CCAP 1055/1) OX=556484 GN=PHATR_3578 PE=4 SV=1	PHATR_3578	33.231	23.2	25	5	5	3	3	3	3	2	3	3	5	0	4	5	4	4	2	4	3	4	1	4	5	4	4	2	4	3	4	1	30787	25958	28421	17240	27038	24600	39598	40127	0	1.05359	0.88833	0.972618	0.589984	0.925289	0.841857
B5Y3E3	Predicted protein OS=Phaeodactylum tricornutum (strain CCAP 1055/1) OX=556484 GN=PHATR_46670 PE=4 SV=1	PHATR_46670	50.602	34.9	80	13	13	12	11	13	7	7	9	7	8	6	13	13	13	10	12	12	12	11	11	13	13	13	10	12	12	12	11	11	327880	294570	311040	164180	211080	164310	292900	280680	184760	1.32245	1.1881	1.25453	0.662194	0.851358	0.662718
B5Y3E5	Nuclear cap-binding protein subunit 2 (Fragment) OS=Phaeodactylum tricornutum (strain CCAP 1055/1) OX=556484 GN=PHATR_13520 PE=3 SV=1	PHATR_13520	14.173	48.8	31	5	5	3	2	4	4	2	3	5	3	5	5	4	4	5	4	5	5	3	4	5	4	4	5	4	5	5	3	4	86006	54963	91900	78037	66378	71441	99949	72143	139630	1.01789	0.650495	1.08765	0.923579	0.785593	0.845515
B5Y3E8	Predicted protein OS=Phaeodactylum tricornutum (strain CCAP 1055/1) OX=556484 GN=PHATR_46673 PE=4 SV=1	PHATR_46673	46.964	41.3	95	12	12	10	11	12	9	12	11	13	11	6	10	11	12	11	12	12	12	11	8	10	11	12	11	12	12	12	11	8	264650	229950	229900	187680	157070	158540	236450	235440	83575	1.33567	1.16055	1.16029	0.947212	0.792725	0.800144
B5Y3E9	Predicted protein (Fragment) OS=Phaeodactylum tricornutum (strain CCAP 1055/1) OX=556484 GN=PHATR_13244 PE=3 SV=1	PHATR_13244	27.906	56.5	116	11	11	17	17	15	12	11	10	12	14	8	11	11	11	9	10	9	10	10	10	11	11	11	9	10	9	10	10	10	718510	625800	681900	300430	288980	248230	368700	489380	290910	1.61147	1.40355	1.52937	0.673805	0.648125	0.55673
B5Y3F0	Predicted protein OS=Phaeodactylum tricornutum (strain CCAP 1055/1) OX=556484 GN=PHATR_46675 PE=4 SV=1	PHATR_46675	36.436	34.3	54	11	11	6	5	8	4	7	6	7	6	5	10	9	11	10	9	10	10	10	5	10	9	11	10	9	10	10	10	5	1718000	1331800	1344600	897300	1001300	814710	1368000	1352300	622300	1.47957	1.14697	1.15799	0.772771	0.862338	0.701643
B5Y3F1	Predicted protein OS=Phaeodactylum tricornutum (strain CCAP 1055/1) OX=556484 GN=PHATR_46676 PE=4 SV=1	PHATR_46676	158.38	12.4	57	12	12	5	9	2	11	9	11	4	6	0	7	10	5	12	10	11	8	9	0	7	10	5	12	10	11	8	9	0	42932	70764	33774	64180	58421	78229	41513	40539	0	0.798082	1.31546	0.62784	1.19307	1.08601	1.45423
B5Y3F3	Predicted protein OS=Phaeodactylum tricornutum (strain CCAP 1055/1) OX=556484 GN=PHATR_36699 PE=4 SV=1	PHATR_36699	22.716	36.9	17	4	4	2	1	4	2	1	2	2	1	2	3	3	4	3	2	2	3	3	3	3	3	4	3	2	2	3	3	3	38341	67906	54113	26162	51870	43547	28156	49323	53667	0.835346	1.47949	1.17898	0.569999	1.13011	0.948771
B5Y3F4	Protoporphyrin IX magnesium chelatase, subunit H OS=Phaeodactylum tricornutum (strain CCAP 1055/1) OX=556484 GN=CHLH PE=4 SV=1	CHLH	148.01	59.2	384	60	60	54	16	21	34	22	33	71	69	64	54	33	41	48	41	51	59	60	54	54	33	41	48	41	51	59	60	54	666940	108620	156130	217960	165280	250260	1027300	1112900	1155200	1.23492	0.201124	0.289095	0.403581	0.306037	0.463388
B5Y3F5	Predicted protein OS=Phaeodactylum tricornutum (strain CCAP 1055/1) OX=556484 GN=PHATR_42051 PE=3 SV=1	PHATR_42051	64.609	58.7	221	28	28	24	29	27	25	23	28	21	22	22	27	27	28	27	27	27	23	23	25	27	27	28	27	27	27	23	23	25	1161700	1505200	1360200	940890	815740	967900	689480	954970	621040	1.15949	1.50234	1.35762	0.939104	0.814191	0.966062
B5Y3F6	Predicted protein (Fragment) OS=Phaeodactylum tricornutum (strain CCAP 1055/1) OX=556484 GN=PHATR_13365 PE=3 SV=1	PHATR_13365	32.428	57.9	83	9	9	9	10	11	10	10	9	9	10	5	7	9	9	8	8	8	7	8	4	7	9	9	8	8	8	7	8	4	190330	233950	253580	213460	197240	175970	188880	163480	93670	1.00141	1.23091	1.3342	1.12311	1.03777	0.925855
B5Y3F8	Predicted protein (Fragment) OS=Phaeodactylum tricornutum (strain CCAP 1055/1) OX=556484 GN=PHATR_1103 PE=4 SV=1	PHATR_1103	44.008	37.6	43	9	9	6	11	10	3	5	6	1	1	0	8	9	9	7	8	8	2	5	2	8	9	9	7	8	8	2	5	2	68662	240220	165810	37941	49494	61810	19497	19318	7806.2	0.921558	3.22415	2.22544	0.509231	0.664291	0.829592
B5Y3F9	Predicted protein (Fragment) OS=Phaeodactylum tricornutum (strain CCAP 1055/1) OX=556484 GN=PHATR_1864 PE=4 SV=1	PHATR_1864	46.429	41.5	82	16	16	6	16	12	12	14	15	2	4	1	12	14	11	12	12	13	10	9	2	12	14	11	12	12	13	10	9	2	125050	336220	237730	187580	251620	231390	69414	59381	123300	0.694	1.86595	1.31935	1.04103	1.39644	1.28416
B5Y3G0	Inositol hexakisphosphate and diphosphoinositol-pentakisphosphate kinase OS=Phaeodactylum tricornutum (strain CCAP 1055/1) OX=556484 GN=PHATR_46684 PE=3 SV=1	PHATR_46684	149.35	27.6	104	25	24	17	15	15	9	8	11	12	9	8	21	20	20	11	16	16	17	14	8	20	20	20	11	16	16	16	14	8	89523	107410	84032	53489	59447	52684	78500	61627	51308	1.26282	1.51514	1.18537	0.754523	0.838568	0.743168
B5Y3G2	Predicted protein (Fragment) OS=Phaeodactylum tricornutum (strain CCAP 1055/1) OX=556484 GN=PHATR_13400 PE=4 SV=1	PHATR_13400	36.387	21.1	9	5	5	0	0	0	4	2	3	0	0	0	2	3	4	5	4	5	3	3	1	2	3	4	5	4	5	3	3	1	38384	42917	47152	63212	48201	65821	32364	30466	0	0.833264	0.931669	1.02361	1.37225	1.04638	1.42888
B5Y3G3	Predicted protein (Fragment) OS=Phaeodactylum tricornutum (strain CCAP 1055/1) OX=556484 GN=PHATR_21006 PE=3 SV=1	PHATR_21006	53.584	58.8	135	26	25	17	25	21	14	13	15	15	10	5	22	25	24	23	20	23	23	17	12	21	24	23	22	19	22	22	16	11	225980	424750	351970	174610	157800	171060	130710	92849	60790	1.13588	2.13499	1.76917	0.877673	0.793178	0.859829
B5Y3G4	Bifunctional lysine-specific demethylase and histidyl-hydroxylase OS=Phaeodactylum tricornutum (strain CCAP 1055/1) OX=556484 GN=PHATR_46687 PE=3 SV=1	PHATR_46687	68.82	36.3	60	14	14	13	8	8	5	4	6	8	6	2	13	11	10	11	9	11	11	11	5	13	11	10	11	9	11	11	11	5	447760	280260	293390	170250	183980	141550	291060	276580	83646	1.85837	1.16319	1.21768	0.706602	0.763587	0.587486
B5Y3G5	Predicted protein OS=Phaeodactylum tricornutum (strain CCAP 1055/1) OX=556484 GN=PHATR_46688 PE=4 SV=1	PHATR_46688	57.903	8.3	14	3	3	2	3	3	1	1	2	1	1	0	2	3	3	2	2	2	2	2	0	2	3	3	2	2	2	2	2	0	16462	35281	28673	16077	13834	24315	14180	12971	0	0.813978	1.7445	1.41776	0.794942	0.684035	1.20228
B5Y3G6	Predicted protein OS=Phaeodactylum tricornutum (strain CCAP 1055/1) OX=556484 GN=PHATR_36711 PE=4 SV=1	PHATR_36711	21.573	28.9	44	6	6	6	3	6	6	1	4	6	5	7	6	6	6	6	6	6	6	6	6	6	6	6	6	6	6	6	6	6	233950	224750	247690	175320	134690	187470	210600	214590	342840	1.06778	1.02579	1.13049	0.800183	0.614742	0.855637
B5Y3G7	Predicted protein OS=Phaeodactylum tricornutum (strain CCAP 1055/1) OX=556484 GN=PHATR_13313 PE=4 SV=1	PHATR_13313	26.084	69	72	9	9	9	10	7	8	8	6	9	8	7	7	8	7	8	7	8	9	8	8	7	8	7	8	7	8	9	8	8	349530	315350	330480	198950	199300	180020	283520	257280	141390	1.39451	1.25815	1.31851	0.793747	0.795143	0.718222
B5Y3G8	Predicted protein (Fragment) OS=Phaeodactylum tricornutum (strain CCAP 1055/1) OX=556484 GN=PHATR_13511 PE=4 SV=1	PHATR_13511	102.31	42.1	197	26	26	20	21	20	22	26	24	22	25	17	21	22	19	24	24	25	24	23	21	21	22	19	24	24	25	24	23	21	426890	497870	368640	531180	609380	587510	489480	476100	237400	0.90947	1.06069	0.785371	1.13166	1.29826	1.25166
B5Y3G9	Predicted protein OS=Phaeodactylum tricornutum (strain CCAP 1055/1) OX=556484 GN=PHATR_46690 PE=4 SV=1	PHATR_46690	30.787	41.2	76	8	8	12	8	6	9	6	8	9	12	6	8	8	8	7	8	8	8	8	8	8	8	8	7	8	8	8	8	8	636680	359990	529240	355900	292960	287930	806100	752730	475290	1.27426	0.720489	1.05923	0.712303	0.586334	0.576267
B5Y3H0	Sulfhydryl oxidase (Fragment) OS=Phaeodactylum tricornutum (strain CCAP 1055/1) OX=556484 GN=PHATR_13254 PE=4 SV=1	PHATR_13254	13.167	39.1	29	3	3	3	4	3	3	4	3	2	3	4	3	3	3	3	3	3	3	3	3	3	3	3	3	3	3	3	3	3	94625	145020	147470	165660	161710	161140	122650	126880	273630	0.608832	0.933081	0.948845	1.06588	1.04047	1.0368
B5Y3H2	Predicted protein (Fragment) OS=Phaeodactylum tricornutum (strain CCAP 1055/1) OX=556484 GN=PHATR_13396 PE=4 SV=1	PHATR_13396	75.361	62.4	160	28	28	18	18	16	19	20	17	17	20	15	23	26	25	25	22	25	22	25	22	23	26	25	25	22	25	22	25	22	390220	419600	349060	472810	532840	483570	453100	465400	520760	0.859229	0.923922	0.768599	1.04109	1.17327	1.06478
B5Y3H3	Predicted protein OS=Phaeodactylum tricornutum (strain CCAP 1055/1) OX=556484 GN=PHATR_46694 PE=4 SV=1	PHATR_46694	46.643	67.4	206	18	18	20	26	27	25	22	26	22	21	17	16	18	18	18	18	18	17	16	15	16	18	18	18	18	18	17	16	15	606970	695210	629060	572760	620510	610120	709440	655650	450220	0.984286	1.12738	1.02011	0.92881	1.00624	0.989394
B5Y3H4	Predicted protein OS=Phaeodactylum tricornutum (strain CCAP 1055/1) OX=556484 GN=PHATR_36719 PE=4 SV=1	PHATR_36719	30.683	15.1	6	3	3	1	0	1	0	1	1	0	1	1	3	2	3	2	2	1	2	3	2	3	2	3	2	2	1	2	3	2	82855	0	90540	0	83025	0	0	81893	89603	0.968122		1.05792		0.970109
B5Y3H5	Predicted protein OS=Phaeodactylum tricornutum (strain CCAP 1055/1) OX=556484 GN=VPS45 PE=3 SV=1	VPS45	61.896	61.4	205	22	22	20	24	25	22	28	26	23	23	14	20	21	21	20	21	20	21	21	14	20	21	21	20	21	20	21	21	14	156900	215550	183220	245500	271480	264800	186770	178200	78182	0.793046	1.08949	0.92608	1.24087	1.37219	1.33842
B5Y3H6	Predicted protein OS=Phaeodactylum tricornutum (strain CCAP 1055/1) OX=556484 GN=PHATR_28147 PE=4 SV=1	PHATR_28147	7.2664	37.1	28	3	3	3	3	3	4	2	2	4	5	2	3	3	3	3	2	2	3	3	3	3	3	3	3	2	2	3	3	3	784380	355060	504130	498380	496470	466440	846740	840530	1362500	1.14701	0.519209	0.737196	0.728788	0.725995	0.682082
B5Y3H7	Predicted protein OS=Phaeodactylum tricornutum (strain CCAP 1055/1) OX=556484 GN=PHATR_36721 PE=4 SV=1	PHATR_36721	37.256	64.4	115	17	17	12	12	18	12	14	15	13	12	7	13	14	16	15	16	14	13	14	11	13	14	16	15	16	14	13	14	11	456420	582580	590810	759840	783650	755990	485220	413910	168780	0.822016	1.04923	1.06405	1.36848	1.41136	1.36154
B5Y3H8	V-type proton ATPase subunit OS=Phaeodactylum tricornutum (strain CCAP 1055/1) OX=556484 GN=PHATR_21030 PE=3 SV=1	PHATR_21030	44.45	62.8	251	18	18	26	30	26	29	35	32	23	26	24	16	16	16	18	17	18	16	16	16	16	16	16	18	17	18	16	16	16	1459800	2580400	2416200	3078800	3487100	3273000	1567600	1582300	3009200	0.585106	1.03426	0.968443	1.23402	1.39767	1.31186
B5Y3H9	Predicted protein OS=Phaeodactylum tricornutum (strain CCAP 1055/1) OX=556484 GN=PHATR_46698 PE=4 SV=1	PHATR_46698	51.719	50.6	127	19	19	12	18	14	17	12	15	11	13	15	17	19	16	16	17	17	12	17	15	17	19	16	16	17	17	12	17	15	346160	547130	447340	367980	494640	438010	297870	305160	333880	0.87068	1.37617	1.12517	0.925563	1.24414	1.10171
B5Y3I0	Predicted protein OS=Phaeodactylum tricornutum (strain CCAP 1055/1) OX=556484 GN=PHATR_36724 PE=4 SV=1	PHATR_36724	29.886	42.6	31	9	9	6	3	3	1	2	4	3	4	5	9	7	6	6	6	6	5	7	8	9	7	6	6	6	6	5	7	8	364380	292870	298430	231880	160400	177240	309390	287540	210270	1.40603	1.13009	1.15155	0.894752	0.618933	0.683914
B5Y3I1	Predicted protein OS=Phaeodactylum tricornutum (strain CCAP 1055/1) OX=556484 GN=PHATR_46699 PE=4 SV=1	PHATR_46699	17.938	17.9	18	2	2	2	2	2	2	2	2	2	2	2	2	2	2	2	2	2	2	2	2	2	2	2	2	2	2	2	2	2	163120	95178	149250	91997	72838	81569	130880	147640	210900	1.28399	0.749189	1.17481	0.72415	0.573341	0.642067
B5Y3I3	Predicted protein OS=Phaeodactylum tricornutum (strain CCAP 1055/1) OX=556484 GN=PHATR_13384 PE=4 SV=1	PHATR_13384	67.947	9.9	14	5	5	3	4	0	1	1	3	1	0	1	5	5	2	3	2	5	2	2	1	5	5	2	3	2	5	2	2	1	151890	160690	0	88703	92152	94727	90103	107080	0	1.35384	1.43227		0.790635	0.821377	0.844328
B5Y3I5	Predicted protein OS=Phaeodactylum tricornutum (strain CCAP 1055/1) OX=556484 GN=PHATR_46702 PE=4 SV=1	PHATR_46702	36.251	8.9	16	2	2	2	3	2	2	1	2	1	2	1	2	2	2	1	1	1	1	1	1	2	2	2	1	1	1	1	1	1	31187	33282	36646	23511	0	26623	24328	19720	0	1.11783	1.19292	1.3135	0.842701		0.954244
B5Y3I8	Predicted protein OS=Phaeodactylum tricornutum (strain CCAP 1055/1) OX=556484 GN=PHATR_46705 PE=4 SV=1	PHATR_46705	16.783	17.3	14	2	2	2	2	3	1	1	1	1	1	2	1	1	2	1	1	1	1	2	1	1	1	2	1	1	1	1	2	1	37119	38391	63096	0	0	0	50323	43687	111290	0.647601	0.669793	1.10081
B5Y3J0	Predicted protein OS=Phaeodactylum tricornutum (strain CCAP 1055/1) OX=556484 GN=PHATR_46706 PE=4 SV=1	PHATR_46706	36.682	19.7	24	4	4	1	2	4	1	3	3	3	4	3	3	3	4	2	3	3	3	4	4	3	3	4	2	3	3	3	4	4	94535	79773	117540	97116	85217	84402	124910	116180	192350	0.857657	0.72373	1.06637	0.881072	0.77312	0.765726
B5Y3J2	Predicted protein OS=Phaeodactylum tricornutum (strain CCAP 1055/1) OX=556484 GN=PHATR_46708 PE=4 SV=1	PHATR_46708	138.4	8.1	25	6	6	1	6	4	3	4	3	2	2	0	3	6	5	3	4	3	3	3	1	3	6	5	3	4	3	3	3	1	27208	44983	38429	32399	34468	32563	24211	26358	0	0.835181	1.38081	1.17962	0.994525	1.05804	0.999559
B5Y3J3	Predicted protein OS=Phaeodactylum tricornutum (strain CCAP 1055/1) OX=556484 GN=PHATR_46709 PE=4 SV=1	PHATR_46709	102.92	51.6	379	41	41	40	42	43	44	43	44	37	44	42	38	38	40	37	36	37	37	39	40	38	38	40	37	36	37	37	39	40	1923800	2612200	3304100	2271100	2450000	2081800	2417500	1904300	3353600	0.775781	1.05338	1.33239	0.915832	0.987974	0.839496
B5Y3J4	Predicted protein OS=Phaeodactylum tricornutum (strain CCAP 1055/1) OX=556484 GN=PHATR_46710 PE=4 SV=1	PHATR_46710	68.581	46.1	246	20	20	34	29	41	18	16	19	37	26	26	19	20	20	17	17	16	19	19	18	19	20	20	17	17	16	19	19	18	4329100	2746900	5264700	1462300	1486400	1417100	4724600	2923300	3190600	1.41448	0.897517	1.72018	0.477789	0.485663	0.463021
B5Y3J5	Predicted protein OS=Phaeodactylum tricornutum (strain CCAP 1055/1) OX=556484 GN=PHATR_46711 PE=4 SV=1	PHATR_46711	67.764	68.9	157	20	20	17	21	21	15	21	11	20	17	14	17	18	18	19	18	17	18	19	18	17	18	18	19	18	17	18	19	18	923880	1132700	1251500	884660	1132400	733100	1027600	798400	860360	0.950863	1.16578	1.28805	0.910498	1.16547	0.754511
B5Y3J8	Predicted protein OS=Phaeodactylum tricornutum (strain CCAP 1055/1) OX=556484 GN=PHATR_36742 PE=4 SV=1	PHATR_36742	32.47	15.6	21	3	3	3	2	3	2	1	2	3	2	3	3	3	3	3	2	3	3	3	3	3	3	3	3	2	3	3	3	3	65628	30278	44444	48011	43058	34025	71909	69318	100610	1.16435	0.537182	0.78851	0.851794	0.76392	0.60366
B5Y3J9	Ribonucloprotein OS=Phaeodactylum tricornutum (strain CCAP 1055/1) OX=556484 GN=PHATR_36743 PE=3 SV=1	PHATR_36743	16.398	57.7	54	7	7	8	9	6	6	4	4	8	7	2	7	7	7	7	7	6	7	7	5	7	7	7	7	7	6	7	7	5	182770	252050	215340	135510	112750	114120	183340	217020	64038	1.11374	1.53591	1.31221	0.825756	0.687063	0.695412
B5Y3K0	Predicted protein OS=Phaeodactylum tricornutum (strain CCAP 1055/1) OX=556484 GN=PHATR_36744 PE=4 SV=1	PHATR_36744	25.774	17.6	18	3	3	2	3	2	1	2	2	2	2	2	2	2	2	2	2	3	2	2	2	2	2	2	2	2	3	2	2	2	27474	24385	25323	9203.5	15829	12496	18281	17852	23228	1.42048	1.26077	1.30927	0.475848	0.818405	0.646079
B5Y3K1	Predicted protein OS=Phaeodactylum tricornutum (strain CCAP 1055/1) OX=556484 GN=PHATR_46716 PE=4 SV=1	PHATR_46716	31.78	5.7	3	1	1	0	1	0	0	1	1	0	0	0	0	1	0	1	1	1	0	0	0	0	1	0	1	1	1	0	0	0	0	0	0	0	0	0	0	0	0
B5Y3K3	Predicted protein OS=Phaeodactylum tricornutum (strain CCAP 1055/1) OX=556484 GN=PHATR_46718 PE=4 SV=1	PHATR_46718	22.348	19.1	18	2	2	2	2	2	2	2	2	2	2	2	2	2	2	2	2	2	2	2	2	2	2	2	2	2	2	2	2	2	202940	113790	142750	92917	66264	100430	306950	259450	403490	1.0814	0.606348	0.760666	0.495123	0.353098	0.535157
B5Y3K4	Predicted protein OS=Phaeodactylum tricornutum (strain CCAP 1055/1) OX=556484 GN=PHATR_46719 PE=4 SV=1	PHATR_46719	54.174	15.1	18	5	5	1	3	3	2	1	1	3	2	2	3	5	4	3	4	5	5	4	5	3	5	4	3	4	5	5	4	5	40650	52730	69668	32916	47067	35848	68095	53815	67510	0.781232	1.01339	1.33891	0.632596	0.904557	0.688944
B5Y3K5	Predicted protein OS=Phaeodactylum tricornutum (strain CCAP 1055/1) OX=556484 GN=PHATR_46720 PE=4 SV=1	PHATR_46720	89.901	29.8	70	16	16	9	14	12	8	5	6	3	6	7	13	15	14	15	13	13	11	13	7	13	15	14	15	13	13	11	13	7	209650	211600	203890	115710	99473	86654	163640	176510	92300	1.38797	1.40088	1.34984	0.766051	0.658555	0.573687
B5Y3K6	Predicted protein OS=Phaeodactylum tricornutum (strain CCAP 1055/1) OX=556484 GN=PHATR_46721 PE=4 SV=1	PHATR_46721	34.749	88.6	316	20	20	31	35	42	34	34	36	33	31	40	19	20	19	20	19	20	20	19	20	19	20	19	20	19	20	20	19	20	1458800	1863100	2457900	2236600	1764400	2192800	1842100	1684200	2968800	0.710889	0.907909	1.19776	1.08992	0.859811	1.06858
B5Y3K7	Alpha-mannosidase (Fragment) OS=Phaeodactylum tricornutum (strain CCAP 1055/1) OX=556484 GN=PHATR_52108 PE=3 SV=1	PHATR_52108	109.79	36.9	193	26	26	19	26	26	18	20	20	22	19	23	23	25	24	23	25	24	23	23	23	23	25	24	23	25	24	23	23	23	354620	455640	501860	317170	300390	296160	340620	303830	540650	0.935689	1.20224	1.32419	0.836875	0.7926	0.781439
B5Y3K8	Predicted protein (Fragment) OS=Phaeodactylum tricornutum (strain CCAP 1055/1) OX=556484 GN=PHATR_21039 PE=4 SV=1	PHATR_21039	26.513	25.6	9	3	2	1	1	1	1	1	0	1	2	1	1	2	3	2	2	2	3	2	1	1	2	2	2	2	2	2	2	1	0	160100	325310	143020	166770	182730	273220	249870	0		0.746626	1.51708	0.666973	0.777731	0.852161
B5Y3K9	Predicted protein (Fragment) OS=Phaeodactylum tricornutum (strain CCAP 1055/1) OX=556484 GN=PHATR_46724 PE=4 SV=1	PHATR_46724	30.448	21.9	18	4	4	2	2	3	3	2	3	2	1	0	4	4	3	4	4	4	3	3	1	4	4	3	4	4	4	3	3	1	73483	78471	49966	96981	95643	95349	60519	64648	0	0.955783	1.02066	0.649901	1.26142	1.24402	1.24019
B5Y3L0	Terpene cyclase/mutase family member (Fragment) OS=Phaeodactylum tricornutum (strain CCAP 1055/1) OX=556484 GN=PHATR_645 PE=3 SV=1	PHATR_645	77.382	12.2	30	6	6	4	4	3	4	5	4	2	4	0	5	6	4	5	5	4	3	5	0	5	6	4	5	5	4	3	5	0	74945	74146	55131	97213	90695	101260	69453	68563	0	0.949563	0.93944	0.698517	1.2317	1.14912	1.28298
B5Y3L1	Predicted protein OS=Phaeodactylum tricornutum (strain CCAP 1055/1) OX=556484 GN=PHATR_46726 PE=4 SV=1	PHATR_46726	145.94	37.2	155	32	32	14	19	21	18	16	17	21	19	10	24	28	29	24	25	25	30	28	21	24	28	29	24	25	25	30	28	21	130840	137450	130560	126650	126960	118360	163300	138060	147940	0.965118	1.01388	0.963053	0.934211	0.936498	0.873062
B5Y3L2	Predicted protein OS=Phaeodactylum tricornutum (strain CCAP 1055/1) OX=556484 GN=PHATR_46727 PE=4 SV=1	PHATR_46727	130.72	26.6	122	22	22	15	17	15	15	17	17	13	13	0	17	16	19	16	20	18	16	19	1	17	16	19	16	20	18	16	19	1	196440	249630	183560	189260	220000	223650	165360	169870	0	0.983571	1.24989	0.919081	0.947621	1.10153	1.11981
B5Y3L3	Predicted protein OS=Phaeodactylum tricornutum (strain CCAP 1055/1) OX=556484 GN=PHATR_46728 PE=4 SV=1	PHATR_46728	20.328	70.4	95	9	9	10	10	12	10	10	9	11	11	12	8	7	9	9	8	8	7	9	8	8	7	9	9	8	8	7	9	8	816520	892030	989010	717670	636320	641670	816140	769250	1366200	0.961264	1.05016	1.16433	0.844891	0.74912	0.755418
B5Y3L4	Predicted protein OS=Phaeodactylum tricornutum (strain CCAP 1055/1) OX=556484 GN=PHATR_46729 PE=4 SV=1	PHATR_46729	69.215	31.4	79	13	13	11	11	11	9	7	9	8	11	2	13	13	13	13	12	12	13	12	7	13	13	13	13	12	12	13	12	7	136640	172780	149470	120330	119700	120620	112330	122240	47119	1.11672	1.41208	1.22157	0.983419	0.978271	0.98579
B5Y3L8	Predicted protein OS=Phaeodactylum tricornutum (strain CCAP 1055/1) OX=556484 GN=PHATR_46734 PE=4 SV=1	PHATR_46734	100.17	12.6	19	9	9	1	5	1	5	2	3	1	0	1	6	7	6	8	6	6	1	3	3	6	7	6	8	6	6	1	3	3	47993	92913	61759	93762	76173	110760	0	52167	32114	0.676385	1.30946	0.870395	1.32143	1.07354	1.56099
B5Y3L9	Predicted protein OS=Phaeodactylum tricornutum (strain CCAP 1055/1) OX=556484 GN=PHATR_46735 PE=4 SV=1	PHATR_46735	18.504	42.3	59	7	7	7	7	6	7	6	6	4	7	9	6	7	7	7	7	7	6	7	7	6	7	7	7	7	7	6	7	7	777110	356780	509380	621590	698040	682210	616230	975520	1939800	0.974547	0.447425	0.638796	0.779514	0.875388	0.855536
B5Y3M0	Predicted protein OS=Phaeodactylum tricornutum (strain CCAP 1055/1) OX=556484 GN=PHATR_46736 PE=4 SV=1	PHATR_46736	45.426	5.9	10	2	2	1	1	2	1	0	1	1	2	1	2	2	2	2	2	2	2	2	1	2	2	2	2	2	2	2	2	1	44386	41471	30979	61682	58696	41257	70924	79488	0	0.827937	0.773563	0.577855	1.15056	1.09486	0.769571
B5Y3M1	Predicted protein OS=Phaeodactylum tricornutum (strain CCAP 1055/1) OX=556484 GN=PHATR_46737 PE=4 SV=1	PHATR_46737	74.362	24.8	43	11	11	4	6	4	6	4	5	8	6	0	11	9	8	10	10	11	10	9	6	11	9	8	10	10	11	10	9	6	80481	89859	81394	119680	148750	135040	129780	150120	33140	0.748085	0.835255	0.756572	1.11245	1.38266	1.25522
B5Y3M2	Predicted protein OS=Phaeodactylum tricornutum (strain CCAP 1055/1) OX=556484 GN=PHATR_46738 PE=4 SV=1	PHATR_46738	68.935	9.2	11	3	3	1	2	1	2	2	1	1	1	0	2	3	2	3	2	3	1	2	0	2	3	2	3	2	3	1	2	0	17705	16105	21240	15512	18329	15073	0	18114	0	1.01521	0.923467	1.21791	0.889464	1.05099	0.864292
B5Y3M3	Predicted protein (Fragment) OS=Phaeodactylum tricornutum (strain CCAP 1055/1) OX=556484 GN=PHATR_13445 PE=4 SV=1	PHATR_13445	17.872	30.5	23	5	5	3	2	4	2	2	2	3	3	2	4	4	4	3	3	4	3	3	2	4	4	4	3	3	4	3	3	2	118420	134900	129640	85421	70114	84209	121270	100530	50091	1.19135	1.35715	1.30423	0.859371	0.705376	0.847178
B5Y3M4	Predicted protein (Fragment) OS=Phaeodactylum tricornutum (strain CCAP 1055/1) OX=556484 GN=PHATR_8132 PE=4 SV=1	PHATR_8132	11.821	27.5	12	2	2	1	2	1	2	1	1	1	1	2	2	2	2	2	2	2	2	2	2	2	2	2	2	2	2	2	2	2	48727	44388	53290	50093	49024	52225	53376	50192	27841	1.02187	0.930878	1.11757	1.05052	1.0281	1.09523
B5Y3M5	Predicted protein OS=Phaeodactylum tricornutum (strain CCAP 1055/1) OX=556484 GN=PHATR_36769 PE=4 SV=1	PHATR_36769	27.41	17.7	11	5	5	3	0	1	1	2	0	1	2	1	4	5	4	4	3	5	4	5	3	4	5	4	4	3	5	4	5	3	54217	62029	85188	56359	33017	60246	34810	28982	86531	0.973222	1.11345	1.52917	1.01167	0.592671	1.08144
B5Y3M6	Predicted protein OS=Phaeodactylum tricornutum (strain CCAP 1055/1) OX=556484 GN=PHATR_36770 PE=4 SV=1	PHATR_36770	44.894	35.2	40	9	9	4	5	5	7	2	4	5	7	1	8	7	9	8	7	8	8	9	3	8	7	9	8	7	8	8	9	3	112150	99490	131330	122170	96322	94276	151540	134450	64494	1.00311	0.889873	1.17466	1.09273	0.861538	0.843237
B5Y3M8	Predicted protein OS=Phaeodactylum tricornutum (strain CCAP 1055/1) OX=556484 GN=PHATR_46740 PE=4 SV=1	PHATR_46740	36.09	23.1	33	6	6	3	4	4	3	2	6	4	4	3	5	5	5	4	5	6	4	4	4	5	5	5	4	5	6	4	4	4	133160	150090	146980	122190	136450	115560	132780	103340	118690	1.03381	1.16525	1.14111	0.948647	1.05936	0.897174
B5Y3N0	Predicted protein OS=Phaeodactylum tricornutum (strain CCAP 1055/1) OX=556484 GN=PHATR_46742 PE=3 SV=1	PHATR_46742	41.459	9	4	2	2	1	1	0	1	0	1	0	0	0	1	1	0	1	0	1	0	0	0	1	1	0	1	0	1	0	0	0	0	0	0	0	0	0	0	0	0
B5Y3N1	Predicted protein OS=Phaeodactylum tricornutum (strain CCAP 1055/1) OX=556484 GN=PHATR_46743 PE=4 SV=1	PHATR_46743	22.994	34.1	24	4	4	2	3	2	0	1	0	5	6	5	2	3	2	1	2	1	4	4	4	2	3	2	1	2	1	4	4	4	41299	59624	45707	0	23507	0	228420	223230	404610	0.281658	0.406634	0.311721		0.160317
B5Y3N3	Predicted protein OS=Phaeodactylum tricornutum (strain CCAP 1055/1) OX=556484 GN=PHATR_28181 PE=4 SV=1	PHATR_28181	40.984	4.4	1	1	1	0	0	0	0	0	1	0	0	0	0	1	0	1	1	1	0	0	0	0	1	0	1	1	1	0	0	0	0	0	0	0	0	0	0	0	0
B5Y3N7	Predicted protein OS=Phaeodactylum tricornutum (strain CCAP 1055/1) OX=556484 GN=PHATR_50995 PE=3 SV=1	PHATR_50995	30.402	71.1	270	16	16	23	31	38	35	27	32	21	27	36	14	13	16	16	16	16	15	14	16	14	13	16	16	16	16	15	14	16	2281700	2646500	2887300	3489200	3167600	3237200	2402500	2564100	4520100	0.75508	0.875803	0.95549	1.15468	1.04825	1.07128
B5Y3N8	Predicted protein OS=Phaeodactylum tricornutum (strain CCAP 1055/1) OX=556484 GN=PHATR_46750 PE=4 SV=1	PHATR_46750	28.407	38.8	69	9	9	6	8	9	11	10	8	6	5	6	7	7	7	9	9	8	6	7	7	7	7	7	9	9	8	6	7	7	185680	254030	252330	238310	307440	216070	137110	120050	218600	0.866036	1.18483	1.1769	1.11151	1.43394	1.00778
B5Y3P1	Predicted protein OS=Phaeodactylum tricornutum (strain CCAP 1055/1) OX=556484 GN=PHATR_50996 PE=3 SV=1	PHATR_50996	48.187	52.8	187	18	18	22	20	26	17	18	18	24	23	19	18	18	18	17	18	18	18	18	17	18	18	18	17	18	18	18	18	17	1520600	1052000	1401200	796030	725260	789870	1884600	1623800	1074400	1.25927	0.871201	1.16039	0.659222	0.600615	0.654121
B5Y3P2	Predicted protein OS=Phaeodactylum tricornutum (strain CCAP 1055/1) OX=556484 GN=PHATR_36789 PE=3 SV=1	PHATR_36789	38.615	7.9	2	2	2	0	0	0	2	0	0	0	0	0	0	2	1	2	1	2	0	2	0	0	2	1	2	1	2	0	2	0	0	15367	0	22396	0	18959	0	13333	0		0.877425		1.27877		1.08252
B5Y3P3	Succinate semialdehyde dehydrogenase OS=Phaeodactylum tricornutum (strain CCAP 1055/1) OX=556484 GN=SSD1 PE=3 SV=1	SSD1	57.238	45.6	88	13	13	8	11	9	10	12	11	8	8	11	8	10	11	11	10	9	11	8	11	8	10	11	11	10	9	11	8	11	82319	128370	122640	128700	121110	131610	73197	88984	166080	0.71032	1.10769	1.05825	1.11054	1.04504	1.13565
B5Y3P4	Predicted protein OS=Phaeodactylum tricornutum (strain CCAP 1055/1) OX=556484 GN=PHATR_46758 PE=4 SV=1	PHATR_46758	33.34	66.7	158	16	16	14	16	19	21	18	19	17	19	15	14	16	14	15	15	14	15	15	14	14	16	14	15	15	14	15	15	14	755560	947040	1024200	1129600	1122000	1083900	872190	821640	873320	0.788004	0.987706	1.06818	1.1781	1.17018	1.13044
B5Y3P6	Anthranilate synthase. anthranilate synthetase. chorismate lyase (Fragment) OS=Phaeodactylum tricornutum (strain CCAP 1055/1) OX=556484 GN=PHATR_1682 PE=4 SV=1	PHATR_1682	48.655	8.9	10	2	2	2	1	1	1	2	1	1	1	0	2	2	2	1	2	2	2	2	1	2	2	2	1	2	2	2	2	1	43812	31536	28145	0	25817	42093	34926	51715	0	1.1885	0.855482	0.763494		0.700342	1.14186
B5Y3P7	40S ribosomal protein S25 OS=Phaeodactylum tricornutum (strain CCAP 1055/1) OX=556484 GN=PHATR_21073 PE=3 SV=1	PHATR_21073	12.385	29.1	32	4	4	4	3	3	4	3	3	4	4	4	4	4	3	3	3	3	4	4	4	4	4	3	3	3	3	4	4	4	733140	286620	437690	411740	440040	425340	920610	1000600	1399500	1.08967	0.426005	0.650541	0.611972	0.654034	0.632185
B5Y3Q1	Predicted protein OS=Phaeodactylum tricornutum (strain CCAP 1055/1) OX=556484 GN=PHATR_46764 PE=4 SV=1	PHATR_46764	75.952	7.8	2	2	2	0	0	2	0	0	0	0	0	0	0	1	2	0	0	0	0	0	0	0	1	2	0	0	0	0	0	0	0	0	0	0	0	0	0	0	0
B5Y3Q2	Predicted protein OS=Phaeodactylum tricornutum (strain CCAP 1055/1) OX=556484 GN=PHATR_36801 PE=4 SV=1	PHATR_36801	28.812	9.5	18	3	3	2	2	1	2	2	2	2	2	3	3	2	1	2	2	3	3	2	3	3	2	1	2	2	3	3	2	3	243150	126730	0	128860	147680	135900	197150	165230	328480	1.32041	0.688198		0.699765	0.801966	0.737995
B5Y3Q3	Predicted protein OS=Phaeodactylum tricornutum (strain CCAP 1055/1) OX=556484 GN=PHATR_46766 PE=4 SV=1	PHATR_46766	52.341	41.7	103	16	16	15	11	11	10	10	10	15	14	7	15	12	12	13	14	13	16	14	10	15	12	12	13	14	13	16	14	10	266520	178940	201710	144040	135170	142130	227510	215120	98869	1.48985	1.00028	1.12756	0.805188	0.755604	0.794511
B5Y3Q5	Predicted protein (Fragment) OS=Phaeodactylum tricornutum (strain CCAP 1055/1) OX=556484 GN=PHATR_46768 PE=4 SV=1	PHATR_46768	52.665	51	182	21	21	17	19	18	22	18	21	18	22	27	18	20	18	20	19	20	20	20	21	18	20	18	20	19	20	20	20	21	266330	336840	329180	385430	352330	362490	323940	322980	754720	0.697962	0.882746	0.862671	1.01008	0.92334	0.949966
B5Y3Q6	Proteasome subunit alpha type OS=Phaeodactylum tricornutum (strain CCAP 1055/1) OX=556484 GN=PHATR_28202 PE=3 SV=1	PHATR_28202	26.53	58.4	104	10	10	13	11	13	12	9	10	11	12	13	10	8	9	8	8	7	9	9	10	10	8	9	8	8	7	9	9	10	900960	861260	1031000	720700	666650	725280	838490	844360	1497000	1.00284	0.958648	1.14758	0.802194	0.742032	0.807292
B5Y3Q7	Predicted protein OS=Phaeodactylum tricornutum (strain CCAP 1055/1) OX=556484 GN=PHATR_46770 PE=4 SV=1	PHATR_46770	44.766	50.5	106	14	14	9	8	8	20	16	17	13	9	6	11	13	10	13	14	13	13	11	11	11	13	10	13	14	13	13	11	11	408880	466760	514220	1117000	938200	1004000	701510	470160	249230	0.626907	0.715651	0.788418	1.71262	1.43848	1.53936
B5Y3Q8	Predicted protein OS=Phaeodactylum tricornutum (strain CCAP 1055/1) OX=556484 GN=PHATR_36808 PE=4 SV=1	PHATR_36808	64.483	15	16	5	5	1	2	1	2	2	2	3	2	1	5	4	4	4	5	5	5	5	2	5	4	4	4	5	5	5	5	2	247460	175210	168930	240630	140750	189780	150990	169420	130920	1.37981	0.976953	0.941936	1.34173	0.784808	1.05819
B5Y3R0	Predicted protein OS=Phaeodactylum tricornutum (strain CCAP 1055/1) OX=556484 GN=hCdc48 PE=4 SV=1	hCdc48	89.19	76.1	694	54	53	72	71	69	81	83	85	76	76	81	50	50	51	53	52	53	52	53	52	49	49	50	52	51	52	51	52	51	2956400	3041300	2768100	3526600	3580600	3424900	3132300	3321000	4422200	0.881823	0.907147	0.825658	1.0519	1.06801	1.02157
B5Y3R1	Predicted protein OS=Phaeodactylum tricornutum (strain CCAP 1055/1) OX=556484 GN=PHATR_46775 PE=4 SV=1	PHATR_46775	94.614	8.1	12	6	6	0	0	0	3	1	0	3	1	4	3	2	4	4	3	4	4	5	5	3	2	4	4	3	4	4	5	5	48239	50845	41914	73742	71287	48182	63371	60644	83108	0.802005	0.845332	0.696848	1.22601	1.18519	0.801057
B5Y3R3	Predicted protein OS=Phaeodactylum tricornutum (strain CCAP 1055/1) OX=556484 GN=PHATR_54643 PE=4 SV=1	PHATR_54643	48.089	3.3	1	1	1	0	0	0	0	0	0	1	0	0	0	0	0	0	1	1	1	1	1	0	0	0	0	1	1	1	1	1	0	0	0	0	0	0	0	0	0
B5Y3R5	Predicted protein OS=Phaeodactylum tricornutum (strain CCAP 1055/1) OX=556484 GN=PHATR_46780 PE=4 SV=1	PHATR_46780	46.369	8.3	16	2	2	2	2	2	2	2	2	1	2	1	2	2	2	2	2	2	1	2	1	2	2	2	2	2	2	1	2	1	482780	757830	736990	853970	1046200	942680	0	385080	0	0.649206	1.01907	0.991048	1.14835	1.40685	1.26764
B5Y3R6	Predicted protein (Fragment) OS=Phaeodactylum tricornutum (strain CCAP 1055/1) OX=556484 GN=PHATR_13261 PE=4 SV=1	PHATR_13261	26.035	54.2	47	9	9	2	7	7	7	7	7	3	5	2	8	9	8	7	7	8	6	6	4	8	9	8	7	7	8	6	6	4	130580	197530	177540	133810	161940	152590	101380	124870	91462	0.924132	1.39794	1.25647	0.946991	1.14607	1.0799
B5Y3R9	Glycerol-3-phosphate dehydrogenase [NAD(+)] OS=Phaeodactylum tricornutum (strain CCAP 1055/1) OX=556484 GN=PHATR_36821 PE=3 SV=1	PHATR_36821	41.739	46.9	83	12	12	6	9	7	14	16	13	6	9	3	10	12	10	12	11	12	10	12	9	10	12	10	12	11	12	10	12	9	66443	107940	79833	187390	238710	200060	81364	89829	45890	0.544883	0.88519	0.654691	1.53674	1.9576	1.64064
B5Y3S0	UDP-glucose 4-epimerase OS=Phaeodactylum tricornutum (strain CCAP 1055/1) OX=556484 GN=GALE1 PE=3 SV=1	GALE1	39.414	75.4	171	20	20	17	18	19	19	19	20	21	22	16	17	17	17	17	17	17	17	18	17	17	17	17	17	17	17	17	18	17	398880	392950	385500	471430	454400	446150	428330	488090	264670	0.962342	0.948035	0.930061	1.13738	1.09629	1.07639
B5Y3S1	Predicted protein OS=Phaeodactylum tricornutum (strain CCAP 1055/1) OX=556484 GN=PHATR_28215 PE=4 SV=1	PHATR_28215	32.806	25.3	21	5	5	2	3	2	2	6	4	1	1	0	4	4	3	3	5	5	2	2	0	4	4	3	3	5	5	2	2	0	55022	103370	63833	78640	128390	96813	43739	38690	0	0.723382	1.35902	0.839222	1.03389	1.68796	1.27282
B5Y3S2	Predicted protein (Fragment) OS=Phaeodactylum tricornutum (strain CCAP 1055/1) OX=556484 GN=PHATR_13402 PE=4 SV=1	PHATR_13402	13.566	41	23	3	3	3	2	3	2	2	2	3	3	3	3	2	3	2	2	2	3	3	3	3	2	3	2	2	2	3	3	3	37983	46495	42953	40779	37432	41131	48208	32919	72204	0.854395	1.04587	0.966191	0.917289	0.842001	0.925207
B5Y3S3	Predicted protein OS=Phaeodactylum tricornutum (strain CCAP 1055/1) OX=556484 GN=PHATR_28219 PE=3 SV=1	PHATR_28219	49.22	62.9	150	19	18	20	15	17	18	15	18	21	16	10	19	18	18	17	18	18	19	17	13	18	17	17	16	17	17	18	16	12	630610	626000	653720	651320	671660	670130	698530	599420	259120	1.03937	1.03177	1.07746	1.0735	1.10703	1.10451
B5Y3S6	Transaldolase OS=Phaeodactylum tricornutum (strain CCAP 1055/1) OX=556484 GN=PHATR_28222 PE=3 SV=1	PHATR_28222	34.86	66.1	296	23	23	29	37	41	34	36	38	27	27	27	20	23	22	23	23	23	23	22	22	20	23	22	23	23	23	23	22	22	3317500	6041500	5379400	4897200	5407200	5224300	3494600	3339600	3423300	0.736775	1.34174	1.1947	1.08761	1.20087	1.16025
B5Y3S8	Predicted protein OS=Phaeodactylum tricornutum (strain CCAP 1055/1) OX=556484 GN=PHATR_46790 PE=4 SV=1	PHATR_46790	71.012	56.6	250	29	29	31	24	27	28	28	27	28	32	25	25	23	25	25	24	25	25	25	23	25	23	25	25	24	25	25	25	23	388040	299890	325700	351020	324450	339520	412420	398630	363050	1.09044	0.842724	0.915253	0.986405	0.911741	0.954089
B5Y3S9	Predicted protein OS=Phaeodactylum tricornutum (strain CCAP 1055/1) OX=556484 GN=PHATR_46791 PE=3 SV=1	PHATR_46791	25.76	67.5	177	14	14	22	18	22	20	15	17	21	20	22	14	14	14	14	14	14	14	14	13	14	14	14	14	14	14	14	14	13	1449200	1053100	1319300	610230	502700	567830	1202400	1262800	1784000	1.33751	0.971937	1.21762	0.563199	0.463957	0.524067
B5Y3T0	Predicted protein OS=Phaeodactylum tricornutum (strain CCAP 1055/1) OX=556484 GN=PHATR_46792 PE=4 SV=1	PHATR_46792	34.94	47.7	86	13	13	9	9	9	11	13	11	10	11	3	13	9	8	12	12	12	13	10	7	13	9	8	12	12	12	13	10	7	274350	236450	237970	345480	366080	335900	345190	329490	125380	0.95103	0.81965	0.824919	1.1976	1.26901	1.16439
B5Y3T1	Predicted protein OS=Phaeodactylum tricornutum (strain CCAP 1055/1) OX=556484 GN=PHATR_46793 PE=4 SV=1	PHATR_46793	36.258	7.3	6	3	3	1	0	0	1	2	1	0	0	1	3	2	3	3	3	2	2	2	1	3	2	3	3	3	2	2	2	1	19138	0	15768	22497	37466	26847	0	0	0	0.786174		0.647737	0.92416	1.53907	1.10285
B5Y3T2	ADP,ATP carrier protein OS=Phaeodactylum tricornutum (strain CCAP 1055/1) OX=556484 GN=NTT4 PE=3 SV=1	NTT4	66.42	6.6	26	3	3	3	3	2	3	3	3	3	3	3	3	3	3	3	3	3	3	3	3	3	3	3	3	3	3	3	3	3	48500	52646	37153	65933	63880	68025	46737	48065	77562	0.858405	0.931786	0.657574	1.16695	1.13062	1.20398
B5Y3T3	Predicted protein OS=Phaeodactylum tricornutum (strain CCAP 1055/1) OX=556484 GN=PHATR_46795 PE=4 SV=1	PHATR_46795	43.141	11.9	5	3	3	0	0	0	2	1	2	0	0	0	0	0	1	3	2	3	0	1	1	0	0	1	3	2	3	0	1	1	0	0	0	40311	34892	37721	0	0	0				1.07092	0.92696	1.00212
B5Y3T4	Predicted protein OS=Phaeodactylum tricornutum (strain CCAP 1055/1) OX=556484 GN=PHATR_46796 PE=4 SV=1	PHATR_46796	65.765	21.7	26	9	9	6	9	4	0	3	1	2	1	0	8	9	8	5	7	3	8	5	3	8	9	8	5	7	3	8	5	3	528590	1337800	641510	164850	239230	191810	351710	137670	205340	1.25242	3.16972	1.51996	0.390587	0.56682	0.454465
B5Y3T5	Predicted protein OS=Phaeodactylum tricornutum (strain CCAP 1055/1) OX=556484 GN=PHATR_46797 PE=4 SV=1	PHATR_46797	36.239	51.9	59	11	11	8	6	10	8	6	5	7	6	3	8	9	10	9	8	10	9	9	7	8	9	10	9	8	10	9	9	7	166130	177090	177530	124810	134020	125510	173510	133240	56852	1.17851	1.25626	1.25938	0.885392	0.950727	0.890358
B5Y3T7	Predicted protein OS=Phaeodactylum tricornutum (strain CCAP 1055/1) OX=556484 GN=PHATR_36840 PE=4 SV=1	PHATR_36840	27.545	60.2	124	13	13	12	19	14	13	16	15	13	11	11	8	13	10	9	12	11	9	10	8	8	13	10	9	12	11	9	10	8	1096700	1863700	2025300	1894000	1996200	2111500	1156000	1010400	400900	0.728183	1.23745	1.34475	1.25757	1.32543	1.40199
B5Y3T8	Predicted protein OS=Phaeodactylum tricornutum (strain CCAP 1055/1) OX=556484 GN=PHATR_13360 PE=4 SV=1	PHATR_13360	25.293	56.6	74	10	10	7	8	12	7	7	6	9	9	9	8	9	10	8	7	7	9	9	8	8	9	10	8	7	7	9	9	8	524500	539480	578460	391280	361710	419820	404490	432660	510670	1.1339	1.16628	1.25055	0.845895	0.781969	0.907595
B5Y3T9	Predicted protein (Fragment) OS=Phaeodactylum tricornutum (strain CCAP 1055/1) OX=556484 GN=PHATR_13538 PE=3 SV=1	PHATR_13538	32.836	34.4	46	8	8	5	6	4	8	5	6	6	5	1	6	7	6	8	8	8	7	6	3	6	7	6	8	8	8	7	6	3	88590	111740	82507	112620	163230	141590	91279	87626	24445	0.882344	1.11292	0.821758	1.12168	1.62575	1.41022
B5Y3U0	Predicted protein OS=Phaeodactylum tricornutum (strain CCAP 1055/1) OX=556484 GN=PHATR_36842 PE=3 SV=1	PHATR_36842	82.907	11.9	27	6	6	2	4	3	4	5	4	3	2	0	6	5	6	6	4	5	5	3	1	6	5	6	6	4	5	5	3	1	48394	101760	62138	131160	142150	133500	43279	38801	0	0.552142	1.16101	0.708951	1.49645	1.62183	1.52314
B5Y3U1	Predicted protein OS=Phaeodactylum tricornutum (strain CCAP 1055/1) OX=556484 GN=PHATR_36843 PE=4 SV=1	PHATR_36843	44.271	13.3	9	3	3	1	3	2	0	0	1	1	1	0	1	3	3	1	0	1	1	1	1	1	3	3	1	0	1	1	1	1	0	281240	263010	0	0	0	0	0	0		1.0335	0.966504
B5Y3U2	Predicted protein OS=Phaeodactylum tricornutum (strain CCAP 1055/1) OX=556484 GN=PHATR_36844 PE=4 SV=1	PHATR_36844	43.042	27	44	7	7	4	6	4	4	5	4	6	5	6	4	6	5	4	5	5	6	6	6	4	6	5	4	5	5	6	6	6	172400	200930	190820	209850	218200	193920	176220	203780	234860	0.861531	1.0041	0.953581	1.04868	1.09041	0.969072
B5Y3U3	Palmitoyltransferase OS=Phaeodactylum tricornutum (strain CCAP 1055/1) OX=556484 GN=PHATR_46802 PE=3 SV=1	PHATR_46802	64.123	26.6	28	6	6	2	4	4	4	2	4	1	3	4	4	5	5	4	5	5	3	5	4	4	5	5	4	5	5	3	5	4	131010	196690	150580	202290	253850	209390	127760	105200	109140	0.793514	1.19133	0.912047	1.22525	1.53754	1.26825
B5Y3U4	Predicted protein OS=Phaeodactylum tricornutum (strain CCAP 1055/1) OX=556484 GN=PHATR_36846 PE=4 SV=1	PHATR_36846	23.455	44.4	31	6	6	4	3	3	4	5	4	4	2	2	6	4	5	5	6	5	6	5	3	6	4	5	5	6	5	6	5	3	163520	211000	215950	243130	336850	267380	178370	134820	76081	0.805473	1.03935	1.06373	1.19762	1.65927	1.31707
B5Y3U5	Predicted protein OS=Phaeodactylum tricornutum (strain CCAP 1055/1) OX=556484 GN=PHATR_36847 PE=4 SV=1	PHATR_36847	12.601	27	8	2	2	2	1	1	0	0	0	1	1	2	2	2	2	0	1	1	2	2	2	2	2	2	0	1	1	2	2	2	29192	24009	29771	0	0	0	26647	21329	28121	1.10111	0.905607	1.12295
B5Y3U6	Predicted protein OS=Phaeodactylum tricornutum (strain CCAP 1055/1) OX=556484 GN=PHATR_36848 PE=3 SV=1	PHATR_36848	46.536	5.7	2	2	2	0	0	0	1	1	0	0	0	0	1	1	1	2	2	2	0	0	0	1	1	1	2	2	2	0	0	0	0	0	0	46461	39860	0	0	0	0				1.07647	0.92353
B5Y3U9	Predicted protein OS=Phaeodactylum tricornutum (strain CCAP 1055/1) OX=556484 GN=rpl2 PE=4 SV=1	rpl2	27.823	43.6	61	10	10	11	3	6	6	5	3	6	10	11	9	8	7	9	7	7	9	10	10	9	8	7	9	7	7	9	10	10	432300	136160	122610	151680	209220	127970	251780	446890	651200	1.53794	0.4844	0.436195	0.539614	0.744317	0.455263
B5Y3V0	Peptidylprolyl isomerase OS=Phaeodactylum tricornutum (strain CCAP 1055/1) OX=556484 GN=PHATR_46808 PE=4 SV=1	PHATR_46808	48.698	39.2	76	13	13	11	13	10	8	10	7	9	5	3	11	11	11	11	12	11	12	8	6	11	11	11	11	12	11	12	8	6	213820	363930	267930	221620	202150	203070	216150	180110	77510	0.988743	1.68288	1.23896	1.02481	0.934778	0.939033
B5Y3V2	DNA ligase OS=Phaeodactylum tricornutum (strain CCAP 1055/1) OX=556484 GN=PHATR_51005 PE=3 SV=1	PHATR_51005	72.329	9.4	10	4	4	1	0	1	1	2	1	2	2	0	3	2	1	3	3	3	3	4	1	3	2	1	3	3	3	3	4	1	11160	13487	0	11280	15261	10191	18770	22003	0	0.764743	0.924201		0.772966	1.04577	0.698342
B5Y3V3	Predicted protein OS=Phaeodactylum tricornutum (strain CCAP 1055/1) OX=556484 GN=PHATR_21116 PE=3 SV=1	PHATR_21116	46.311	73.4	370	27	27	38	43	36	38	40	45	41	43	46	25	26	26	25	26	26	26	27	26	25	26	26	25	26	26	26	27	26	2079000	2306400	2083800	2624600	2629700	2486000	2724400	2956600	5176400	0.746443	0.828088	0.748166	0.942334	0.944165	0.892571
B5Y3V6	Predicted protein OS=Phaeodactylum tricornutum (strain CCAP 1055/1) OX=556484 GN=PHATR_51007 PE=4 SV=1	PHATR_51007	33.843	4.7	1	1	1	0	0	0	0	0	0	0	1	0	1	1	0	0	0	0	1	1	0	1	1	0	0	0	0	1	1	0	0	0	0	0	0	0	0	0	0
B5Y3V7	Predicted protein OS=Phaeodactylum tricornutum (strain CCAP 1055/1) OX=556484 GN=PHATR_46816 PE=4 SV=1	PHATR_46816	21.771	32.3	36	3	3	4	3	4	4	4	5	3	4	5	3	2	3	3	3	3	3	2	3	3	2	3	3	3	3	3	2	3	101730	104360	126210	177390	181510	200670	105720	158040	351930	0.607319	0.62302	0.753463	1.059	1.0836	1.19798
B5Y3V8	Predicted protein OS=Phaeodactylum tricornutum (strain CCAP 1055/1) OX=556484 GN=PHATR_46817 PE=4 SV=1	PHATR_46817	21.224	18	7	2	2	0	2	2	1	0	1	1	0	0	0	2	2	1	1	1	1	0	0	0	2	2	1	1	1	1	0	0	0	45644	25523	0	0	0	0	0	0		1.28273	0.717271
B5Y3W0	Predicted protein OS=Phaeodactylum tricornutum (strain CCAP 1055/1) OX=556484 GN=PHATR_46819 PE=4 SV=1	PHATR_46819	22.432	42.2	34	6	6	5	4	6	4	6	4	1	1	3	5	6	6	6	6	6	5	5	5	5	6	6	6	6	6	5	5	5	73942	437370	242850	411440	422770	460470	30004	30969	29235	0.311109	1.84022	1.02178	1.73112	1.77879	1.93742
B5Y3W1	Chloride channel protein OS=Phaeodactylum tricornutum (strain CCAP 1055/1) OX=556484 GN=PHATR_28245 PE=3 SV=1	PHATR_28245	84.632	39.2	154	25	25	12	23	18	30	27	32	5	7	0	18	21	21	24	24	24	12	14	3	18	21	21	24	24	24	12	14	3	98505	585000	186770	863910	1211000	1157000	52016	54438	5866.1	0.210356	1.24926	0.398844	1.84486	2.58607	2.47075
B5Y3W4	Predicted protein OS=Phaeodactylum tricornutum (strain CCAP 1055/1) OX=556484 GN=PHATR_46823 PE=4 SV=1	PHATR_46823	141.42	7.9	9	7	7	0	0	0	2	0	6	1	0	0	3	2	2	5	3	6	6	3	0	3	2	2	5	3	6	6	3	0	29937	24848	16620	34698	40251	55618	25720	25213	0	0.94698	0.786003	0.525731	1.09758	1.27324	1.75933
B5Y3W5	Proline dehydrogenase (Fragment) OS=Phaeodactylum tricornutum (strain CCAP 1055/1) OX=556484 GN=PHATR_1155 PE=3 SV=1	PHATR_1155	57.462	57.8	134	22	22	14	17	14	14	15	17	13	13	17	18	18	20	18	17	19	18	18	20	18	18	20	18	17	19	18	18	20	418860	381920	414370	362380	308640	375680	410950	505980	703990	0.970889	0.885265	0.960482	0.839972	0.715407	0.870801
B5Y3W7	Tubulin beta chain OS=Phaeodactylum tricornutum (strain CCAP 1055/1) OX=556484 GN=PHATR_21122 PE=3 SV=1	PHATR_21122	49.581	74.3	552	28	28	60	66	65	70	62	62	62	60	45	26	26	26	26	27	27	26	27	26	26	26	26	26	27	27	26	27	26	6106400	6475300	6245500	7405900	6617900	6416200	6522800	5936900	3128200	1.00187	1.06239	1.02469	1.21508	1.08579	1.0527
B5Y3X1	Predicted protein OS=Phaeodactylum tricornutum (strain CCAP 1055/1) OX=556484 GN=PHATR_36877 PE=4 SV=1	PHATR_36877	43.376	32.5	54	12	12	4	10	10	3	6	7	5	5	4	8	12	11	8	10	10	7	7	7	8	12	11	8	10	10	7	7	7	111040	238610	196450	80123	86580	101780	90819	77602	99641	0.923073	1.98356	1.63308	0.66606	0.719737	0.846095
B5Y3X3	Predicted protein (Fragment) OS=Phaeodactylum tricornutum (strain CCAP 1055/1) OX=556484 GN=PHATR_46834 PE=4 SV=1	PHATR_46834	63.171	33.1	93	15	15	12	11	12	12	9	9	13	10	5	15	14	12	13	10	14	14	12	11	15	14	12	13	10	14	14	12	11	200590	240340	242380	206190	171200	196910	207160	176720	79802	1.04881	1.25665	1.26731	1.07809	0.895142	1.02957
B5Y3X4	Predicted protein OS=Phaeodactylum tricornutum (strain CCAP 1055/1) OX=556484 GN=PHATR_36880 PE=4 SV=1	PHATR_36880	13.833	10.7	9	1	1	1	1	1	1	1	1	1	1	1	1	1	1	1	1	1	1	1	1	1	1	1	1	1	1	1	1	1	0	0	0	0	0	0	0	0	0
B5Y3X5	2-deoxy-D-gluconate 3-dehydrogenase OS=Phaeodactylum tricornutum (strain CCAP 1055/1) OX=556484 GN=PHATR_36881 PE=3 SV=1	PHATR_36881	32.864	18.5	14	4	4	0	3	2	1	3	3	1	0	1	3	4	4	3	4	4	4	3	1	3	4	4	3	4	4	4	3	1	1180500	1529500	1215100	1418500	1786100	1607300	1004900	1264200	0	0.85807	1.11175	0.883219	1.03106	1.29826	1.1683
B5Y3X6	Spermine/spermidine synthase (Fragment) OS=Phaeodactylum tricornutum (strain CCAP 1055/1) OX=556484 GN=PHATR_13386 PE=3 SV=1	PHATR_13386	30.975	22.5	27	4	4	2	3	3	4	4	4	2	2	3	3	4	3	4	4	3	2	2	3	3	4	3	4	4	3	2	2	3	55060	90304	78736	98584	96359	98160	55624	55813	101750	0.678459	1.11274	0.970199	1.21477	1.18735	1.20955
B5Y3X8	Predicted protein OS=Phaeodactylum tricornutum (strain CCAP 1055/1) OX=556484 GN=PHATR_46838 PE=4 SV=1	PHATR_46838	46.697	24.2	19	7	7	0	0	1	4	3	5	2	2	2	0	6	3	5	5	4	4	2	3	0	6	3	5	5	4	4	2	3	0	38483	29952	50777	48971	78277	36466	45295	55662		0.801974	0.62419	1.05818	1.02054	1.63127
B5Y3Y0	Predicted protein OS=Phaeodactylum tricornutum (strain CCAP 1055/1) OX=556484 GN=PHATR_21135 PE=4 SV=1	PHATR_21135	18.848	47.1	60	6	6	6	6	8	7	6	7	7	6	7	5	5	5	5	5	5	6	5	5	5	5	5	5	5	5	6	5	5	513360	535630	599320	674650	499220	577750	605600	551910	813520	0.860226	0.897543	1.00427	1.1305	0.836532	0.968123
B5Y3Y1	Predicted protein OS=Phaeodactylum tricornutum (strain CCAP 1055/1) OX=556484 GN=PHATR_46841 PE=4 SV=1	PHATR_46841	56.293	28.9	54	10	10	4	8	9	7	6	7	4	5	4	8	10	10	9	10	10	6	8	6	8	10	10	9	10	10	6	8	6	57500	86371	74706	69691	85274	74150	33155	41350	39170	0.921857	1.38472	1.19771	1.11731	1.36714	1.18879
B5Y3Y2	Predicted protein OS=Phaeodactylum tricornutum (strain CCAP 1055/1) OX=556484 GN=PHATR_46842 PE=4 SV=1	PHATR_46842	44.635	49.2	79	16	16	7	10	11	11	8	9	8	6	9	14	13	14	14	13	14	15	14	14	14	13	14	14	13	14	15	14	14	149810	230560	200310	184350	200060	214260	142350	143710	169300	0.824788	1.26936	1.10282	1.01495	1.10144	1.17962
B5Y3Y3	Predicted protein OS=Phaeodactylum tricornutum (strain CCAP 1055/1) OX=556484 GN=PHATR_46843 PE=4 SV=1	PHATR_46843	49.589	13.8	26	4	4	2	4	1	3	4	3	3	3	3	3	4	3	4	4	4	4	4	4	3	4	3	4	4	4	4	4	4	45902	41720	37696	43262	45393	38109	46742	48031	72373	0.985426	0.895646	0.809259	0.92875	0.974498	0.818125
B5Y3Y4	HSP20 OS=Phaeodactylum tricornutum (strain CCAP 1055/1) OX=556484 GN=HSP20 PE=3 SV=1	HSP20	24.322	28.2	12	4	4	0	1	0	4	2	2	1	1	1	3	4	3	4	4	3	4	3	3	3	4	3	4	4	3	4	3	3	9103.4	18984	13947	67477	91415	51893	21236	15808	9931.8	0.273289	0.569909	0.418696	2.02569	2.74432	1.55785
B5Y3Y6	NF-X1-like transcription factor OS=Phaeodactylum tricornutum (strain CCAP 1055/1) OX=556484 GN=NLTF PE=4 SV=1	NLTF	100.4	3.5	3	2	2	0	1	0	0	1	0	0	1	0	1	2	1	1	1	1	1	2	1	1	2	1	1	1	1	1	2	1	0	27370	0	0	0	0	0	23786	0		1.07006
B5Y3Y9	Predicted protein OS=Phaeodactylum tricornutum (strain CCAP 1055/1) OX=556484 GN=PHATR_46847 PE=4 SV=1	PHATR_46847	51.366	36.4	59	11	11	8	8	8	7	7	9	7	4	1	11	9	10	9	9	10	9	9	4	11	9	10	9	9	10	9	9	4	251220	281640	293990	140910	143820	153170	217720	158580	61596	1.32792	1.48872	1.554	0.744835	0.760217	0.80964
B5Y3Z3	Predicted protein OS=Phaeodactylum tricornutum (strain CCAP 1055/1) OX=556484 GN=PHATR_46850 PE=4 SV=1	PHATR_46850	82.566	27.7	65	16	16	9	5	6	6	8	7	10	8	6	11	10	11	12	11	10	12	10	7	11	10	11	12	11	10	12	10	7	120340	53955	86335	106370	105660	87709	162110	116260	121870	1.12747	0.505507	0.808877	0.996587	0.989935	0.821751
B5Y3Z8	Predicted protein OS=Phaeodactylum tricornutum (strain CCAP 1055/1) OX=556484 GN=PHATR_36903 PE=4 SV=1	PHATR_36903	15.885	28.4	13	3	3	1	1	1	2	2	3	1	1	1	2	2	2	2	2	3	1	1	1	2	2	2	2	2	3	1	1	1	140830	281030	269270	513090	523580	543560	0	0	0	0.372015	0.742366	0.711301	1.35537	1.38308	1.43586
B5Y400	Predicted protein OS=Phaeodactylum tricornutum (strain CCAP 1055/1) OX=556484 GN=PHATR_46855 PE=3 SV=1	PHATR_46855	26.912	55.5	66	11	11	8	5	9	8	10	8	7	6	5	10	11	11	11	11	9	10	10	8	10	11	11	11	11	9	10	10	8	187950	233510	223460	254590	247970	225060	213610	195320	248900	0.833124	1.03508	0.990529	1.12852	1.09917	0.997621
B5Y401	Predicted protein OS=Phaeodactylum tricornutum (strain CCAP 1055/1) OX=556484 GN=PHATR_36906 PE=4 SV=1	PHATR_36906	33.07	54.2	63	9	9	9	7	5	7	6	5	7	7	10	8	7	8	8	6	7	7	9	8	8	7	8	8	6	7	7	9	8	214980	132410	173630	135800	101770	141780	215110	199850	287180	1.20737	0.74364	0.975139	0.762679	0.57156	0.796263
B5Y403	Predicted protein OS=Phaeodactylum tricornutum (strain CCAP 1055/1) OX=556484 GN=PHATR_21147 PE=4 SV=1	PHATR_21147	35.258	38.4	72	11	10	8	8	8	10	7	10	7	8	6	9	10	9	9	8	11	10	10	9	9	9	9	9	8	10	9	9	9	171300	223230	183580	284270	330140	304960	189440	198700	195260	0.740888	0.965491	0.794001	1.22949	1.42789	1.31898
B5Y404	Predicted protein OS=Phaeodactylum tricornutum (strain CCAP 1055/1) OX=556484 GN=PHATR_46858 PE=4 SV=1	PHATR_46858	17.622	27	34	3	3	4	3	4	4	3	4	3	5	4	3	3	3	3	3	3	3	3	3	3	3	3	3	3	3	3	3	3	495840	527110	616340	788250	762140	841760	589320	571250	490320	0.78534	0.834867	0.976195	1.24848	1.20712	1.33323
B5Y405	Predicted protein (Fragment) OS=Phaeodactylum tricornutum (strain CCAP 1055/1) OX=556484 GN=PHATR_13361 PE=3 SV=1	PHATR_13361	44.05	44.5	103	16	16	19	8	6	9	8	7	15	18	13	16	12	11	12	12	13	12	14	12	16	12	11	12	12	13	12	14	12	916480	236390	213200	271040	248510	202810	525630	1027900	1052900	1.75688	0.453157	0.408702	0.519581	0.476391	0.388785
B5Y406	Predicted protein (Fragment) OS=Phaeodactylum tricornutum (strain CCAP 1055/1) OX=556484 GN=PHATR_13322 PE=4 SV=1	PHATR_13322	31.817	26.5	4	4	4	0	0	0	0	0	3	0	1	0	3	1	2	3	2	4	2	2	0	3	1	2	3	2	4	2	2	0	31465	0	0	28469	0	26684	0	24205	0	1.13569			1.02755		0.963121
B5Y407	Predicted protein OS=Phaeodactylum tricornutum (strain CCAP 1055/1) OX=556484 GN=SytB PE=3 SV=1	SytB	29.344	28.5	43	6	6	5	4	5	5	4	6	4	4	6	6	5	6	5	4	6	6	6	6	6	5	6	5	4	6	6	6	6	76574	94295	76520	106000	108540	113260	94042	96070	139320	0.761828	0.938133	0.761291	1.05459	1.07986	1.12681
B5Y408	Predicted protein OS=Phaeodactylum tricornutum (strain CCAP 1055/1) OX=556484 GN=PHATR_36913 PE=3 SV=1	PHATR_36913	38.804	73.1	274	20	20	29	31	30	32	34	28	29	30	31	18	18	18	19	20	19	20	19	19	18	18	18	19	20	19	20	19	19	2042200	2328300	2350600	2732000	2523000	2467500	2401600	2369600	4276800	0.782399	0.892008	0.900552	1.04667	0.966601	0.945338
B5Y409	Predicted protein OS=Phaeodactylum tricornutum (strain CCAP 1055/1) OX=556484 GN=PHATR_46862 PE=4 SV=1	PHATR_46862	35.073	7.8	5	1	1	0	0	0	2	1	2	0	0	0	0	0	0	1	1	1	0	0	0	0	0	0	1	1	1	0	0	0	0	0	0	15397	14904	18140	0	0	0				0.953552	0.92302	1.12343
B5Y414	Predicted protein OS=Phaeodactylum tricornutum (strain CCAP 1055/1) OX=556484 GN=PHATR_46867 PE=4 SV=1	PHATR_46867	101.31	24.2	199	20	20	19	32	22	25	24	24	19	17	17	18	19	19	19	20	19	17	18	17	18	19	19	19	20	19	17	18	17	638470	4530500	1644600	1599000	2270800	1643100	667950	632100	520900	0.406168	2.88212	1.04623	1.01722	1.44459	1.04527
B5Y416	Predicted protein OS=Phaeodactylum tricornutum (strain CCAP 1055/1) OX=556484 GN=PHATR_36922 PE=4 SV=1	PHATR_36922	70.885	3.4	29	2	2	3	3	4	4	3	3	3	3	3	2	2	2	2	2	2	2	2	2	2	2	2	2	2	2	2	2	2	177180	284600	275930	266870	211280	219370	148150	126390	133970	0.864883	1.38924	1.34692	1.30269	1.03134	1.07083
B5Y418	Ribulose-1,5-bisphosphate carboxylase/oxygenase small subunit N-methyltransferase I OS=Phaeodactylum tricornutum (strain CCAP 1055/1) OX=556484 GN=rbcMT PE=4 SV=1	rbcMT	64.966	54.1	138	25	25	17	13	15	15	15	13	15	22	13	20	21	18	17	18	18	20	22	17	20	21	18	17	18	18	20	22	17	377450	283450	328020	260000	247790	255280	407300	354190	218680	1.24336	0.933712	1.08053	0.856465	0.816244	0.840917
B5Y419	Predicted protein OS=Phaeodactylum tricornutum (strain CCAP 1055/1) OX=556484 GN=PHATR_46872 PE=4 SV=1	PHATR_46872	70.601	30.3	53	12	12	4	2	2	9	10	8	4	8	6	7	6	5	10	12	10	9	9	11	7	6	5	10	12	10	9	9	11	184690	99755	128620	739030	557310	501350	291420	527140	495360	0.471592	0.254717	0.328422	1.88706	1.42305	1.28016
B5Y422	Predicted protein OS=Phaeodactylum tricornutum (strain CCAP 1055/1) OX=556484 GN=PHATR_46875 PE=4 SV=1	PHATR_46875	49.596	61.4	185	18	18	17	20	23	19	23	23	20	18	22	17	16	18	17	17	16	17	17	16	17	16	18	17	17	16	17	17	16	513400	589440	684400	757450	640180	704270	565730	609430	1042400	0.756644	0.868711	1.00866	1.11632	0.943492	1.03795
B5Y423	Predicted protein (Fragment) OS=Phaeodactylum tricornutum (strain CCAP 1055/1) OX=556484 GN=PHATR_28285 PE=4 SV=1	PHATR_28285	61.795	8.3	17	3	3	1	3	3	0	0	2	3	3	2	2	3	3	3	1	3	3	3	3	2	3	3	3	1	3	3	3	3	31877	57137	45186	24065	0	23719	32913	27933	14438	0.991246	1.77673	1.4051	0.748325		0.737565
B5Y424	Predicted protein OS=Phaeodactylum tricornutum (strain CCAP 1055/1) OX=556484 GN=PHATR_46877 PE=4 SV=1	PHATR_46877	67.461	11.3	7	4	4	1	0	0	4	1	0	1	0	0	3	2	2	4	3	3	1	2	1	3	2	2	4	3	3	1	2	1	49713	0	0	57389	52263	43176	0	0	0	0.981786			1.13338	1.03215	0.852687
B5Y425	Predicted protein OS=Phaeodactylum tricornutum (strain CCAP 1055/1) OX=556484 GN=PHATR_36932 PE=4 SV=1	PHATR_36932	107.59	28.3	87	22	22	20	8	8	6	3	3	17	19	3	21	20	17	18	14	18	19	21	10	21	20	17	18	14	18	19	21	10	268550	89628	114210	71118	62039	64782	208290	253430	95958	1.96819	0.65688	0.837041	0.521221	0.454681	0.474785
B5Y426	Predicted protein OS=Phaeodactylum tricornutum (strain CCAP 1055/1) OX=556484 GN=PHATR_46878 PE=4 SV=1	PHATR_46878	30.496	36.4	49	6	6	6	6	7	5	4	5	6	5	5	6	6	6	5	5	4	5	5	5	6	6	6	5	5	4	5	5	5	484140	428310	503540	346310	346920	342190	391820	425950	391560	1.19027	1.05301	1.23796	0.85141	0.85291	0.841281
B5Y427	Predicted protein (Fragment) OS=Phaeodactylum tricornutum (strain CCAP 1055/1) OX=556484 GN=PHATR_5396 PE=4 SV=1	PHATR_5396	17.468	40.6	23	4	4	2	2	3	2	2	4	3	2	3	2	3	3	4	2	4	3	4	4	2	3	3	4	2	4	3	4	4	53993	49390	54718	74502	106550	112760	62548	71173	81666	0.728214	0.666132	0.737992	1.00482	1.43706	1.52082
B5Y428	Predicted protein OS=Phaeodactylum tricornutum (strain CCAP 1055/1) OX=556484 GN=PHATR_46880 PE=3 SV=1	PHATR_46880	64.277	49.3	112	19	18	12	13	17	11	13	12	14	13	7	15	17	18	17	14	17	15	15	11	15	16	17	16	14	16	15	15	11	365030	343550	400660	335680	358420	348220	443490	421920	121740	1.04669	0.985102	1.14886	0.962536	1.02774	0.998493
B5Y429	Predicted protein OS=Phaeodactylum tricornutum (strain CCAP 1055/1) OX=556484 GN=PHATR_46881 PE=4 SV=1	PHATR_46881	72.313	43.5	157	21	21	18	19	20	18	17	22	16	19	8	18	19	20	20	19	20	19	20	12	18	19	20	20	19	20	19	20	12	347130	304520	371330	381010	318960	394790	397300	387890	102350	1.03956	0.911955	1.11203	1.14102	0.955199	1.18229
B5Y431	Predicted protein OS=Phaeodactylum tricornutum (strain CCAP 1055/1) OX=556484 GN=PHATR_46884 PE=4 SV=1	PHATR_46884	105.46	8.2	6	4	4	0	0	0	0	0	0	2	4	0	3	1	1	1	1	1	3	4	1	3	1	1	1	1	1	3	4	1	40039	0	0	0	0	0	30250	71947	0	0.844491
B5Y432	Predicted protein OS=Phaeodactylum tricornutum (strain CCAP 1055/1) OX=556484 GN=PHATR_36940 PE=4 SV=1	PHATR_36940	33.318	44.7	86	13	13	8	8	9	10	9	8	10	10	14	9	10	10	10	11	10	10	11	12	9	10	10	10	11	10	10	11	12	118430	186340	178510	201590	205590	204960	148620	145010	283420	0.637303	1.00274	0.960609	1.08481	1.10633	1.10294
B5Y433	Predicted protein (Fragment) OS=Phaeodactylum tricornutum (strain CCAP 1055/1) OX=556484 GN=PHATR_13237 PE=4 SV=1	PHATR_13237	28	17.8	16	5	5	1	1	1	4	5	2	1	1	0	4	5	3	5	5	5	4	4	0	4	5	3	5	5	5	4	4	0	33761	31994	23694	60904	74243	74354	31523	31783	0	0.745572	0.70655	0.523254	1.34499	1.63957	1.64202
B5Y434	Silent information regulator protein Sir2 (Fragment) OS=Phaeodactylum tricornutum (strain CCAP 1055/1) OX=556484 GN=PHATR_52135 PE=4 SV=1	PHATR_52135	34.012	3.9	7	1	1	1	1	0	1	1	2	1	0	0	1	1	0	1	1	1	1	0	0	1	1	0	1	1	1	1	0	0	0	0	0	0	0	0	0	0	0
B5Y436	Predicted protein (Fragment) OS=Phaeodactylum tricornutum (strain CCAP 1055/1) OX=556484 GN=PHATR_13395 PE=4 SV=1	PHATR_13395	16.931	52.2	22	4	4	3	2	2	3	2	3	3	2	2	3	2	2	3	2	4	3	2	3	3	2	2	3	2	4	3	2	3	50972	88986	84131	87847	92998	82163	55993	49303	55371	0.708202	1.23637	1.16891	1.22054	1.29211	1.14157
B5Y437	Predicted protein OS=Phaeodactylum tricornutum (strain CCAP 1055/1) OX=556484 GN=PHATR_46888 PE=4 SV=1	PHATR_46888	50.114	6	16	3	3	1	3	2	2	2	2	2	1	1	3	3	3	2	3	3	2	2	1	3	3	3	2	3	3	2	2	1	66236	96829	82494	58400	65330	63869	59652	64129	0	0.951429	1.39087	1.18496	0.838871	0.938415	0.917429
B5Y440	Predicted protein OS=Phaeodactylum tricornutum (strain CCAP 1055/1) OX=556484 GN=PHATR_46891 PE=4 SV=1	PHATR_46891	109.51	22.8	46	14	14	1	3	5	10	8	10	5	4	0	7	10	7	13	11	13	6	7	2	7	10	7	13	11	13	6	7	2	166060	205650	179920	283180	341240	265370	194470	172750	211530	0.739809	0.916185	0.801556	1.26159	1.52025	1.18224
B5Y444	Predicted protein (Fragment) OS=Phaeodactylum tricornutum (strain CCAP 1055/1) OX=556484 GN=PHATR_13417 PE=3 SV=1	PHATR_13417	56.358	46.3	115	20	20	15	12	17	12	13	13	14	14	5	18	15	19	16	18	18	19	18	11	18	15	19	16	18	18	19	18	11	417020	423510	455520	371280	367690	367580	482540	440110	172540	1.07302	1.08971	1.17208	0.955323	0.946086	0.945803
B5Y445	Predicted protein OS=Phaeodactylum tricornutum (strain CCAP 1055/1) OX=556484 GN=PHATR_46895 PE=4 SV=1	PHATR_46895	233.6	2.2	3	3	3	0	2	0	0	1	0	0	0	0	1	3	1	1	1	1	2	1	1	1	3	1	1	1	1	2	1	1	0	0	0	0	0	0	0	0	0
B5Y446	Predicted protein OS=Phaeodactylum tricornutum (strain CCAP 1055/1) OX=556484 GN=PHATR_46896 PE=4 SV=1	PHATR_46896	35.558	14.3	14	4	4	1	1	1	1	1	1	2	4	2	2	2	2	2	2	2	3	4	2	2	2	2	2	2	2	3	4	2	44717	50766	47269	45520	46558	46069	44211	47491	60186	0.92991	1.0557	0.98298	0.946609	0.968195	0.958026
B5Y447	Predicted protein OS=Phaeodactylum tricornutum (strain CCAP 1055/1) OX=556484 GN=PHATR_46897 PE=3 SV=1	PHATR_46897	19.901	28.9	56	7	7	9	6	5	7	5	6	5	6	7	7	7	6	7	6	6	6	6	6	7	7	6	7	6	6	6	6	6	2334400	2607000	2802000	1655200	1658600	1649400	2271900	2192200	3002200	1.04148	1.16309	1.25009	0.738456	0.739973	0.735868
B5Y453	Predicted protein OS=Phaeodactylum tricornutum (strain CCAP 1055/1) OX=556484 GN=PHATR_21181 PE=4 SV=1	PHATR_21181	34.515	44.3	82	10	10	8	10	11	10	9	11	8	8	7	9	10	10	10	8	10	10	10	7	9	10	10	10	8	10	10	10	7	309570	353880	369070	323410	291560	297500	379070	293610	188540	0.992844	1.13495	1.18367	1.03723	0.935083	0.954134
B5Y454	Protein phosphatase OS=Phaeodactylum tricornutum (strain CCAP 1055/1) OX=556484 GN=PHATR_46903 PE=3 SV=1	PHATR_46903	75.717	46.9	115	25	25	10	15	12	17	15	18	12	11	5	18	22	22	21	21	23	20	15	13	18	22	22	21	21	23	20	15	13	471720	478170	470000	569950	568420	541830	504070	403380	271210	0.992224	1.00579	0.988606	1.19884	1.19562	1.13969
B5Y458	Predicted protein OS=Phaeodactylum tricornutum (strain CCAP 1055/1) OX=556484 GN=PHATR_46906 PE=4 SV=1	PHATR_46906	42.445	24.9	47	8	8	4	6	7	7	6	5	5	5	2	5	7	6	7	5	6	6	5	3	5	7	6	7	5	6	6	5	3	163900	188520	199480	190080	192100	177520	181820	147750	55927	0.985307	1.13331	1.1992	1.14269	1.15484	1.06719
B5Y460	Predicted protein OS=Phaeodactylum tricornutum (strain CCAP 1055/1) OX=556484 GN=PHATR_21183 PE=3 SV=1	PHATR_21183	78.84	29.3	243	17	16	26	23	22	28	31	26	22	25	40	16	17	17	17	17	17	16	17	17	15	16	16	16	16	16	15	16	16	2306000	1999000	1759000	3073900	3102100	3382400	2159000	2589200	7491900	0.744872	0.645707	0.568183	0.992915	1.00202	1.09257
B5Y462	Predicted protein OS=Phaeodactylum tricornutum (strain CCAP 1055/1) OX=556484 GN=PHATR_36969 PE=4 SV=1	PHATR_36969	24.12	7.6	1	1	1	0	0	0	0	0	0	0	1	0	1	0	0	1	0	0	1	1	0	1	0	0	1	0	0	1	1	0	0	0	0	0	0	0	0	0	0
B5Y464	Predicted protein (Fragment) OS=Phaeodactylum tricornutum (strain CCAP 1055/1) OX=556484 GN=PHATR_13526 PE=4 SV=1	PHATR_13526	34.646	31.2	22	4	4	2	4	1	3	2	4	2	1	3	3	4	3	3	4	4	3	3	3	3	4	3	3	4	4	3	3	3	142190	138260	177760	170670	179180	167030	133960	151110	193100	0.880579	0.85624	1.10086	1.05696	1.10966	1.03441
B5Y466	Predicted protein OS=Phaeodactylum tricornutum (strain CCAP 1055/1) OX=556484 GN=PHATR_46912 PE=4 SV=1	PHATR_46912	77.323	24.1	69	11	11	9	9	9	9	6	8	10	7	2	9	10	9	9	8	11	11	10	5	9	10	9	9	8	11	11	10	5	137470	153800	135220	114060	107600	129540	130500	125900	50139	1.14112	1.27667	1.12244	0.946793	0.893169	1.07529
B5Y468	Predicted protein OS=Phaeodactylum tricornutum (strain CCAP 1055/1) OX=556484 GN=PHATR_36976 PE=4 SV=1	PHATR_36976	53.265	2.9	3	1	1	0	0	0	1	1	1	0	0	0	1	1	1	1	1	1	1	0	0	1	1	1	1	1	1	1	0	0	0	0	0	0	0	0	0	0	0
B5Y469	Predicted protein (Fragment) OS=Phaeodactylum tricornutum (strain CCAP 1055/1) OX=556484 GN=PHATR_2957 PE=4 SV=1	PHATR_2957	38.247	38.5	48	9	9	5	7	8	5	6	5	6	3	3	6	8	8	8	9	8	7	8	6	6	8	8	8	9	8	7	8	6	127870	180350	154020	165910	125970	174270	135580	133670	74675	0.904517	1.27574	1.08949	1.1736	0.891077	1.23274
B5Y470	Predicted protein OS=Phaeodactylum tricornutum (strain CCAP 1055/1) OX=556484 GN=PHATR_46917 PE=4 SV=1	PHATR_46917	21.112	43.3	69	10	10	12	8	8	6	6	6	9	7	7	10	8	9	7	8	7	9	9	8	10	8	9	7	8	7	9	9	8	2156000	1260000	1349700	560050	542580	462400	1761000	1455600	1504300	1.75576	1.02609	1.09914	0.456082	0.441855	0.37656
B5Y471	Predicted protein (Fragment) OS=Phaeodactylum tricornutum (strain CCAP 1055/1) OX=556484 GN=PHATR_13253 PE=4 SV=1	PHATR_13253	9.9002	45.8	41	5	5	5	5	5	5	5	5	4	4	3	5	5	5	5	5	5	5	5	4	5	5	5	5	5	5	5	5	4	144130	181060	172090	154410	125030	145270	147220	135940	149380	0.957653	1.20303	1.14343	1.02596	0.830746	0.965228
B5Y472	Heat shock protein Hsp20 OS=Phaeodactylum tricornutum (strain CCAP 1055/1) OX=556484 GN=HSP20C PE=3 SV=1	HSP20C	19.975	27.1	17	3	3	2	1	2	1	2	3	2	2	2	2	2	3	3	2	3	3	3	2	2	2	3	3	2	3	3	3	2	16376	36396	44799	55331	53048	57512	116460	74339	50140	0.292196	0.649412	0.799346	0.987268	0.946533	1.02618
B5Y474	Predicted protein OS=Phaeodactylum tricornutum (strain CCAP 1055/1) OX=556484 GN=PHATR_46921 PE=4 SV=1	PHATR_46921	29.185	19.8	4	3	3	0	2	0	2	0	0	0	0	0	1	2	1	2	1	1	1	1	0	1	2	1	2	1	1	1	1	0	0	0	0	0	0	0	0	0	0
B5Y475	Predicted protein OS=Phaeodactylum tricornutum (strain CCAP 1055/1) OX=556484 GN=PHATR_46922 PE=4 SV=1	PHATR_46922	72.32	9.2	8	4	4	1	1	1	0	0	1	3	1	0	4	2	2	1	1	1	4	2	2	4	2	2	1	1	1	4	2	2	36251	27437	23115	0	0	0	44488	36553	0	1.0799	0.817336	0.688586
B5Y477	Predicted protein OS=Phaeodactylum tricornutum (strain CCAP 1055/1) OX=556484 GN=PHATR_46924 PE=3 SV=1	PHATR_46924	21.48	39.7	86	6	6	9	10	12	10	11	9	9	8	8	6	6	6	6	6	6	6	6	6	6	6	6	6	6	6	6	6	6	920020	1696600	1568000	1913900	1888500	1877100	967220	840310	1168900	0.644846	1.18915	1.09902	1.34146	1.32366	1.31567
B5Y482	Predicted protein OS=Phaeodactylum tricornutum (strain CCAP 1055/1) OX=556484 GN=PHATR_46926 PE=4 SV=1	PHATR_46926	43.119	22	25	7	7	4	2	2	4	1	2	2	4	4	6	5	6	5	6	6	6	6	7	6	5	6	5	6	6	6	6	7	157530	106380	133000	107250	80505	98068	163750	157040	126370	1.25478	0.847355	1.05939	0.854284	0.641251	0.781147
B5Y485	Trafficking protein particle complex subunit OS=Phaeodactylum tricornutum (strain CCAP 1055/1) OX=556484 GN=PHATR_21198 PE=3 SV=1	PHATR_21198	22.511	48.3	46	7	7	5	5	6	5	4	6	6	7	2	5	5	6	6	5	6	7	7	5	5	5	6	6	5	6	7	7	5	1204900	1409500	1689100	1330700	1370400	1242300	1383600	1097800	643710	0.953578	1.1155	1.33678	1.05314	1.08456	0.983177
B5Y486	Predicted protein OS=Phaeodactylum tricornutum (strain CCAP 1055/1) OX=556484 GN=PHATR_36995 PE=4 SV=1	PHATR_36995	47.965	18.4	23	5	5	2	1	3	3	4	3	3	3	1	3	4	3	4	4	5	4	3	1	3	4	3	4	4	5	4	3	1	24195	31205	24066	24689	32149	31365	29150	23746	0	0.877564	1.13182	0.872886	0.895482	1.16606	1.13762
B5Y490	Predicted protein (Fragment) OS=Phaeodactylum tricornutum (strain CCAP 1055/1) OX=556484 GN=PHATR_4994 PE=4 SV=1	PHATR_4994	22.978	15.3	9	2	2	1	2	1	1	1	2	0	1	0	1	2	2	1	1	2	1	1	0	1	2	2	1	1	2	1	1	0	0	165970	77614	0	0	76438	0	0	0		1.55586	0.727581			0.716557
B5Y493	UDP-sulfoquinovose synthase, plastid OS=Phaeodactylum tricornutum (strain CCAP 1055/1) OX=556484 GN=SQD1 PE=4 SV=1	SQD1	50.244	61.8	256	22	22	34	26	27	28	27	24	29	33	28	22	17	22	21	19	19	22	22	21	22	17	22	21	19	19	22	22	21	2329600	1550400	1540800	1082400	1116700	1007500	2078600	1871100	1325800	1.50806	1.00365	0.997432	0.700688	0.722892	0.652202
B5Y494	GPI inositol-deacylase OS=Phaeodactylum tricornutum (strain CCAP 1055/1) OX=556484 GN=PHATR_46935 PE=3 SV=1	PHATR_46935	75.793	6	3	3	3	0	0	0	0	2	0	0	0	1	1	2	1	2	3	1	1	1	1	1	2	1	2	3	1	1	1	1	0	0	0	0	0	0	0	0	0
B5Y495	Predicted protein OS=Phaeodactylum tricornutum (strain CCAP 1055/1) OX=556484 GN=PHATR_46937 PE=4 SV=1	PHATR_46937	31.244	53.3	177	17	17	17	22	21	21	23	21	20	18	14	14	16	17	15	16	16	16	16	13	14	16	17	15	16	16	16	16	13	1121200	1605700	1867300	1451000	1809500	1529800	1327200	986960	499840	0.827216	1.18468	1.37769	1.07054	1.33504	1.12868
B5Y498	Predicted protein OS=Phaeodactylum tricornutum (strain CCAP 1055/1) OX=556484 GN=PHATR_46939 PE=4 SV=1	PHATR_46939	116.2	23.1	66	17	16	7	10	9	13	9	10	3	5	0	12	15	15	15	15	15	10	9	1	12	14	15	14	14	15	10	9	0	65222	100720	67401	112620	120260	116500	49782	57199	0	0.756522	1.16827	0.781796	1.3063	1.39492	1.3513
B5Y4A0	Folate gamma-glutamyl hydrolase (Fragment) OS=Phaeodactylum tricornutum (strain CCAP 1055/1) OX=556484 GN=PHATR_13333 PE=4 SV=1	PHATR_13333	31.876	23.2	16	4	4	2	2	2	3	3	1	3	0	0	3	4	4	4	4	3	4	3	3	3	4	4	4	4	3	4	3	3	132460	151370	205550	173100	178710	154930	184790	122710	95540	0.85204	0.973677	1.32219	1.11345	1.14954	0.996577
B5Y4A1	Predicted protein (Fragment) OS=Phaeodactylum tricornutum (strain CCAP 1055/1) OX=556484 GN=PHATR_13320 PE=4 SV=1	PHATR_13320	17.549	58.3	84	7	7	9	9	9	11	10	10	9	8	9	7	7	7	7	7	7	7	7	7	7	7	7	7	7	7	7	7	7	1077200	1432900	1561100	1803600	1536100	1652800	1056600	1025100	1886300	0.74394	0.989595	1.07813	1.24561	1.06087	1.14146
B5Y4A2	Predicted protein OS=Phaeodactylum tricornutum (strain CCAP 1055/1) OX=556484 GN=PHATR_46942 PE=4 SV=1	PHATR_46942	22.32	15.3	2	2	2	0	0	0	0	0	0	0	0	2	1	2	2	0	0	0	0	1	2	1	2	2	0	0	0	0	1	2	0	34028	33775	0	0	0	0	0	34227		1.00053	0.99309
B5Y4A3	Predicted protein OS=Phaeodactylum tricornutum (strain CCAP 1055/1) OX=556484 GN=PHATR_46943 PE=4 SV=1	PHATR_46943	17.913	42.1	19	4	4	4	3	4	0	0	0	2	1	5	3	4	4	1	1	1	2	2	4	3	4	4	1	1	1	2	2	4	623000	449340	626420	0	0	0	166650	530090	1733100	0.905392	0.653016	0.910362
B5Y4A4	Diatom histidine kinase 2 OS=Phaeodactylum tricornutum (strain CCAP 1055/1) OX=556484 GN=DHK2 PE=4 SV=1	DHK2	88.191	32.4	66	16	16	4	11	5	14	12	13	5	2	0	7	14	12	14	14	15	8	7	0	7	14	12	14	14	15	8	7	0	38820	84064	59979	116380	128920	136210	32206	26346	0	0.498551	1.0796	0.770289	1.49463	1.65567	1.7493
B5Y4A7	Predicted protein OS=Phaeodactylum tricornutum (strain CCAP 1055/1) OX=556484 GN=PHATR_37018 PE=4 SV=1	PHATR_37018	18.066	9.7	9	2	2	1	0	1	1	1	1	1	1	2	1	1	1	1	1	2	1	1	2	1	1	1	1	1	2	1	1	2	0	0	0	0	0	43304	0	0	212980						0.337938
B5Y4B3	Predicted protein OS=Phaeodactylum tricornutum (strain CCAP 1055/1) OX=556484 GN=PHATR_46952 PE=4 SV=1	PHATR_46952	55.871	4.5	13	2	2	1	2	3	1	2	2	1	1	0	2	2	2	2	2	2	1	2	1	2	2	2	2	2	2	1	2	1	359270	839900	583390	579170	694870	631470	0	278360	0	0.634044	1.48226	1.02957	1.02213	1.22631	1.11442
B5Y4B0	Predicted protein OS=Phaeodactylum tricornutum (strain CCAP 1055/1) OX=556484 GN=PHATR_46949 PE=4 SV=1	PHATR_46949	70.902	8.2	1	6	1	0	0	0	1	0	0	0	0	0	6	5	6	5	5	5	5	5	6	1	0	1	1	1	1	1	1	1	0	0	0	0	0	0	0	0	0
B7GEL2	Predicted protein OS=Phaeodactylum tricornutum (strain CCAP 1055/1) OX=556484 GN=PHATRDRAFT_50589 PE=4 SV=1	PHATRDRAFT_50589	75.25	14.2	57	8	8	5	6	5	9	6	9	7	6	4	8	8	7	8	8	8	7	8	8	8	8	7	8	8	8	7	8	8	93298	112040	82321	131560	149150	157810	109970	105300	71736	0.828755	0.995238	0.731248	1.16863	1.32488	1.40181
B5Y4C0	Predicted protein OS=Phaeodactylum tricornutum (strain CCAP 1055/1) OX=556484 GN=PHATR_43794 PE=4 SV=1	PHATR_43794	66.69	11.2	7	5	5	4	1	1	0	0	0	0	0	1	5	3	2	1	1	1	2	2	1	5	3	2	1	1	1	2	2	1	298010	143090	142150	0	0	0	0	0	0	1.53284	0.735997	0.731162
B5Y4C1	Heat shock protein Hsp20 OS=Phaeodactylum tricornutum (strain CCAP 1055/1) OX=556484 GN=HSP20B PE=3 SV=1	HSP20B	38.765	14.9	12	5	5	0	1	1	2	3	2	1	1	1	2	4	3	4	4	5	5	4	2	2	4	3	4	4	5	5	4	2	0	422690	270980	1043600	1101900	445470	376060	243310	313330		0.801813	0.51403	1.97964	2.09023	0.845026
B5Y4C3	Predicted protein OS=Phaeodactylum tricornutum (strain CCAP 1055/1) OX=556484 GN=PHATR_43797 PE=3 SV=1	PHATR_43797	24.584	18.2	14	3	3	2	1	3	0	0	1	3	4	0	3	3	2	2	1	3	3	3	0	3	3	2	2	1	3	3	3	0	33458	21804	46343	15960	11490	17741	32220	32407	0	1.26601	0.825038	1.75357	0.603908	0.434768	0.671299
B5Y4C4	Predicted protein (Fragment) OS=Phaeodactylum tricornutum (strain CCAP 1055/1) OX=556484 GN=PHATR_10367 PE=4 SV=1	PHATR_10367	59.071	16.9	37	6	6	2	3	4	8	5	5	4	5	1	6	5	5	6	5	6	5	6	2	6	5	5	6	5	6	5	6	2	39577	43639	45255	51280	62012	54747	48696	47473	19001	0.865218	0.95402	0.989349	1.12106	1.35568	1.19686
B5Y4C6	Predicted protein OS=Phaeodactylum tricornutum (strain CCAP 1055/1) OX=556484 GN=PHATR_43799 PE=4 SV=1	PHATR_43799	16.832	53	50	6	6	4	5	5	6	6	6	5	7	6	5	5	5	5	6	5	6	6	6	5	5	5	5	6	5	6	6	6	197390	225870	202580	316440	386290	224090	240330	340290	459370	0.68521	0.784074	0.703226	1.09848	1.34095	0.777895
B5Y4C7	Predicted protein OS=Phaeodactylum tricornutum (strain CCAP 1055/1) OX=556484 GN=PHATR_43801 PE=4 SV=1	PHATR_43801	49.558	45.9	113	14	14	11	17	15	14	12	16	9	10	9	11	14	14	13	12	12	13	13	11	11	14	14	13	12	12	13	13	11	424110	506600	597700	471220	532330	407380	359550	297840	337060	0.970309	1.15904	1.36746	1.07809	1.2179	0.932032
B5Y4C8	Predicted protein OS=Phaeodactylum tricornutum (strain CCAP 1055/1) OX=556484 GN=PHATR_43802 PE=4 SV=1	PHATR_43802	130.15	11.1	23	9	9	2	2	1	3	3	5	1	5	1	6	5	3	6	6	7	4	6	2	6	5	3	6	6	7	4	6	2	36003	26870	21041	30279	33997	42243	29902	50796	19384	1.11535	0.832418	0.651839	0.938027	1.05321	1.30867
B5Y4C9	Predicted protein OS=Phaeodactylum tricornutum (strain CCAP 1055/1) OX=556484 GN=PHATR_43803 PE=4 SV=1	PHATR_43803	120.92	32.4	154	26	26	17	22	24	15	11	12	18	20	15	18	22	23	20	16	14	20	20	20	18	22	23	20	16	14	20	20	20	279560	345770	320990	171060	186310	169140	207300	234110	337590	1.11733	1.38196	1.28292	0.683684	0.744634	0.67601
B5Y4D7	Predicted protein OS=Phaeodactylum tricornutum (strain CCAP 1055/1) OX=556484 GN=PHATR_43807 PE=4 SV=1	PHATR_43807	42.342	6.5	8	2	2	0	1	2	1	1	2	0	1	0	2	2	2	1	1	2	1	1	0	2	2	2	1	1	2	1	1	0	29309	31423	29214	0	0	42076	0	0	0	0.888004	0.952053	0.885125			1.27482
B5Y4D8	Predicted protein OS=Phaeodactylum tricornutum (strain CCAP 1055/1) OX=556484 GN=PHATR_43808 PE=4 SV=1	PHATR_43808	30.547	28	22	6	6	2	5	3	3	2	1	3	3	0	4	5	5	5	3	5	4	5	0	4	5	5	5	3	5	4	5	0	63643	65249	73212	62836	61205	52763	58654	57928	0	1.02756	1.05349	1.18205	1.01453	0.988194	0.851892
B5Y4D9	Long chain acyl-CoA synthetase OS=Phaeodactylum tricornutum (strain CCAP 1055/1) OX=556484 GN=ACS3 PE=4 SV=1	ACS3	77.231	49.7	244	26	26	26	26	27	27	26	26	33	35	18	25	24	22	24	23	24	24	25	22	25	24	22	24	23	24	24	25	22	1057600	761800	791550	1067700	1071500	1171000	1387700	1388900	618110	1.02174	0.735971	0.764712	1.0315	1.03517	1.1313
B5Y4E0	Predicted protein OS=Phaeodactylum tricornutum (strain CCAP 1055/1) OX=556484 GN=PHATR_33116 PE=4 SV=1	PHATR_33116	116.76	5.6	33	4	4	6	2	4	4	2	3	4	3	5	4	4	4	4	4	4	4	4	4	4	4	4	4	4	4	4	4	4	309350	131820	134470	124400	84670	87395	150400	178690	129440	2.09235	0.891589	0.909513	0.841403	0.572681	0.591113
B5Y4E2	Predicted protein OS=Phaeodactylum tricornutum (strain CCAP 1055/1) OX=556484 GN=PHATR_33118 PE=4 SV=1	PHATR_33118	42.149	41.1	50	10	10	8	5	5	3	7	5	5	6	6	9	7	10	7	7	7	7	7	10	9	7	10	7	7	7	7	7	10	210620	169670	207990	143810	123680	128290	232340	254040	302970	1.06889	0.86107	1.05554	0.729831	0.627672	0.651068
B5Y4E3	Phosphoglycerate mutase OS=Phaeodactylum tricornutum (strain CCAP 1055/1) OX=556484 GN=PGAM_3 PE=3 SV=1	PGAM_3	53.303	27.3	54	8	8	4	8	7	6	5	7	7	7	3	7	8	8	8	8	7	7	7	8	7	8	8	8	8	7	7	7	8	82430	110200	84103	78135	71586	66159	75137	83631	41926	1.07004	1.43053	1.09176	1.01429	0.929277	0.858827
B5Y4E4	Predicted protein OS=Phaeodactylum tricornutum (strain CCAP 1055/1) OX=556484 GN=PHATR_33120 PE=4 SV=1	PHATR_33120	41.083	5.1	1	1	1	0	1	0	0	0	0	0	0	0	0	1	0	0	0	0	0	0	0	0	1	0	0	0	0	0	0	0	0	0	0	0	0	0	0	0	0
B5Y4E9	Predicted protein OS=Phaeodactylum tricornutum (strain CCAP 1055/1) OX=556484 GN=PHATR_54153 PE=4 SV=1	PHATR_54153	33.303	17.4	14	3	3	0	1	2	2	4	1	1	0	3	1	3	2	2	3	2	2	1	2	1	3	2	2	3	2	2	1	2	0	50695	29450	64799	100700	29587	13659	0	111980		0.885237	0.514256	1.13152	1.75842	0.516649
B5Y4F0	Predicted protein OS=Phaeodactylum tricornutum (strain CCAP 1055/1) OX=556484 GN=PHATR_43817 PE=4 SV=1	PHATR_43817	23.252	16.5	13	3	3	2	2	0	3	1	2	1	1	1	3	2	1	3	3	3	2	2	2	3	2	1	3	3	3	2	2	2	159930	134390	0	249740	197490	232120	164290	152530	100450	0.919838	0.772945		1.43638	1.13586	1.33504
B5Y4F6	Predicted protein OS=Phaeodactylum tricornutum (strain CCAP 1055/1) OX=556484 GN=PHATR_43821 PE=4 SV=1	PHATR_43821	68.571	6	12	3	3	3	1	1	2	1	1	1	1	1	3	3	3	3	3	3	3	2	3	3	3	3	3	3	3	3	2	3	30283	29817	29715	32600	29634	29364	29616	28863	29888	1.01026	0.994711	0.991308	1.08755	0.988606	0.979598
B5Y4G3	Predicted protein OS=Phaeodactylum tricornutum (strain CCAP 1055/1) OX=556484 GN=PHATR_43827 PE=4 SV=1	PHATR_43827	43.734	12.6	28	4	4	3	3	3	4	5	5	2	2	1	4	4	4	3	4	4	2	4	2	4	4	4	3	4	4	2	4	2	62094	59931	45311	77211	95657	106720	60015	60685	14172	0.960553	0.927093	0.700931	1.1944	1.47975	1.65089
B5Y4G5	Predicted protein OS=Phaeodactylum tricornutum (strain CCAP 1055/1) OX=556484 GN=PHATR_33141 PE=4 SV=1	PHATR_33141	13.596	64.2	31	6	5	4	3	4	4	3	3	3	3	4	4	6	6	6	5	5	6	5	4	4	5	5	5	5	4	5	4	4	278630	261930	313690	162350	173440	154270	271640	222830	293750	1.17591	1.10543	1.32388	0.685172	0.731976	0.651072
B5Y4G6	Predicted protein OS=Phaeodactylum tricornutum (strain CCAP 1055/1) OX=556484 GN=PHATR_25572 PE=3 SV=1	PHATR_25572	51.171	33.6	70	11	11	7	8	8	9	10	10	4	6	8	10	11	10	11	11	11	10	8	9	10	11	10	11	11	11	10	8	9	67990	60834	63177	99164	93267	101420	36789	49913	102250	0.906797	0.811356	0.842605	1.32257	1.24392	1.35266
B5Y4G7	Vacuolar protein sorting-associated protein 35 OS=Phaeodactylum tricornutum (strain CCAP 1055/1) OX=556484 GN=PHATR_43830 PE=4 SV=1	PHATR_43830	184.11	27.5	231	32	32	21	26	22	37	34	37	17	23	14	25	28	28	31	32	31	26	28	22	25	28	28	31	32	31	26	28	22	549600	955320	653950	1013700	1249800	1116100	607270	615100	516910	0.679661	1.18139	0.808705	1.25359	1.54556	1.38022
B5Y4G8	Predicted protein OS=Phaeodactylum tricornutum (strain CCAP 1055/1) OX=556484 GN=PHATR_43831 PE=4 SV=1	PHATR_43831	50.067	61.1	170	21	21	27	16	19	15	12	14	22	22	23	20	16	18	18	16	16	21	19	19	20	16	18	18	16	16	21	19	19	1213000	370430	675060	262920	168050	258930	1004400	1182000	1208400	1.72106	0.525583	0.957805	0.373043	0.238437	0.367381
B5Y4G9	Predicted protein OS=Phaeodactylum tricornutum (strain CCAP 1055/1) OX=556484 GN=PHATR_25577 PE=4 SV=1	PHATR_25577	15.051	53.4	70	8	8	8	5	9	9	6	8	6	8	11	8	7	8	8	8	8	7	8	8	8	7	8	8	8	8	7	8	8	1790000	977160	1397100	2042200	1906000	1849600	2323400	2570200	5230500	0.802045	0.437836	0.625998	0.915048	0.854021	0.82875
B5Y4H0	Predicted protein (Fragment) OS=Phaeodactylum tricornutum (strain CCAP 1055/1) OX=556484 GN=PHATR_3140 PE=4 SV=1	PHATR_3140	21.711	80.6	93	12	12	8	10	10	10	12	12	9	9	13	11	11	11	11	12	12	11	11	11	11	11	11	11	12	12	11	11	11	150970	189100	141710	220530	265030	218740	159650	167970	327590	0.737923	0.924298	0.692661	1.07792	1.29543	1.06917
B5Y4H3	Predicted protein OS=Phaeodactylum tricornutum (strain CCAP 1055/1) OX=556484 GN=PHATR_43835 PE=4 SV=1	PHATR_43835	108.38	39.9	245	29	29	28	24	34	29	21	23	30	28	28	26	26	26	26	23	24	26	26	23	26	26	26	26	23	24	26	26	23	742620	829670	842680	543430	528290	533940	788780	736620	952710	1.02844	1.149	1.16701	0.752587	0.73162	0.739445
B5Y4H4	Peptidyl-prolyl cis-trans isomerase OS=Phaeodactylum tricornutum (strain CCAP 1055/1) OX=556484 GN=PHATR_18458 PE=3 SV=1	PHATR_18458	20.877	55.2	95	8	8	9	11	12	11	10	11	10	10	11	7	8	8	8	8	8	8	8	8	7	8	8	8	8	8	8	8	8	5021800	4377900	5265100	3468600	2944700	3113600	5755400	4915600	4852000	1.13802	0.992104	1.19316	0.786041	0.667317	0.705593
B5Y4H6	Predicted protein (Fragment) OS=Phaeodactylum tricornutum (strain CCAP 1055/1) OX=556484 GN=PHATR_7088 PE=4 SV=1	PHATR_7088	11.771	31.7	24	3	3	3	3	3	3	2	4	2	2	2	2	3	3	3	2	3	3	2	2	2	3	3	3	2	3	3	2	2	154980	229370	168180	250030	266700	303060	140400	154490	62368	0.806451	1.19355	0.875138	1.30105	1.38779	1.577
B5Y4H7	Predicted protein OS=Phaeodactylum tricornutum (strain CCAP 1055/1) OX=556484 GN=PHATR_43838 PE=4 SV=1	PHATR_43838	33.038	32.2	25	4	4	3	1	1	5	5	3	4	2	1	2	2	1	4	4	3	3	2	1	2	2	1	4	4	3	3	2	1	136340	81557	0	196690	257250	199210	158050	134740	0	0.820029	0.490532		1.18301	1.54725	1.19817
B5Y4I0	Predicted protein OS=Phaeodactylum tricornutum (strain CCAP 1055/1) OX=556484 GN=PHATR_43840 PE=4 SV=1	PHATR_43840	11.886	69.1	125	8	8	15	13	13	14	14	13	13	14	16	8	8	7	8	8	8	7	7	8	8	8	7	8	8	8	7	7	8	1570800	1010400	1104800	1107600	1172800	1082600	1545800	1934500	3531100	1.00546	0.646753	0.707178	0.70897	0.750704	0.692967
B5Y4I1	Predicted protein OS=Phaeodactylum tricornutum (strain CCAP 1055/1) OX=556484 GN=PHATR_43841 PE=4 SV=1	PHATR_43841	41.174	40.5	224	14	14	28	22	28	24	23	26	26	28	19	12	12	12	13	13	12	12	13	13	12	12	12	13	13	12	12	13	13	4460100	3736200	4593600	4177900	3755500	4063600	4289900	3953200	2665800	1.12453	0.94201	1.15819	1.05338	0.946876	1.02456
B5Y4I2	ATP-dependent Clp protease proteolytic subunit (Fragment) OS=Phaeodactylum tricornutum (strain CCAP 1055/1) OX=556484 GN=PHATR_10593 PE=3 SV=1	PHATR_10593	21.496	58.8	183	11	11	19	20	21	20	18	20	24	22	19	10	9	10	11	9	10	11	11	11	10	9	10	11	9	10	11	11	11	1422500	1053100	1467600	1413700	1312000	1219200	1899300	1665300	1303400	1.00364	0.743009	1.03546	0.997429	0.925675	0.8602
B5Y4I4	Predicted protein (Fragment) OS=Phaeodactylum tricornutum (strain CCAP 1055/1) OX=556484 GN=PHATR_33159 PE=4 SV=1	PHATR_33159	15.003	33.6	52	4	4	6	7	6	5	6	6	6	6	4	4	4	4	4	4	4	4	4	3	4	4	4	4	4	4	4	4	3	224860	214080	222260	179300	219210	185060	231240	207060	76798	1.14994	1.09481	1.13664	0.916944	1.12104	0.946401
B5Y4I5	Predicted protein OS=Phaeodactylum tricornutum (strain CCAP 1055/1) OX=556484 GN=PHATR_41778 PE=3 SV=1	PHATR_41778	31.418	60.9	103	15	15	9	12	11	14	13	16	11	11	6	11	13	13	13	13	13	13	12	9	11	13	13	13	13	13	13	12	9	730010	748980	751840	653130	723900	653630	795060	647430	237270	1.10584	1.13458	1.13891	0.989383	1.09659	0.99014
B5Y4I9	Predicted protein OS=Phaeodactylum tricornutum (strain CCAP 1055/1) OX=556484 GN=PHATR_33164 PE=4 SV=1	PHATR_33164	17.765	30.2	11	3	3	1	2	1	1	1	1	1	2	1	1	2	1	1	2	1	1	2	1	1	2	1	1	2	1	1	2	1	0	115870	0	0	78133	0	0	0	0		1.19452			0.805482
B5Y4J0	Predicted protein OS=Phaeodactylum tricornutum (strain CCAP 1055/1) OX=556484 GN=PHATR_18473 PE=4 SV=1	PHATR_18473	70.749	21.9	48	9	9	3	5	1	7	6	6	6	5	9	6	7	7	7	6	7	8	8	9	6	7	7	7	6	7	8	8	9	89195	121170	74507	143650	171350	150320	95086	89020	135640	0.750282	1.01925	0.626731	1.20834	1.44135	1.26445
B7G3C4	Elongation factor 1-alpha OS=Phaeodactylum tricornutum (strain CCAP 1055/1) OX=556484 GN=PHATRDRAFT_28737 PE=3 SV=1	PHATRDRAFT_28737	48.055	43.1	465	16	16	56	54	54	54	33	47	50	69	48	16	16	15	16	16	16	15	16	15	16	16	15	16	16	16	15	16	15	11780000	10682000	10008000	7354100	6441100	9448200	11497000	13464000	9067700	1.18138	1.07127	1.00368	0.737523	0.645961	0.947535
B5Y4J5	Predicted protein (Fragment) OS=Phaeodactylum tricornutum (strain CCAP 1055/1) OX=556484 GN=PHATR_18481 PE=4 SV=1	PHATR_18481	23.222	27.7	25	4	4	3	3	2	4	4	3	3	2	1	3	4	4	4	4	4	4	3	2	3	4	4	4	4	4	4	3	2	72282	119000	89995	85312	108070	99389	47887	52427	39955	0.910713	1.49933	1.13389	1.07488	1.36162	1.25225
B5Y4J7	Predicted protein OS=Phaeodactylum tricornutum (strain CCAP 1055/1) OX=556484 GN=PHATR_43856 PE=4 SV=1	PHATR_43856	109.57	24.3	190	21	21	21	21	16	28	27	24	18	20	15	19	20	19	21	20	20	18	18	17	19	20	19	21	20	20	18	18	17	387840	603790	346790	962260	1001100	831070	320510	358840	225610	0.692872	1.07866	0.619537	1.71907	1.78846	1.4847
B5Y4J8	Predicted protein OS=Phaeodactylum tricornutum (strain CCAP 1055/1) OX=556484 GN=PHATR_43857 PE=4 SV=1	PHATR_43857	22.664	32.9	32	6	6	4	6	6	2	3	2	4	4	1	5	6	6	5	4	4	4	4	3	5	6	6	5	4	4	4	4	3	305690	202330	344330	103860	99942	104800	238310	251140	119470	1.55447	1.02887	1.75096	0.52814	0.508216	0.53292
B5Y4J9	Predicted protein OS=Phaeodactylum tricornutum (strain CCAP 1055/1) OX=556484 GN=PHATR_43859 PE=4 SV=1	PHATR_43859	36.355	10.4	3	2	2	0	0	0	0	1	0	0	2	0	0	0	0	1	1	0	0	2	0	0	0	0	1	1	0	0	2	0	0	0	0	0	0	0	0	0	0
B5Y4K3	Predicted protein OS=Phaeodactylum tricornutum (strain CCAP 1055/1) OX=556484 GN=PHATR_43863 PE=4 SV=1	PHATR_43863	25.168	40.2	40	8	8	6	5	5	3	2	3	5	5	6	8	8	8	7	6	7	8	8	8	8	8	8	7	6	7	8	8	8	268620	112680	163400	97813	84917	86302	223260	249200	279190	1.5444	0.647842	0.939451	0.562366	0.488221	0.496184
B5Y4K4	Predicted protein (Fragment) OS=Phaeodactylum tricornutum (strain CCAP 1055/1) OX=556484 GN=PHATR_10617 PE=3 SV=1	PHATR_10617	25.262	69	101	14	14	7	11	7	13	12	12	11	13	15	12	14	13	14	13	13	13	13	14	12	14	13	14	13	13	13	13	14	281660	205620	215270	237540	232020	220890	295750	313780	531180	1.00049	0.730384	0.764661	0.843767	0.824159	0.784624
B5Y4K7	Predicted protein OS=Phaeodactylum tricornutum (strain CCAP 1055/1) OX=556484 GN=PHATR_18489 PE=3 SV=1	PHATR_18489	30.633	39.9	57	9	8	3	7	7	7	8	11	6	6	2	6	8	9	8	8	9	6	8	6	5	8	8	8	8	8	6	7	6	159050	187770	240370	304380	290640	344030	161070	160940	38613	0.75864	0.895629	1.14652	1.45184	1.3863	1.64096
B5Y4K8	Predicted protein (Fragment) OS=Phaeodactylum tricornutum (strain CCAP 1055/1) OX=556484 GN=PHATR_33186 PE=4 SV=1	PHATR_33186	27.174	9.3	5	2	2	0	1	0	1	0	0	1	1	1	0	2	0	1	0	0	1	1	1	0	2	0	1	0	0	1	1	1	0	0	0	0	0	0	0	0	0
B5Y4K9	Predicted protein OS=Phaeodactylum tricornutum (strain CCAP 1055/1) OX=556484 GN=PHATR_43867 PE=4 SV=1	PHATR_43867	55.402	26.6	27	9	9	2	5	4	3	5	2	3	3	0	6	7	5	5	6	4	6	5	0	6	7	5	5	6	4	6	5	0	45906	81079	64228	63550	91442	58982	39664	34973	0	0.765381	1.35181	1.07086	1.05956	1.52459	0.983394
B5Y4L0	Predicted protein OS=Phaeodactylum tricornutum (strain CCAP 1055/1) OX=556484 GN=PHATR_25619 PE=4 SV=1	PHATR_25619	39.98	24	28	4	4	5	3	3	2	2	3	3	5	2	4	3	4	3	3	3	4	4	3	4	3	4	3	3	3	4	4	3	379990	140790	233330	128090	92657	116200	331490	394840	171940	1.71913	0.636954	1.05562	0.579497	0.419194	0.525705
B5Y4L1	Predicted protein OS=Phaeodactylum tricornutum (strain CCAP 1055/1) OX=556484 GN=PHATR_33189 PE=4 SV=1	PHATR_33189	27.279	44.4	55	7	7	8	7	6	6	4	6	6	5	7	7	7	6	7	7	7	6	6	6	7	7	6	7	7	7	6	6	6	116270	88933	113180	84614	77430	76694	132010	128610	121660	1.11393	0.852029	1.08433	0.810651	0.741824	0.734772
B5Y4L3	Predicted protein OS=Phaeodactylum tricornutum (strain CCAP 1055/1) OX=556484 GN=PHATR_43870 PE=4 SV=1	PHATR_43870	61.535	17.3	14	6	6	1	5	3	1	1	3	0	0	0	3	6	6	3	3	5	2	4	0	3	6	6	3	3	5	2	4	0	10592	70830	35454	10142	12943	18219	8480.2	11383	0	0.475929	3.1826	1.59305	0.45571	0.581567	0.818633
B5Y4L4	Predicted protein OS=Phaeodactylum tricornutum (strain CCAP 1055/1) OX=556484 GN=PHATR_43871 PE=4 SV=1	PHATR_43871	73.473	25.7	62	12	12	5	7	5	8	12	11	6	7	1	8	10	7	10	12	11	12	10	5	8	10	7	10	12	11	12	10	5	165530	174830	135060	186300	237240	188300	188990	178530	115330	0.948832	1.00214	0.774175	1.06789	1.35988	1.07935
B5Y4L5	Predicted protein OS=Phaeodactylum tricornutum (strain CCAP 1055/1) OX=556484 GN=PHATR_43872 PE=4 SV=1	PHATR_43872	66.732	50.5	166	20	19	17	17	22	16	14	19	21	24	16	19	16	17	16	16	16	18	18	15	19	16	17	16	16	16	18	18	15	334980	279560	341030	263290	238450	278810	500500	513960	320090	0.981812	0.819378	0.999544	0.771692	0.698887	0.81718
B5Y4L9	Predicted protein (Fragment) OS=Phaeodactylum tricornutum (strain CCAP 1055/1) OX=556484 GN=PHATR_10213 PE=3 SV=1	PHATR_10213	19.204	15.4	18	2	2	2	2	1	3	3	3	1	2	1	2	2	2	2	2	2	2	2	1	2	2	2	2	2	2	2	2	1	76185	134860	74524	195450	229320	211900	88768	92183	0	0.552471	0.977964	0.540425	1.41734	1.66296	1.53663
B5Y4M0	Predicted protein OS=Phaeodactylum tricornutum (strain CCAP 1055/1) OX=556484 GN=PHATR_33198 PE=4 SV=1	PHATR_33198	24.426	40.5	64	7	7	7	6	8	7	6	7	5	9	9	7	7	7	7	7	7	7	7	7	7	7	7	7	7	7	7	7	7	195100	261600	252840	265640	309610	276080	210650	219920	351000	0.749603	1.00511	0.971449	1.02063	1.18957	1.06074
B5Y4M3	Cation channel protein OS=Phaeodactylum tricornutum (strain CCAP 1055/1) OX=556484 GN=PHATR_43878 PE=4 SV=1	PHATR_43878	52.92	6.8	3	2	2	0	2	1	0	0	0	0	0	0	0	2	1	1	0	0	0	0	0	0	2	1	1	0	0	0	0	0	0	0	0	0	0	0	0	0	0
B5Y4M4	Predicted protein (Fragment) OS=Phaeodactylum tricornutum (strain CCAP 1055/1) OX=556484 GN=PHATR_10187 PE=4 SV=1	PHATR_10187	19.673	19.3	18	2	2	3	2	2	2	2	2	2	3	0	2	2	2	2	2	2	2	2	1	2	2	2	2	2	2	2	2	1	94853	90286	114330	103600	86883	116450	104990	98966	0	0.936406	0.89132	1.12869	1.02276	0.857725	1.14962
B5Y4M6	Predicted protein OS=Phaeodactylum tricornutum (strain CCAP 1055/1) OX=556484 GN=PHATR_43880 PE=4 SV=1	PHATR_43880	53.391	15.7	20	5	5	2	3	2	2	1	1	5	4	0	3	3	2	4	3	2	5	4	0	3	3	2	4	3	2	5	4	0	72500	79027	46350	50378	35203	45795	89079	88449	0	1.14448	1.24751	0.731677	0.795263	0.555711	0.722916
B5Y4M9	Predicted protein OS=Phaeodactylum tricornutum (strain CCAP 1055/1) OX=556484 GN=PHATR_10199 PE=3 SV=1	PHATR_10199	22.469	26.6	24	5	5	3	2	1	4	4	3	2	2	3	4	2	2	4	5	5	3	2	3	4	2	2	4	5	5	3	2	3	53350	66732	53123	93164	115170	96353	61209	65331	63413	0.718954	0.899293	0.715895	1.2555	1.55205	1.29847
B5Y4N1	Predicted protein (Fragment) OS=Phaeodactylum tricornutum (strain CCAP 1055/1) OX=556484 GN=PHATR_10659 PE=4 SV=1	PHATR_10659	31.595	25.3	18	4	4	2	1	2	4	2	2	1	2	2	3	4	3	4	4	4	4	4	4	3	4	3	4	4	4	4	4	4	71725	87170	62756	115210	98499	100290	64105	82978	57452	0.872113	1.05991	0.763058	1.40085	1.19766	1.21944
B5Y4N3	Predicted protein OS=Phaeodactylum tricornutum (strain CCAP 1055/1) OX=556484 GN=PHATR_43884 PE=4 SV=1	PHATR_43884	61.713	14.5	10	6	6	1	1	1	3	2	2	0	0	0	2	4	3	6	4	5	1	1	1	2	4	3	6	4	5	1	1	1	147820	172710	168450	185810	195670	201060	0	0	0	0.827721	0.967093	0.94324	1.04045	1.09566	1.12584
B5Y4N4	Predicted protein OS=Phaeodactylum tricornutum (strain CCAP 1055/1) OX=556484 GN=PHATR_43885 PE=4 SV=1	PHATR_43885	17.71	18.6	14	2	2	2	1	1	2	2	2	1	1	2	2	2	1	2	2	2	2	2	2	2	2	1	2	2	2	2	2	2	37280	119590	0	74220	143590	94963	20693	23834	67033	0.513143	1.6461		1.02161	1.97645	1.30712
B5Y4N5	Predicted protein OS=Phaeodactylum tricornutum (strain CCAP 1055/1) OX=556484 GN=PHATR_43886 PE=4 SV=1	PHATR_43886	29.296	41.2	49	8	8	4	6	6	5	5	7	4	7	5	6	6	6	6	5	7	6	7	6	6	6	6	6	5	7	6	7	6	369040	466700	440940	520710	490460	507130	406730	401360	439720	0.821551	1.03896	0.981614	1.1592	1.09186	1.12896
B5Y4N6	Predicted protein OS=Phaeodactylum tricornutum (strain CCAP 1055/1) OX=556484 GN=PHATR_33214 PE=4 SV=1	PHATR_33214	20.88	27	15	3	3	2	1	2	2	1	3	1	1	2	3	3	3	3	2	3	2	3	3	3	3	3	3	2	3	2	3	3	201300	120200	186830	123840	48114	133860	142030	133480	141620	1.4714	0.878602	1.36563	0.905209	0.351689	0.97845
B5Y4N7	Predicted protein OS=Phaeodactylum tricornutum (strain CCAP 1055/1) OX=556484 GN=PHATR_43887 PE=4 SV=1	PHATR_43887	89.772	27.1	86	16	16	9	9	11	11	11	7	9	8	11	11	12	13	13	13	9	15	11	13	11	12	13	13	13	9	15	11	13	138940	136380	131080	107720	140570	105970	125260	112390	147030	1.09178	1.07166	1.03002	0.846456	1.10459	0.832705
B5Y4N8	Predicted protein OS=Phaeodactylum tricornutum (strain CCAP 1055/1) OX=556484 GN=PHATR_33217 PE=4 SV=1	PHATR_33217	49.124	12.5	42	5	5	4	6	5	7	5	4	6	3	2	5	5	5	5	5	5	5	3	3	5	5	5	5	5	5	5	3	3	41605	50729	51376	46986	46950	48919	46265	35016	32568	0.935145	1.14022	1.15477	1.05609	1.05528	1.09954
B5Y4N9	Predicted protein OS=Phaeodactylum tricornutum (strain CCAP 1055/1) OX=556484 GN=PHATR_33218 PE=4 SV=1	PHATR_33218	69.827	4.9	15	3	3	3	2	2	1	2	1	2	2	0	3	2	3	2	2	2	2	3	1	3	2	3	2	2	2	2	3	1	55931	28893	26944	27881	23181	26702	47137	36976	0	1.63514	0.844686	0.787707	0.8151	0.677696	0.780632
B5Y4P2	Predicted protein OS=Phaeodactylum tricornutum (strain CCAP 1055/1) OX=556484 GN=PHATR_43891 PE=4 SV=1	PHATR_43891	84.178	28.7	101	16	16	11	12	15	11	9	9	13	11	10	13	15	15	15	13	13	15	15	12	13	15	15	15	13	13	15	15	12	175410	272450	271030	119730	144540	111800	165610	125620	186830	1.00361	1.55882	1.55069	0.685033	0.826982	0.639661
B5Y4P3	Predicted protein OS=Phaeodactylum tricornutum (strain CCAP 1055/1) OX=556484 GN=PHATR_43892 PE=4 SV=1	PHATR_43892	30.053	27.9	15	4	4	2	3	3	1	1	2	2	1	0	3	4	3	1	2	3	4	2	1	3	4	3	1	2	3	4	2	1	43084	55001	55855	0	37177	35776	42724	33397	0	0.995294	1.27059	1.29032		0.858835	0.82647
B5Y4P4	Predicted protein (Fragment) OS=Phaeodactylum tricornutum (strain CCAP 1055/1) OX=556484 GN=PHATR_5175 PE=3 SV=1	PHATR_5175	28.258	34.5	51	6	6	4	7	5	7	7	6	6	6	3	6	6	6	6	6	6	6	6	4	6	6	6	6	6	6	6	6	4	116550	109260	116040	146130	143800	159320	114360	103950	33725	1.00558	0.942678	1.00117	1.26079	1.24068	1.37459
B5Y4P7	Predicted protein OS=Phaeodactylum tricornutum (strain CCAP 1055/1) OX=556484 GN=PHATR_43896 PE=4 SV=1	PHATR_43896	17.678	20.5	22	4	4	4	2	2	2	2	2	2	2	4	3	3	3	3	3	3	3	3	4	3	3	3	3	3	3	3	3	4	127530	33280	101700	49246	31052	50701	119200	116180	192880	1.39671	0.364482	1.11382	0.539341	0.340081	0.555276
B5Y4P9	SAGA-associated factor 11 OS=Phaeodactylum tricornutum (strain CCAP 1055/1) OX=556484 GN=PHATR_43898 PE=3 SV=1	PHATR_43898	20.597	14.6	7	2	2	1	0	0	1	2	2	0	1	0	2	0	0	1	2	2	1	2	2	2	0	0	1	2	2	1	2	2	88913	0	0	0	83894	90559	0	112610	64659	1.00892				0.951967	1.0276
B5Y4Q0	Predicted protein OS=Phaeodactylum tricornutum (strain CCAP 1055/1) OX=556484 GN=PHATR_43899 PE=4 SV=1	PHATR_43899	39.264	4.8	4	1	1	0	1	1	1	1	0	0	0	0	0	1	1	1	1	1	0	1	0	0	1	1	1	1	1	0	1	0	0	0	0	0	0	0	0	0	0
B5Y4Q1	Predicted protein OS=Phaeodactylum tricornutum (strain CCAP 1055/1) OX=556484 GN=PHATR_43900 PE=4 SV=1	PHATR_43900	94.441	38.9	188	26	26	19	18	23	24	23	27	22	19	13	23	23	23	24	25	25	24	21	15	23	23	23	24	25	25	24	21	15	268320	356300	300710	374990	444330	402010	285710	260670	119730	0.858542	1.14005	0.96218	1.19985	1.42172	1.28631
B5Y4Q9	Caltractin (Fragment) OS=Phaeodactylum tricornutum (strain CCAP 1055/1) OX=556484 GN=CATR1 PE=4 SV=1	CATR1	17.419	61.6	55	8	8	5	5	8	8	5	6	6	7	5	7	7	8	8	5	7	6	7	6	7	7	8	8	5	7	6	7	6	136710	109480	134400	98596	79681	83227	138450	139680	233480	1.06647	0.854049	1.04845	0.769144	0.621588	0.649251
B5Y4R0	Succinate dehydrogenase cytochrome b subunit OS=Phaeodactylum tricornutum (strain CCAP 1055/1) OX=556484 GN=PHATR_18516 PE=4 SV=1	PHATR_18516	17.996	40.7	49	5	5	5	6	6	6	5	9	5	5	2	4	5	5	4	5	5	4	4	4	4	5	5	4	5	5	4	4	4	200270	351490	408500	493010	547880	482830	219220	184480	112260	0.600822	1.05449	1.22552	1.47906	1.64367	1.44852
B5Y4R1	Predicted protein (Fragment) OS=Phaeodactylum tricornutum (strain CCAP 1055/1) OX=556484 GN=PHATR_10319 PE=4 SV=1	PHATR_10319	114.25	49.8	306	36	36	37	27	29	36	35	35	37	40	30	34	31	33	34	33	34	35	34	33	34	31	33	34	33	34	35	34	33	1250300	822800	834130	997490	942120	1057800	1219500	1420700	786960	1.20585	0.793545	0.804472	0.962023	0.908622	1.02019
B5Y4R2	Predicted protein OS=Phaeodactylum tricornutum (strain CCAP 1055/1) OX=556484 GN=PHATR_43911 PE=4 SV=1	PHATR_43911	49.917	44.6	75	14	14	16	6	10	5	2	4	11	11	10	14	11	11	9	6	8	11	12	11	14	11	11	9	6	8	11	12	11	185330	64810	76521	42412	32505	32453	141750	158330	171140	1.84255	0.644341	0.760771	0.42166	0.323165	0.322648
B5Y4R3	Bacterial type voltage activated sodium channel OS=Phaeodactylum tricornutum (strain CCAP 1055/1) OX=556484 GN=PHATR_54164 PE=4 SV=1	PHATR_54164	46.92	11.3	12	3	3	1	2	1	2	1	1	0	1	3	1	3	2	2	2	3	1	2	2	1	3	2	2	2	3	1	2	2	61288	54786	29668	26568	11069	28085	0	47347	61405	1.53117	1.36873	0.7412	0.663752	0.276538	0.701651
B5Y4R4	Autophagy protein 5 OS=Phaeodactylum tricornutum (strain CCAP 1055/1) OX=556484 GN=PHATR_43913 PE=3 SV=1	PHATR_43913	37.155	27	28	6	6	3	2	3	5	4	5	3	2	1	5	5	5	6	4	6	4	5	2	5	5	5	6	4	6	4	5	2	24116	35843	30005	39491	32757	44346	35281	35924	20952	0.726592	1.07992	0.904022	1.18983	0.986937	1.3361
B5Y4R5	Predicted protein (Fragment) OS=Phaeodactylum tricornutum (strain CCAP 1055/1) OX=556484 GN=PHATR_1875 PE=3 SV=1	PHATR_1875	40.044	48.2	73	12	11	8	14	11	10	8	9	5	4	4	10	12	11	10	7	11	8	7	5	9	11	10	9	6	10	7	6	5	85500	259400	187590	131670	103260	184130	63132	63662	24196	0.697934	2.11747	1.53129	1.07482	0.842908	1.50305
B5Y4R6	Predicted protein OS=Phaeodactylum tricornutum (strain CCAP 1055/1) OX=556484 GN=PHATR_18524 PE=3 SV=1	PHATR_18524	86.852	64.6	340	44	44	37	41	37	38	43	39	36	44	25	40	41	40	41	40	39	38	41	32	40	41	40	41	40	39	38	41	32	759640	792980	652960	667520	676120	787820	820160	849330	323300	1.08009	1.12749	0.928404	0.949106	0.961334	1.12015
B5Y4R7	Predicted protein (Fragment) OS=Phaeodactylum tricornutum (strain CCAP 1055/1) OX=556484 GN=PHATR_5508 PE=4 SV=1	PHATR_5508	16.574	9.9	8	1	1	1	1	1	1	1	1	1	1	0	1	1	1	1	1	1	1	1	0	1	1	1	1	1	1	1	1	0	0	0	0	0	0	0	0	0	0
B5Y4R8	Predicted protein OS=Phaeodactylum tricornutum (strain CCAP 1055/1) OX=556484 GN=PHATR_43917 PE=4 SV=1	PHATR_43917	87.022	36.1	111	19	19	11	15	14	12	16	16	15	9	3	14	17	16	14	17	17	17	17	10	14	17	16	14	17	17	17	17	10	122860	175120	127240	179500	197510	179400	163650	142420	52975	0.824764	1.17559	0.854167	1.20499	1.32589	1.20432
B5Y4S0	Predicted protein OS=Phaeodactylum tricornutum (strain CCAP 1055/1) OX=556484 GN=PHATR_43919 PE=4 SV=1	PHATR_43919	43.628	46.2	93	11	11	10	9	9	11	11	13	10	9	11	10	11	11	10	10	11	9	10	10	10	11	11	10	10	11	9	10	10	314660	431690	393790	418780	469910	396520	372210	361970	735910	0.726988	0.997374	0.90981	0.967547	1.08568	0.916117
B5Y4S1	Predicted protein OS=Phaeodactylum tricornutum (strain CCAP 1055/1) OX=556484 GN=PHATR_50753 PE=4 SV=1	PHATR_50753	23.686	24.3	33	5	5	5	5	5	3	3	5	4	3	0	5	5	5	4	5	5	4	4	3	5	5	5	4	5	5	4	4	3	140250	158470	166830	115480	106400	111800	94465	94042	32048	1.23776	1.39856	1.47234	1.01916	0.939021	0.986679
B5Y4S3	Predicted protein OS=Phaeodactylum tricornutum (strain CCAP 1055/1) OX=556484 GN=PHATR_43921 PE=4 SV=1	PHATR_43921	60.67	24.8	41	11	11	5	5	7	4	3	4	7	4	2	8	10	10	9	8	7	9	7	6	8	10	10	9	8	7	9	7	6	129790	150910	151270	100920	88631	104760	126810	105230	84296	1.12036	1.30267	1.30578	0.871154	0.765074	0.904301
B5Y4S4	Predicted protein OS=Phaeodactylum tricornutum (strain CCAP 1055/1) OX=556484 GN=PHATR_43922 PE=4 SV=1	PHATR_43922	105.79	39.5	206	26	26	17	22	21	27	27	25	20	22	25	21	22	21	23	24	23	21	22	23	21	22	21	23	24	23	21	22	23	447450	598640	527690	810450	865390	831090	505580	575400	899280	0.664423	0.888927	0.783573	1.20345	1.28503	1.23409
B5Y4S6	Predicted protein OS=Phaeodactylum tricornutum (strain CCAP 1055/1) OX=556484 GN=PHATR_43924 PE=4 SV=1	PHATR_43924	23.76	31.8	18	5	5	3	5	4	1	0	1	0	1	3	5	5	5	2	2	3	4	3	4	5	5	5	2	2	3	4	3	4	104800	136270	175860	37095	46090	33137	38695	35639	96158	1.34026	1.74272	2.24903	0.474398	0.589433	0.423781
B5Y4S8	Predicted protein OS=Phaeodactylum tricornutum (strain CCAP 1055/1) OX=556484 GN=PHATR_33257 PE=4 SV=1	PHATR_33257	87.007	9.6	18	5	5	2	2	2	3	3	3	2	0	1	2	2	2	4	4	3	2	2	3	2	2	2	4	4	3	2	2	3	48702	45935	44775	92786	86914	61408	112770	0	84919	0.673832	0.635549	0.619499	1.28377	1.20253	0.84963
B5Y4S9	Predicted protein OS=Phaeodactylum tricornutum (strain CCAP 1055/1) OX=556484 GN=PHATR_10291 PE=3 SV=1	PHATR_10291	33.861	31	23	6	6	1	1	1	6	6	4	2	2	0	3	4	2	5	6	5	2	2	2	3	4	2	5	6	5	2	2	2	18005	25497	20369	76350	84143	74028	32178	26600	10373	0.440887	0.624343	0.498774	1.86958	2.0604	1.81272
B5Y4T0	Predicted protein OS=Phaeodactylum tricornutum (strain CCAP 1055/1) OX=556484 GN=PHATR_18533 PE=4 SV=1	PHATR_18533	19.592	46.5	49	6	6	6	4	5	6	6	7	7	5	3	5	5	5	6	5	6	6	5	5	5	5	5	6	5	6	6	5	5	542170	483840	446740	521310	549210	574180	542890	573010	301160	1.07609	0.960315	0.88668	1.03469	1.09006	1.13962
B5Y4T1	Predicted protein OS=Phaeodactylum tricornutum (strain CCAP 1055/1) OX=556484 GN=PHATR_33260 PE=4 SV=1	PHATR_33260	48.636	26.2	21	9	9	3	0	2	2	6	2	4	2	0	7	7	6	6	9	7	8	7	2	7	7	6	6	9	7	8	7	2	37412	21923	25695	32674	43889	30514	43286	36943	25942	1.12884	0.661487	0.7753	0.985879	1.32427	0.920705
B5Y4T2	Predicted protein OS=Phaeodactylum tricornutum (strain CCAP 1055/1) OX=556484 GN=PHATR_10458 PE=4 SV=1	PHATR_10458	19.421	70.2	104	9	9	11	11	9	11	10	13	13	14	12	9	9	8	9	9	9	9	9	9	9	9	8	9	9	9	9	9	9	241430	245840	284150	232520	210780	208100	272450	247620	429340	0.915961	0.932692	1.07804	0.882157	0.799678	0.78951
B5Y4T3	Predicted protein OS=Phaeodactylum tricornutum (strain CCAP 1055/1) OX=556484 GN=PHATR_43931 PE=4 SV=1	PHATR_43931	30.88	14	8	3	3	1	2	1	1	1	2	0	0	0	1	3	1	1	2	3	1	1	0	1	3	1	1	2	3	1	1	0	0	17610	0	0	18112	15518	0	0	0		1.03103			1.06042	0.908548
B5Y4T4	Coatomer subunit gamma OS=Phaeodactylum tricornutum (strain CCAP 1055/1) OX=556484 GN=COPgamma PE=3 SV=1	COPgamma	100.5	66	341	44	44	43	37	37	41	38	42	33	35	35	41	39	39	41	40	39	35	38	35	41	39	39	41	40	39	35	38	35	699130	744850	615680	751530	803270	784900	703560	705120	448640	1.00567	1.07144	0.885633	1.08105	1.15547	1.12905
B5Y4T5	Predicted protein OS=Phaeodactylum tricornutum (strain CCAP 1055/1) OX=556484 GN=PHATR_43933 PE=4 SV=1	PHATR_43933	60.376	8.9	11	4	4	1	1	3	2	0	2	1	1	0	3	2	4	2	0	2	3	3	0	3	2	4	2	0	2	3	3	0	16670	23938	23277	12887	0	12703	17860	15963	0	0.946406	1.35903	1.32151	0.731634		0.721188
B5Y4T6	Predicted protein OS=Phaeodactylum tricornutum (strain CCAP 1055/1) OX=556484 GN=PHATR_43934 PE=4 SV=1	PHATR_43934	28.061	29.2	71	6	6	6	7	8	9	8	8	7	8	10	6	6	6	6	6	5	6	6	6	6	6	6	6	6	5	6	6	6	196810	233480	347010	431660	420120	389740	158380	241260	493780	0.608223	0.721548	1.0724	1.334	1.29834	1.20445
B5Y4U0	Calcium binding protein (Fragment) OS=Phaeodactylum tricornutum (strain CCAP 1055/1) OX=556484 GN=CBP PE=4 SV=1	CBP	15.134	30.3	23	3	3	2	3	3	3	2	2	3	2	3	3	3	3	3	3	3	3	3	3	3	3	3	3	3	3	3	3	3	261010	280030	327350	288230	281370	275950	197030	206290	294670	0.973946	1.04492	1.22149	1.07552	1.04992	1.02969
B5Y4U3	Predicted protein OS=Phaeodactylum tricornutum (strain CCAP 1055/1) OX=556484 GN=PHATR_43938 PE=4 SV=1	PHATR_43938	61.806	42.8	96	17	17	10	11	10	14	9	11	10	14	7	16	14	15	15	12	13	14	15	8	16	14	15	15	12	13	14	15	8	173450	177450	171400	193740	188220	182180	175540	147320	69221	1.05582	1.08017	1.04334	1.17933	1.14573	1.10896
B5Y4U4	Predicted protein OS=Phaeodactylum tricornutum (strain CCAP 1055/1) OX=556484 GN=PHATR_43939 PE=4 SV=1	PHATR_43939	27.266	55.7	151	12	12	21	16	20	16	14	13	21	17	13	12	10	11	9	10	10	12	11	10	12	10	11	9	10	10	12	11	10	7079700	5591700	6798500	2660500	2738900	2194000	5355600	5181100	3499800	1.55031	1.22447	1.48873	0.582594	0.599762	0.48044
B5Y4U5	Predicted protein OS=Phaeodactylum tricornutum (strain CCAP 1055/1) OX=556484 GN=PHATR_43940 PE=4 SV=1	PHATR_43940	86.87	2.6	3	2	2	1	0	0	0	0	1	0	0	1	2	2	2	1	1	1	2	2	1	2	2	2	1	1	1	2	2	1	0	0	0	0	0	0	0	0	0
B5Y4U6	Predicted protein OS=Phaeodactylum tricornutum (strain CCAP 1055/1) OX=556484 GN=PHATR_43941 PE=4 SV=1	PHATR_43941	41.05	8.5	6	2	2	0	0	0	1	2	0	1	1	1	0	0	0	1	1	0	1	1	1	0	0	0	1	1	0	1	1	1	0	0	0	0	0	0	0	0	0
B5Y4U7	Alpha glucosidase II OS=Phaeodactylum tricornutum (strain CCAP 1055/1) OX=556484 GN=PHATR_54169 PE=4 SV=1	PHATR_54169	88.949	35.7	117	19	19	15	11	15	9	8	10	18	16	15	17	15	16	14	14	15	18	18	18	17	15	16	14	14	15	18	18	18	257820	232320	239330	142480	146530	130340	269370	241360	322360	1.17078	1.05498	1.08682	0.647012	0.665404	0.591884
B5Y4V1	NADH dehydrogenase [ubiquinone] flavoprotein 1, mitochondrial OS=Phaeodactylum tricornutum (strain CCAP 1055/1) OX=556484 GN=PHATR_43944 PE=3 SV=1	PHATR_43944	54.054	74.4	283	27	27	31	33	30	35	35	35	26	35	23	24	27	26	26	26	27	26	25	23	24	27	26	26	26	27	26	25	23	1353400	1436700	1387200	1892400	1813400	1909200	1368800	1443700	772300	0.910556	0.9666	0.933296	1.27319	1.22004	1.28449
B5Y4V2	Predicted protein OS=Phaeodactylum tricornutum (strain CCAP 1055/1) OX=556484 GN=PHATR_43945 PE=4 SV=1	PHATR_43945	33.891	53	167	12	12	17	19	23	19	16	22	18	17	16	11	11	11	11	12	11	12	10	11	11	11	11	11	12	11	12	10	11	3315900	2877000	3925700	2874300	2050600	2399600	3404600	3378100	1889200	1.14276	0.991499	1.35291	0.990569	0.706697	0.826973
B5Y4V3	Predicted protein OS=Phaeodactylum tricornutum (strain CCAP 1055/1) OX=556484 GN=PHATR_43946 PE=4 SV=1	PHATR_43946	64.782	7	3	3	3	0	0	0	0	1	1	1	0	0	1	1	1	2	2	2	3	2	0	1	1	1	2	2	2	3	2	0	0	0	0	0	93517	93765	0	0	0					0.998676	1.00132
B5Y4V4	Predicted protein OS=Phaeodactylum tricornutum (strain CCAP 1055/1) OX=556484 GN=PHATR_18549 PE=4 SV=1	PHATR_18549	139.56	24	86	21	20	6	12	7	18	16	17	4	4	2	15	16	14	21	20	21	13	12	3	14	15	13	20	19	20	12	12	3	81852	138850	104190	171800	188080	204680	72041	81005	48374	0.675302	1.14555	0.859597	1.4174	1.55171	1.68867
B5Y4V6	Carboxypeptidase OS=Phaeodactylum tricornutum (strain CCAP 1055/1) OX=556484 GN=PHATR_18551 PE=3 SV=1	PHATR_18551	53.282	29.3	60	12	12	5	9	9	11	10	10	3	2	1	7	11	11	12	11	11	5	4	4	7	11	11	12	11	11	5	4	4	107060	267470	186490	166480	192490	184070	86891	42497	59419	0.745274	1.86193	1.29821	1.15891	1.33997	1.28136
B5Y4V7	Predicted protein OS=Phaeodactylum tricornutum (strain CCAP 1055/1) OX=556484 GN=PHATR_43950 PE=4 SV=1	PHATR_43950	23.327	51.2	58	9	9	9	6	6	4	4	5	10	7	7	8	7	8	4	4	6	8	7	8	8	7	8	4	4	6	8	7	8	1205300	551600	933780	491560	350160	361950	1131600	920510	920360	1.57973	0.722955	1.22386	0.644263	0.458937	0.47439
B5Y4V9	Predicted protein OS=Phaeodactylum tricornutum (strain CCAP 1055/1) OX=556484 GN=PHATR_41785 PE=3 SV=1	PHATR_41785	41.885	37	34	10	9	5	3	6	2	3	6	1	6	2	9	10	9	10	9	10	10	10	5	8	9	9	9	8	9	9	9	5	93280	93073	96867	76037	59251	76032	81955	97651	58663	1.14562	1.14308	1.18967	0.933849	0.727692	0.933788
B5Y4W0	Predicted protein OS=Phaeodactylum tricornutum (strain CCAP 1055/1) OX=556484 GN=PHATR_43953 PE=4 SV=1	PHATR_43953	33.522	23.3	24	5	5	2	3	2	5	3	3	1	2	3	4	4	4	5	4	4	4	4	4	4	4	4	5	4	4	4	4	4	209530	296920	372520	341780	417110	324700	218010	173290	303900	0.709534	1.00546	1.26147	1.15737	1.41246	1.09953
B5Y4W1	Predicted protein (Fragment) OS=Phaeodactylum tricornutum (strain CCAP 1055/1) OX=556484 GN=PHATR_10567 PE=3 SV=1	PHATR_10567	30.62	69.4	88	13	12	13	8	10	6	10	9	11	10	11	12	9	10	9	11	9	10	11	10	12	9	10	9	11	9	10	11	10	392390	151830	159120	196310	171230	213270	296690	345100	351060	1.55095	0.600119	0.628933	0.775929	0.676798	0.842964
B5Y4W2	Predicted protein OS=Phaeodactylum tricornutum (strain CCAP 1055/1) OX=556484 GN=PHATR_43954 PE=4 SV=1	PHATR_43954	82.437	28.1	137	14	14	14	15	18	16	15	15	15	15	14	13	14	14	13	13	13	13	13	13	13	14	14	13	13	13	13	13	13	340680	508930	506590	402470	446630	334000	407120	308050	427910	0.832646	1.24386	1.23814	0.983665	1.0916	0.81632
B5Y4W6	Protein HIRA OS=Phaeodactylum tricornutum (strain CCAP 1055/1) OX=556484 GN=PHATR_33295 PE=3 SV=1	PHATR_33295	127.9	23.4	64	21	20	8	17	7	6	4	7	5	9	1	14	21	15	10	13	12	10	12	3	13	20	14	10	12	11	9	11	2	1691000	2684400	2062600	1565400	1457400	1565800	1127600	1369900	1107600	1.04014	1.65118	1.26871	0.962882	0.896451	0.963128
B5Y4W7	Predicted protein (Fragment) OS=Phaeodactylum tricornutum (strain CCAP 1055/1) OX=556484 GN=PHATR_7736 PE=4 SV=1	PHATR_7736	14.134	9.8	4	1	1	1	0	0	0	0	0	1	1	1	1	0	0	0	0	0	1	1	1	1	0	0	0	0	0	1	1	1	0	0	0	0	0	0	0	0	0
B5Y4W9	Predicted protein OS=Phaeodactylum tricornutum (strain CCAP 1055/1) OX=556484 GN=PHATR_43960 PE=4 SV=1	PHATR_43960	71.73	34.6	85	16	16	9	9	10	12	10	8	14	9	4	13	14	13	13	12	14	15	13	6	13	14	13	13	12	14	15	13	6	68529	70058	71002	65901	55173	66254	77014	67743	56027	1.03189	1.05491	1.06913	0.992317	0.830778	0.997633
B5Y4X0	Predicted protein OS=Phaeodactylum tricornutum (strain CCAP 1055/1) OX=556484 GN=PHATR_43961 PE=4 SV=1	PHATR_43961	19.952	39.8	29	5	5	1	6	4	1	2	1	4	4	6	3	5	4	3	3	4	4	4	5	3	5	4	3	3	4	4	4	5	82724	585860	140060	52557	81450	67346	150650	163730	264960	0.468444	3.31757	0.793123	0.297617	0.46123	0.381363
B5Y4X4	40S ribosomal protein S6 OS=Phaeodactylum tricornutum (strain CCAP 1055/1) OX=556484 GN=PHATR_18559 PE=3 SV=1	PHATR_18559	27.777	26.1	55	8	8	8	6	4	5	9	5	5	7	6	7	7	7	7	7	6	7	8	8	7	7	7	7	7	6	7	8	8	589990	239460	229770	287880	348400	229800	299070	452710	709010	1.56815	0.636469	0.610713	0.765166	0.926024	0.610793
B5Y4X5	Small nuclear ribonucleoprotein Sm D2 OS=Phaeodactylum tricornutum (strain CCAP 1055/1) OX=556484 GN=PHATR_33304 PE=3 SV=1	PHATR_33304	13.547	47.5	21	5	5	2	4	2	3	2	2	3	2	1	3	4	4	4	2	3	4	3	3	3	4	4	4	2	3	4	3	3	166150	354210	285270	326790	255350	294520	237110	313620	69993	0.649302	1.38423	1.11481	1.27707	0.997888	1.15096
B5Y4X6	Predicted protein OS=Phaeodactylum tricornutum (strain CCAP 1055/1) OX=556484 GN=PHATR_43966 PE=4 SV=1	PHATR_43966	37.908	4	3	1	1	0	0	1	1	0	0	1	0	0	0	0	1	1	0	0	1	0	0	0	0	1	1	0	0	1	0	0	0	0	0	0	0	0	0	0	0
B5Y4X7	Predicted protein OS=Phaeodactylum tricornutum (strain CCAP 1055/1) OX=556484 GN=PHATR_43968 PE=4 SV=1	PHATR_43968	75.604	35.3	68	14	14	4	9	8	9	11	10	4	8	5	11	12	13	12	12	12	8	10	9	11	12	13	12	12	12	8	10	9	151040	263500	178270	200450	246390	230530	164870	165730	115000	0.792269	1.38217	0.935102	1.05145	1.29242	1.20923
B5Y4Y5	Regulatory proteasome non-atpase subunit 10 OS=Phaeodactylum tricornutum (strain CCAP 1055/1) OX=556484 GN=RPN10 PE=4 SV=1	RPN10	41.547	15.2	42	3	3	5	5	4	5	4	5	5	4	5	3	3	3	3	3	3	3	3	3	3	3	3	3	3	3	3	3	3	616190	642200	661260	552550	587730	530740	670640	595680	766590	0.986153	1.02778	1.05828	0.884303	0.940605	0.849398
B5Y4Y7	Predicted protein OS=Phaeodactylum tricornutum (strain CCAP 1055/1) OX=556484 GN=PHATR_43976 PE=4 SV=1	PHATR_43976	54.76	38	98	14	14	13	10	10	9	11	11	12	10	12	14	12	14	14	13	13	13	14	13	14	12	14	14	13	13	13	14	13	493120	629700	573000	645660	691240	603890	603040	592980	1146600	0.742249	0.947831	0.862486	0.971854	1.04046	0.908982
B5Y4Y8	Predicted protein OS=Phaeodactylum tricornutum (strain CCAP 1055/1) OX=556484 GN=PHATR_33318 PE=4 SV=1	PHATR_33318	22.961	12.1	2	2	2	0	0	1	1	0	0	0	0	0	1	2	2	1	2	2	2	2	0	1	2	2	1	2	2	2	2	0	0	0	0	0	0	0	0	0	0
B5Y4Y9	Catalase-peroxidase OS=Phaeodactylum tricornutum (strain CCAP 1055/1) OX=556484 GN=PHATR_18572 PE=3 SV=1	PHATR_18572	82.466	15.4	14	8	8	0	6	2	0	3	2	1	0	0	1	7	6	2	3	4	2	1	0	1	7	6	2	3	4	2	1	0	0	197480	48439	39280	41227	38701	4413.8	0	0		3.20636	0.786473	0.637764	0.669377	0.628364
B5Y4Z0	Predicted protein OS=Phaeodactylum tricornutum (strain CCAP 1055/1) OX=556484 GN=PHATR_43978 PE=4 SV=1	PHATR_43978	66.588	20.2	42	8	8	5	7	3	5	5	6	2	8	1	7	7	5	7	7	7	4	8	2	7	7	5	7	7	7	4	8	2	38795	37217	23100	31264	45516	36783	32717	59352	16196	1.08791	1.04366	0.647785	0.876725	1.27639	1.03149
B5Y4Z2	Predicted protein (Fragment) OS=Phaeodactylum tricornutum (strain CCAP 1055/1) OX=556484 GN=PHATR_800 PE=4 SV=1	PHATR_800	58.866	16.6	20	6	6	0	3	2	3	2	4	0	2	4	1	5	3	5	3	6	3	2	4	1	5	3	5	3	6	3	2	4	0	125040	146100	198430	216790	166210	59031	116060	333300		0.73501	0.858805	1.16641	1.27433	0.977016
B5Y4Z3	Predicted protein OS=Phaeodactylum tricornutum (strain CCAP 1055/1) OX=556484 GN=PHATR_43981 PE=4 SV=1	PHATR_43981	45.331	34.7	67	10	10	11	7	7	10	8	10	6	6	2	9	9	9	9	10	10	8	6	5	9	9	9	9	10	10	8	6	5	120930	88449	87816	101500	77682	111560	89938	101150	41635	1.32621	0.970001	0.963059	1.11313	0.851922	1.22345
B5Y4Z4	Predicted protein OS=Phaeodactylum tricornutum (strain CCAP 1055/1) OX=556484 GN=PHATR_33325 PE=4 SV=1	PHATR_33325	28.751	40.6	53	8	8	7	6	8	7	6	7	5	5	2	7	7	8	8	7	7	7	7	8	7	7	8	8	7	7	7	7	8	94208	123450	103800	94914	87216	99929	102430	82203	26289	1.04105	1.36419	1.14705	1.04885	0.963785	1.10427
B5Y4Z5	Predicted protein OS=Phaeodactylum tricornutum (strain CCAP 1055/1) OX=556484 GN=PHATR_43983 PE=4 SV=1	PHATR_43983	62.15	64.2	175	25	25	22	18	21	22	18	20	19	19	16	20	24	24	24	22	24	23	25	21	20	24	24	24	22	24	23	25	21	859750	1001800	1180700	898500	1044000	875170	1090100	874600	818460	0.895254	1.04317	1.22946	0.935604	1.08711	0.911311
B5Y4Z7	Predicted protein OS=Phaeodactylum tricornutum (strain CCAP 1055/1) OX=556484 GN=PHATR_18579 PE=4 SV=1	PHATR_18579	56.254	29.8	78	11	11	9	9	10	9	7	12	8	8	6	11	9	10	11	9	11	10	8	8	11	9	10	11	9	11	10	8	8	90210	70963	62793	69411	64030	92656	75726	85906	71744	1.18795	0.93449	0.826902	0.914052	0.843192	1.22016
B5Y4Z8	Predicted protein OS=Phaeodactylum tricornutum (strain CCAP 1055/1) OX=556484 GN=PHATR_33329 PE=4 SV=1	PHATR_33329	58.294	46.3	104	17	17	13	14	12	13	11	11	15	11	4	15	17	16	14	14	14	14	14	10	15	17	16	14	14	14	14	14	10	208480	230410	245800	168300	151560	168440	235220	188910	77266	1.1206	1.23848	1.3212	0.90463	0.814651	0.905383
B5Y4Z9	Predicted protein OS=Phaeodactylum tricornutum (strain CCAP 1055/1) OX=556484 GN=PHATR_41790 PE=4 SV=1	PHATR_41790	50.084	61.2	186	27	27	25	20	24	18	17	17	24	20	21	26	25	26	25	25	24	26	26	27	26	25	26	25	25	24	26	26	27	474400	358070	470930	392540	343540	368110	496310	453870	406880	1.13413	0.856024	1.12583	0.93843	0.821288	0.880026
B5Y501	Predicted protein OS=Phaeodactylum tricornutum (strain CCAP 1055/1) OX=556484 GN=PHATR_18585 PE=4 SV=1	PHATR_18585	16.955	45.4	59	8	8	8	5	6	7	6	7	7	8	5	8	8	8	8	8	8	8	8	8	8	8	8	8	8	8	8	8	8	1260300	722580	777990	748840	1220000	1020500	1629200	1623200	971890	1.13717	0.651985	0.701981	0.675679	1.10081	0.920798
B5Y502	Ribosomal protein L15 OS=Phaeodactylum tricornutum (strain CCAP 1055/1) OX=556484 GN=PHATR_25714 PE=3 SV=1	PHATR_25714	24.398	26.3	27	6	6	3	3	2	2	3	2	4	4	4	4	3	4	4	4	4	4	4	6	4	3	4	4	4	4	4	4	6	9321000	4074000	3513500	5392900	4926300	3971600	5202100	8893400	15459000	1.3808	0.603518	0.520486	0.798898	0.729777	0.588348
B5Y503	Predicted protein OS=Phaeodactylum tricornutum (strain CCAP 1055/1) OX=556484 GN=PHATR_43990 PE=4 SV=1	PHATR_43990	33.228	37.1	48	9	9	6	5	6	6	5	6	3	4	7	9	7	7	7	7	7	7	8	9	9	7	7	7	7	7	7	8	9	241990	227310	241110	256050	283050	248560	243500	297850	431380	0.881459	0.827987	0.878254	0.932674	1.03102	0.905391
B5Y505	Predicted protein (Fragment) OS=Phaeodactylum tricornutum (strain CCAP 1055/1) OX=556484 GN=PHATR_3692 PE=4 SV=1	PHATR_3692	39.135	4.6	7	1	1	1	1	0	1	1	1	1	1	0	1	1	0	1	1	1	1	1	0	1	1	0	1	1	1	1	1	0	0	0	0	0	0	0	0	0	0
B5Y506	Predicted protein (Fragment) OS=Phaeodactylum tricornutum (strain CCAP 1055/1) OX=556484 GN=PHATR_10454 PE=4 SV=1	PHATR_10454	33.213	30.2	43	6	6	5	7	6	3	4	5	5	3	5	5	6	6	5	5	6	4	5	5	5	6	6	5	5	6	4	5	5	276570	447790	382550	153900	129170	161110	189370	116850	136940	1.24815	2.02087	1.72644	0.694547	0.582941	0.727085
B5Y507	Replication factor C subunit 1 OS=Phaeodactylum tricornutum (strain CCAP 1055/1) OX=556484 GN=PHATR_43994 PE=3 SV=1	PHATR_43994	103.57	31.4	71	19	19	11	8	7	9	6	8	8	11	3	15	14	15	14	14	14	15	14	9	15	14	15	14	14	14	15	14	9	1756200	1761600	1521800	1475000	1611600	1728400	1190100	1650800	537800	1.1944	1.19807	1.03498	1.00315	1.09605	1.17549
B5Y509	PDS-like 1, phytoene desaturase-like protein, phytoene dehydrogenase-like protein OS=Phaeodactylum tricornutum (strain CCAP 1055/1) OX=556484 GN=PDS-like1 PE=4 SV=1	PDS-like1	59.434	52.8	184	24	24	16	21	20	24	25	26	18	18	16	17	18	19	20	22	23	18	19	16	17	18	19	20	22	23	18	19	16	865070	1059600	1070000	1842900	1995100	1950200	1092600	996820	749480	0.669918	0.820563	0.828617	1.42716	1.54502	1.51025
B5Y510	Predicted protein OS=Phaeodactylum tricornutum (strain CCAP 1055/1) OX=556484 GN=PHATR_43996 PE=4 SV=1	PHATR_43996	91.202	32.6	87	19	19	13	7	14	7	9	8	13	9	7	15	11	18	9	13	13	16	14	10	15	11	18	9	13	13	16	14	10	227900	203730	245620	153280	139710	152730	255830	195870	104350	1.22161	1.09205	1.31659	0.821622	0.748883	0.818674
B5Y512	Predicted protein OS=Phaeodactylum tricornutum (strain CCAP 1055/1) OX=556484 GN=PHATR_33342 PE=4 SV=1	PHATR_33342	42.25	53.6	185	16	16	20	22	21	22	19	21	17	21	22	14	15	16	16	16	16	13	16	15	14	15	16	16	16	16	13	16	15	547080	684970	633610	578010	480410	612290	513280	569540	837060	0.9024	1.12985	1.04513	0.953419	0.792429	1.00996
B5Y513	Predicted protein OS=Phaeodactylum tricornutum (strain CCAP 1055/1) OX=556484 GN=PHATR_18599 PE=3 SV=1	PHATR_18599	16.428	52.8	9	5	4	0	0	1	1	1	1	2	1	2	2	2	2	4	2	1	3	1	2	1	1	1	3	2	1	2	1	2	0	0	0	0	0	0	0	0	0
B5Y514	Predicted protein OS=Phaeodactylum tricornutum (strain CCAP 1055/1) OX=556484 GN=PHATR_44000 PE=4 SV=1	PHATR_44000	22.303	17.7	14	3	3	2	3	2	1	1	1	2	2	0	3	3	3	2	3	3	3	3	1	3	3	3	2	3	3	3	3	1	48285	37299	34951	15976	19334	20042	52299	36134	0	1.46141	1.1289	1.05784	0.483535	0.585169	0.606598
B5Y516	Predicted protein (Fragment) OS=Phaeodactylum tricornutum (strain CCAP 1055/1) OX=556484 GN=PHATR_4227 PE=4 SV=1	PHATR_4227	37.181	50.8	122	12	12	13	15	15	15	14	13	14	13	10	12	12	12	12	12	12	12	12	10	12	12	12	12	12	12	12	12	10	251650	248280	230800	200530	187700	211890	188120	204820	91756	1.24748	1.23077	1.14412	0.994065	0.930464	1.05038
B5Y517	Predicted protein OS=Phaeodactylum tricornutum (strain CCAP 1055/1) OX=556484 GN=PHATR_44003 PE=4 SV=1	PHATR_44003	38.919	26.8	26	6	6	2	4	4	5	2	3	2	1	3	3	5	4	4	3	4	3	2	3	3	5	4	4	3	4	3	2	3	17112	38172	34532	23412	28048	27880	19916	16765	24163	0.6696	1.49369	1.35125	0.916122	1.09753	1.09096
B5Y519	Predicted protein OS=Phaeodactylum tricornutum (strain CCAP 1055/1) OX=556484 GN=PHATR_44005 PE=4 SV=1	PHATR_44005	126.58	22.7	49	19	19	0	11	3	7	15	12	1	0	0	5	12	11	13	17	18	4	5	2	5	12	11	13	17	18	4	5	2	31265	287630	95634	218450	248380	304470	19194	32014	71385	0.215057	1.97847	0.65782	1.50261	1.70849	2.0943
B5Y520	Predicted protein OS=Phaeodactylum tricornutum (strain CCAP 1055/1) OX=556484 GN=PHATR_33351 PE=4 SV=1	PHATR_33351	68.093	5.8	7	2	2	0	0	1	0	0	2	0	2	2	1	1	2	2	2	2	0	2	2	1	1	2	2	2	2	0	2	2	0	0	5736.6	6943.6	6895.9	7813.4	0	7057.6	16852			0.670959	0.812131	0.806552	0.913864
B5Y522	Predicted protein (Fragment) OS=Phaeodactylum tricornutum (strain CCAP 1055/1) OX=556484 GN=PHATR_1379 PE=4 SV=1	PHATR_1379	38.509	6.6	15	3	3	2	2	3	2	2	2	1	0	1	2	3	3	3	3	2	1	2	3	2	3	3	3	3	2	1	2	3	55107	113560	79285	73362	47059	40160	0	27212	38183	0.930217	1.91692	1.33835	1.23836	0.794365	0.677909
B5Y523	Predicted protein OS=Phaeodactylum tricornutum (strain CCAP 1055/1) OX=556484 GN=PHATR_25739 PE=4 SV=1	PHATR_25739	30.359	30.5	53	6	6	6	7	6	6	6	5	6	5	6	6	6	5	5	5	4	6	6	5	6	6	5	5	5	4	6	6	5	284380	362740	426460	390850	373340	394160	300400	315640	600520	0.742186	0.946693	1.11299	1.02005	0.974357	1.02869
B5Y525	Thioredoxin y OS=Phaeodactylum tricornutum (strain CCAP 1055/1) OX=556484 GN=Trx-y PE=4 SV=1	Trx-y	19.798	25.3	77	4	4	9	8	8	9	8	8	9	9	9	4	4	4	4	4	4	4	4	4	4	4	4	4	4	4	4	4	4	1208200	1219100	1303900	779350	782870	773630	1043300	1167000	1466300	1.11599	1.12606	1.20438	0.719869	0.72312	0.714585
B5Y528	Predicted protein OS=Phaeodactylum tricornutum (strain CCAP 1055/1) OX=556484 GN=PHATR_44012 PE=4 SV=1	PHATR_44012	68.691	8.1	14	4	4	2	3	2	4	1	1	0	0	1	4	3	4	4	3	4	3	1	2	4	3	4	4	3	4	3	1	2	26177	40962	30281	52088	39974	32246	17531	0	18431	0.812666	1.27167	0.940075	1.61708	1.241	1.00108
B5Y530	Peptidyl-prolyl cis-trans isomerase OS=Phaeodactylum tricornutum (strain CCAP 1055/1) OX=556484 GN=PHATR_10571 PE=3 SV=1	PHATR_10571	21.68	34.7	27	5	5	5	3	2	3	3	3	4	3	1	4	4	5	4	4	4	5	5	3	4	4	5	4	4	4	5	5	3	72765	64079	65101	43092	36059	44103	63225	56194	18518	1.41402	1.24523	1.26509	0.837395	0.700725	0.857042
B5Y531	Predicted protein OS=Phaeodactylum tricornutum (strain CCAP 1055/1) OX=556484 GN=PHATR_25743 PE=3 SV=1	PHATR_25743	47.206	66.7	330	28	27	38	30	35	38	40	41	36	40	32	26	24	25	26	28	28	27	27	23	25	23	25	25	27	27	26	26	23	2366900	2348400	2580700	2708000	2702400	2685800	2807200	2736800	2864800	0.895009	0.888013	0.975854	1.02399	1.02187	1.0156
B5Y533	Predicted protein OS=Phaeodactylum tricornutum (strain CCAP 1055/1) OX=556484 GN=PHATR_44015 PE=4 SV=1	PHATR_44015	23.694	38.1	52	6	6	6	5	5	7	5	5	7	5	7	6	6	6	6	5	6	6	6	6	6	6	6	6	5	6	6	6	6	2140600	1028600	1748500	882470	710100	734800	2123100	1997900	3258600	1.31732	0.632999	1.07602	0.543071	0.436994	0.452195
B5Y534	Predicted protein OS=Phaeodactylum tricornutum (strain CCAP 1055/1) OX=556484 GN=PHATR_18620 PE=4 SV=1	PHATR_18620	24.466	30.2	35	5	5	5	4	5	3	3	4	5	2	4	5	5	5	4	3	4	5	2	5	5	5	5	4	3	4	5	2	5	491950	848260	1120600	419980	601750	410490	464010	232720	403600	0.886688	1.5289	2.01976	0.756969	1.08459	0.739865
B5Y536	Transmembrane 9 superfamily member OS=Phaeodactylum tricornutum (strain CCAP 1055/1) OX=556484 GN=PHATR_25752 PE=3 SV=1	PHATR_25752	73.663	26.8	115	14	14	13	15	14	16	16	14	10	11	6	12	13	12	13	14	12	9	10	7	12	13	12	13	14	12	9	10	7	1048800	1494800	1108100	1252800	1336100	1394900	958740	943550	273670	0.962059	1.37117	1.01645	1.14919	1.2256	1.27953
B5Y538	Predicted protein OS=Phaeodactylum tricornutum (strain CCAP 1055/1) OX=556484 GN=PHATR_44021 PE=4 SV=1	PHATR_44021	79.976	2.1	1	1	1	0	1	0	0	0	0	0	0	0	0	1	1	0	1	1	0	0	0	0	1	1	0	1	1	0	0	0	0	0	0	0	0	0	0	0	0
B5Y541	Predicted protein OS=Phaeodactylum tricornutum (strain CCAP 1055/1) OX=556484 GN=PHATR_44023 PE=4 SV=1	PHATR_44023	146.96	37.6	194	33	33	20	24	22	23	24	25	25	19	12	26	31	28	26	30	28	27	26	20	26	31	28	26	30	28	27	26	20	314290	370260	315120	325000	361020	353350	318150	288010	191340	0.997204	1.17479	0.999838	1.03119	1.14547	1.12114
B5Y542	Predicted protein OS=Phaeodactylum tricornutum (strain CCAP 1055/1) OX=556484 GN=PHATR_44024 PE=4 SV=1	PHATR_44024	23.103	26.3	23	4	4	3	2	3	2	0	2	5	5	1	3	4	4	3	1	3	4	4	1	3	4	4	3	1	3	4	4	1	114860	77446	132020	45830	0	46614	187640	143440	0	1.07511	0.724907	1.23573	0.428976		0.436315
B5Y544	Predicted protein OS=Phaeodactylum tricornutum (strain CCAP 1055/1) OX=556484 GN=PHATR_44027 PE=4 SV=1	PHATR_44027	51.385	14.6	11	5	5	1	2	2	2	1	0	1	1	1	5	3	4	3	3	3	3	1	1	5	3	4	3	3	3	3	1	1	49650	122690	73993	71005	116500	69860	32681	0	0	0.647956	1.60116	0.965644	0.926649	1.52038	0.911706
B5Y545	Predicted protein OS=Phaeodactylum tricornutum (strain CCAP 1055/1) OX=556484 GN=PHATR_44028 PE=4 SV=1	PHATR_44028	65.704	1.9	1	1	1	0	1	0	0	0	0	0	0	0	0	1	0	0	0	0	0	0	0	0	1	0	0	0	0	0	0	0	0	0	0	0	0	0	0	0	0
B5Y547	Predicted protein OS=Phaeodactylum tricornutum (strain CCAP 1055/1) OX=556484 GN=PHATR_33380 PE=3 SV=1	PHATR_33380	50.468	14.5	11	5	3	1	2	2	2	1	2	1	0	0	3	4	4	4	3	5	3	3	3	2	3	3	3	2	3	2	2	1	123350	147580	139880	81540	138860	98499	47453	90967	0	1.1367	1.35998	1.28903	0.751409	1.27963	0.90769
B5Y553	Predicted protein (Fragment) OS=Phaeodactylum tricornutum (strain CCAP 1055/1) OX=556484 GN=PHATR_4821 PE=4 SV=1	PHATR_4821	36.053	11.4	5	3	3	1	0	0	2	1	0	0	1	0	2	2	2	2	2	1	1	1	0	2	2	2	2	2	1	1	1	0	10794	14127	11424	11286	0	0	0	0	0	0.906468	1.18637	0.959375	0.947786
B5Y554	Predicted protein OS=Phaeodactylum tricornutum (strain CCAP 1055/1) OX=556484 GN=PHATR_44036 PE=4 SV=1	PHATR_44036	138.57	41.4	201	36	36	16	26	17	37	30	31	14	22	8	25	30	27	32	31	32	27	28	20	25	30	27	32	31	32	27	28	20	173150	316330	221440	459910	504890	493530	180950	228770	140810	0.572969	1.04676	0.732765	1.52188	1.67073	1.63314
B5Y555	Predicted protein OS=Phaeodactylum tricornutum (strain CCAP 1055/1) OX=556484 GN=PHATR_44037 PE=4 SV=1	PHATR_44037	140.28	34.7	143	30	30	14	15	12	21	23	23	17	14	4	21	20	23	25	26	28	18	22	9	21	20	23	25	26	28	18	22	9	150800	200780	158040	222590	238050	239230	183990	158270	50156	0.847241	1.12804	0.887917	1.25058	1.33744	1.34407
B5Y557	Predicted protein (Fragment) OS=Phaeodactylum tricornutum (strain CCAP 1055/1) OX=556484 GN=PHATR_51604 PE=4 SV=1	PHATR_51604	57.664	17.9	38	8	8	6	5	5	5	4	5	4	4	0	7	4	6	6	5	7	5	8	3	7	4	6	6	5	7	5	8	3	115370	109830	107280	119650	80484	125520	90765	98856	31492	1.18093	1.12422	1.09812	1.22474	0.823837	1.28483
B5Y558	UDP-N-acetylglucosamine--peptide N-acetylglucosaminyltransferase OS=Phaeodactylum tricornutum (strain CCAP 1055/1) OX=556484 GN=PHATR_44040 PE=4 SV=1	PHATR_44040	92.303	38.1	145	22	22	17	14	17	20	21	22	18	13	3	18	19	18	20	21	20	20	18	10	18	19	18	20	21	20	20	18	10	175540	201340	181470	212920	218980	220780	194800	178500	88692	0.944315	1.08311	0.976215	1.1454	1.178	1.18768
B5Y560	Predicted protein OS=Phaeodactylum tricornutum (strain CCAP 1055/1) OX=556484 GN=PHATR_44042 PE=4 SV=1	PHATR_44042	63.388	11.6	25	4	4	1	5	3	3	4	4	2	3	0	1	4	3	3	3	3	2	3	0	1	4	3	3	3	3	2	3	0	9508.8	33064	22707	14340	16885	19444	13173	25455	0	0.49212	1.7112	1.17518	0.742155	0.87387	1.00631
B5Y563	Predicted protein OS=Phaeodactylum tricornutum (strain CCAP 1055/1) OX=556484 GN=hNpl4 PE=4 SV=1	hNpl4	52.517	31.3	78	10	10	7	10	7	10	9	8	10	9	8	10	10	10	10	9	10	10	10	10	10	10	10	10	9	10	10	10	10	240790	273920	310510	250460	268910	252120	304560	267130	178790	0.923278	1.05031	1.19061	0.960357	1.0311	0.966722
B5Y565	Predicted protein OS=Phaeodactylum tricornutum (strain CCAP 1055/1) OX=556484 GN=PHATR_44046 PE=4 SV=1	PHATR_44046	48.58	55.2	130	17	17	13	7	15	16	12	19	19	17	12	14	11	15	15	13	17	17	16	14	14	11	15	15	13	17	17	16	14	194860	68104	207320	216420	148100	309230	385880	364390	231790	0.824865	0.288292	0.877609	0.916131	0.626924	1.30901
B5Y567	Predicted protein OS=Phaeodactylum tricornutum (strain CCAP 1055/1) OX=556484 GN=PHATR_33400 PE=4 SV=1	PHATR_33400	14.306	68.4	29	7	7	3	4	5	4	3	2	4	1	3	6	7	7	7	7	6	7	6	5	6	7	7	7	7	6	7	6	5	188320	237820	252080	149840	150190	170660	169930	140830	180330	1.03346	1.30511	1.38337	0.822293	0.824213	0.936549
B5Y568	Predicted protein OS=Phaeodactylum tricornutum (strain CCAP 1055/1) OX=556484 GN=PHATR_10418 PE=4 SV=1	PHATR_10418	41.461	16.3	14	4	4	1	1	2	2	1	1	2	3	1	3	1	2	3	3	2	3	3	3	3	1	2	3	3	2	3	3	3	25652	0	47915	43492	39006	42813	45355	58317	59262	0.56719		1.05944	0.961649	0.862459	0.946635
B5Y571	Predicted protein OS=Phaeodactylum tricornutum (strain CCAP 1055/1) OX=556484 GN=PHATR_44049 PE=4 SV=1	PHATR_44049	101.33	1.3	3	1	1	1	0	0	1	0	0	1	0	0	1	1	0	1	1	1	1	1	1	1	1	0	1	1	1	1	1	1	0	0	0	0	0	0	0	0	0
B5Y572	Deoxyuridine 5'-triphosphate nucleotidohydrolase (Fragment) OS=Phaeodactylum tricornutum (strain CCAP 1055/1) OX=556484 GN=PHATR_7646 PE=3 SV=1	PHATR_7646	14.203	25.5	14	3	3	2	0	2	1	1	1	2	2	3	3	2	3	2	1	2	3	2	3	3	2	3	2	1	2	3	2	3	153740	50121	52087	46013	0	46024	130910	93375	202390	1.58769	0.517605	0.537908	0.475181		0.475295
B5Y573	V-type proton ATPase subunit G OS=Phaeodactylum tricornutum (strain CCAP 1055/1) OX=556484 GN=PHATR_44050 PE=3 SV=1	PHATR_44050	13.375	81.6	94	8	8	10	13	13	11	8	9	12	9	9	8	8	8	8	7	8	8	8	8	8	8	8	8	7	8	8	8	8	1415900	2507000	2560400	1304800	1678800	1421900	1198200	919530	1555500	0.875091	1.54944	1.58244	0.806426	1.03757	0.878799
B5Y576	Predicted protein OS=Phaeodactylum tricornutum (strain CCAP 1055/1) OX=556484 GN=PHATR_44054 PE=4 SV=1	PHATR_44054	58.538	65.7	203	21	21	21	23	23	23	23	22	21	25	22	18	19	20	19	20	19	18	19	20	18	19	20	19	20	19	18	19	20	700430	720350	716660	660260	666520	662580	782750	727330	528830	1.02241	1.05149	1.0461	0.963772	0.97291	0.967159
B5Y578	Cytochrome c6, cytochrome c553 OS=Phaeodactylum tricornutum (strain CCAP 1055/1) OX=556484 GN=PetJ PE=3 SV=1	PetJ	13.264	15	30	2	2	4	3	3	3	2	3	4	4	4	2	2	2	2	2	2	2	2	2	2	2	2	2	2	2	2	2	2	5813100	2308200	4608200	1741900	1192300	1514100	4199100	4412500	7228600	1.58453	0.629166	1.2561	0.474805	0.324995	0.412711
B5Y580	Delta 12 fatty acid desaturase OS=Phaeodactylum tricornutum (strain CCAP 1055/1) OX=556484 GN=FAD2 PE=4 SV=1	FAD2	49.044	6.4	6	2	2	2	1	0	1	0	0	1	1	0	2	2	1	1	2	1	1	1	2	2	2	1	1	2	1	1	1	2	27981	12873	0	0	10709	0	0	0	9014.2	1.84763	0.850023			0.707131
B5Y582	Predicted protein OS=Phaeodactylum tricornutum (strain CCAP 1055/1) OX=556484 GN=PHATR_44060 PE=4 SV=1	PHATR_44060	35.348	50.3	88	13	13	10	10	11	8	10	8	10	10	11	13	12	12	12	12	11	13	12	12	13	12	12	12	12	11	13	12	12	381560	512880	527800	241870	256080	236580	336650	229460	288010	1.14054	1.53307	1.57767	0.722986	0.765461	0.707173
B5Y587	Predicted protein OS=Phaeodactylum tricornutum (strain CCAP 1055/1) OX=556484 GN=PHATR_44065 PE=4 SV=1	PHATR_44065	280.43	2.7	5	4	4	0	0	0	1	1	3	0	0	0	2	1	1	2	3	4	1	1	1	2	1	1	2	3	4	1	1	1	0	0	0	100700	147160	112410	0	0	0				0.838538	1.22541	0.936048
B5Y588	Predicted protein (Fragment) OS=Phaeodactylum tricornutum (strain CCAP 1055/1) OX=556484 GN=PHATR_44066 PE=4 SV=1	PHATR_44066	68.987	20.3	32	9	9	1	7	5	6	3	8	1	1	0	6	8	8	8	8	9	4	5	1	6	8	8	8	8	9	4	5	1	62588	174950	113770	106340	159730	121750	50895	30670	0	0.610099	1.70539	1.10901	1.03659	1.55703	1.1868
B5Y589	Predicted protein (Fragment) OS=Phaeodactylum tricornutum (strain CCAP 1055/1) OX=556484 GN=PHATR_843 PE=4 SV=1	PHATR_843	50.919	54.6	134	17	17	12	12	15	14	11	15	18	17	20	14	15	15	15	14	14	15	15	17	14	15	15	15	14	14	15	15	17	251220	139460	203170	255650	161450	239860	367460	418870	621970	0.850277	0.472015	0.687647	0.865271	0.546442	0.811828
B5Y591	Predicted protein (Fragment) OS=Phaeodactylum tricornutum (strain CCAP 1055/1) OX=556484 GN=PHATR_1494 PE=3 SV=1	PHATR_1494	47.489	23.7	55	6	6	9	4	6	3	4	4	8	10	7	6	4	6	3	3	4	6	6	6	6	4	6	3	3	4	6	6	6	266510	124790	149220	138730	133630	131490	306150	315260	292830	1.29053	0.604274	0.722572	0.671776	0.64708	0.636718
B5Y592	Predicted protein (Fragment) OS=Phaeodactylum tricornutum (strain CCAP 1055/1) OX=556484 GN=PHATR_10284 PE=4 SV=1	PHATR_10284	19.596	73.1	119	9	9	12	14	11	14	11	13	14	15	15	9	9	9	9	9	9	9	9	9	9	9	9	9	9	9	9	9	9	1160500	1188700	1298200	1261100	1263700	1143700	1331800	1302800	2059500	0.86965	0.890783	0.972839	0.945037	0.946986	0.857061
B5Y593	Predicted protein OS=Phaeodactylum tricornutum (strain CCAP 1055/1) OX=556484 GN=PHATR_33427 PE=4 SV=1	PHATR_33427	42.159	34.5	46	8	8	5	7	6	6	6	5	3	4	4	6	7	7	6	5	6	5	6	6	6	7	7	6	5	6	5	6	6	56424	121790	92345	79217	80855	67738	35289	42133	62422	0.795684	1.71747	1.30224	1.11711	1.14021	0.955233
B5Y594	Serine hydroxymethyltransferase OS=Phaeodactylum tricornutum (strain CCAP 1055/1) OX=556484 GN=SHMT PE=3 SV=1	SHMT	52.188	76.1	329	24	24	37	35	38	36	32	33	38	38	42	24	24	23	23	23	23	24	23	23	24	24	23	23	23	23	24	23	23	3305600	2552400	2312700	1473900	1401800	1449400	2536800	2419100	4415700	1.36049	1.05049	0.951842	0.606615	0.576941	0.596532
B5Y595	Predicted protein OS=Phaeodactylum tricornutum (strain CCAP 1055/1) OX=556484 GN=PHATR_44072 PE=4 SV=1	PHATR_44072	40.882	46.4	75	12	12	9	9	8	12	8	6	8	8	7	9	11	11	11	10	9	9	9	9	9	11	11	11	10	9	9	9	9	147760	174640	136350	135850	154290	126920	128650	111830	103690	1.09005	1.28835	1.00588	1.00219	1.13822	0.93631
B5Y598	Predicted protein (Fragment) OS=Phaeodactylum tricornutum (strain CCAP 1055/1) OX=556484 GN=PHATR_10239 PE=4 SV=1	PHATR_10239	39.041	37.8	38	9	9	4	8	6	3	2	5	4	5	1	5	8	8	7	7	8	6	6	5	5	8	8	7	7	8	6	6	5	103270	164260	129900	88343	74866	91390	112770	88914	80866	0.994491	1.58183	1.25094	0.850743	0.72096	0.880086
B5Y5A0	Predicted protein OS=Phaeodactylum tricornutum (strain CCAP 1055/1) OX=556484 GN=PHATR_44077 PE=4 SV=1	PHATR_44077	24.167	25.7	19	5	5	0	3	1	3	4	2	3	3	0	0	3	1	4	5	4	4	3	0	0	3	1	4	5	4	4	3	0	0	20421	0	23804	37070	19160	18218	23798	0		0.860007		1.00248	1.56116	0.806901
B5Y5A4	Predicted protein OS=Phaeodactylum tricornutum (strain CCAP 1055/1) OX=556484 GN=PHATR_50770 PE=3 SV=1	PHATR_50770	59.797	63.9	135	21	21	13	16	14	20	16	17	14	10	15	17	17	18	20	19	20	17	16	18	17	17	18	20	19	20	17	16	18	182890	204160	177790	256800	286640	271080	200360	203600	350910	0.771243	0.860938	0.749736	1.08292	1.20875	1.14314
B5Y5A5	Predicted protein (Fragment) OS=Phaeodactylum tricornutum (strain CCAP 1055/1) OX=556484 GN=PHATR_10581 PE=4 SV=1	PHATR_10581	56.91	42	111	18	18	8	15	13	14	15	18	12	10	6	15	16	15	18	18	17	17	16	14	15	16	15	18	18	17	17	16	14	332850	641080	470260	552590	822330	656090	411960	400220	268490	0.657536	1.26644	0.928986	1.09163	1.62449	1.29609
B5Y5A6	Predicted protein (Fragment) OS=Phaeodactylum tricornutum (strain CCAP 1055/1) OX=556484 GN=PHATR_10260 PE=4 SV=1	PHATR_10260	48.83	29.9	68	9	8	8	9	7	7	9	9	7	7	5	8	8	8	8	8	9	8	8	7	7	7	7	7	7	8	7	7	6	120250	234210	166670	207140	296550	241670	133020	144240	94800	0.660493	1.28644	0.915462	1.13775	1.62885	1.32741
B5Y5A7	Predicted protein OS=Phaeodactylum tricornutum (strain CCAP 1055/1) OX=556484 GN=PHATR_44084 PE=3 SV=1	PHATR_44084	397.48	28.9	314	68	68	30	43	29	44	52	48	31	28	9	45	53	47	58	64	63	42	48	20	45	53	47	58	64	63	42	48	20	266390	403370	303040	332890	401010	380400	268180	242230	128190	0.879594	1.33189	1.00061	1.09917	1.3241	1.25604
B5Y5A9	Predicted protein OS=Phaeodactylum tricornutum (strain CCAP 1055/1) OX=556484 GN=PHATR_44086 PE=4 SV=1	PHATR_44086	89.325	26.2	59	14	14	8	9	8	5	7	8	7	6	1	12	12	13	13	12	12	13	11	9	12	12	13	13	12	12	13	11	9	193110	174230	184010	129330	166400	133750	179010	137660	84414	1.25767	1.13471	1.1984	0.842288	1.08371	0.871074
B5Y5B0	Predicted protein (Fragment) OS=Phaeodactylum tricornutum (strain CCAP 1055/1) OX=556484 GN=PHATR_10363 PE=4 SV=1	PHATR_10363	5.8359	20	6	1	1	1	0	0	0	1	1	1	1	1	1	1	1	1	1	1	1	1	1	1	1	1	1	1	1	1	1	1	0	0	0	0	0	0	0	0	0
B5Y5B2	Actin related protein OS=Phaeodactylum tricornutum (strain CCAP 1055/1) OX=556484 GN=ARP1 PE=3 SV=1	ARP1	42.691	66.8	193	15	14	23	23	23	21	19	20	22	22	20	14	14	14	14	13	13	14	14	12	13	14	14	14	13	13	14	14	12	747590	749750	816220	633030	646690	610560	826430	751840	1182500	0.966071	0.968863	1.05476	0.818031	0.835684	0.788995
B5Y5B3	Predicted protein OS=Phaeodactylum tricornutum (strain CCAP 1055/1) OX=556484 GN=PHATR_10531 PE=4 SV=1	PHATR_10531	58.571	15.4	26	7	7	4	4	4	3	1	3	2	3	2	5	6	5	4	3	5	5	5	4	5	6	5	4	3	5	5	5	4	83461	235320	127200	140290	52243	132490	42740	72478	58497	0.795103	2.24181	1.21179	1.33649	0.4977	1.26218
B5Y5B4	Predicted protein OS=Phaeodactylum tricornutum (strain CCAP 1055/1) OX=556484 GN=PHATR_44091 PE=4 SV=1	PHATR_44091	41.774	12.2	30	6	6	4	3	3	3	3	3	3	2	6	6	6	6	6	6	6	6	4	6	6	6	6	6	6	6	6	4	6	781210	735820	742190	572170	367740	329170	504150	585040	2066400	1.05192	0.990797	0.999375	0.770439	0.49517	0.443234
B5Y5B5	Predicted protein OS=Phaeodactylum tricornutum (strain CCAP 1055/1) OX=556484 GN=PHATR_44092 PE=4 SV=1	PHATR_44092	28.431	58.5	127	15	15	15	8	14	11	8	13	20	20	18	14	12	14	12	10	14	14	15	15	14	12	14	12	10	14	14	15	15	261110	99870	215690	105940	77166	113320	537870	423100	587500	0.970442	0.371177	0.801634	0.393737	0.286795	0.421165
B5Y5B6	Predicted protein OS=Phaeodactylum tricornutum (strain CCAP 1055/1) OX=556484 GN=PHATR_33450 PE=4 SV=1	PHATR_33450	53.833	30.4	67	9	9	8	7	5	8	7	8	7	9	8	9	8	7	8	8	8	8	9	9	9	8	7	8	8	8	8	9	9	133790	105450	116060	151550	127630	163750	90461	130400	155640	1.02501	0.807887	0.889174	1.16107	0.977815	1.25454
B5Y5B7	Predicted protein OS=Phaeodactylum tricornutum (strain CCAP 1055/1) OX=556484 GN=PHATR_54187 PE=4 SV=1	PHATR_54187	98.307	29.7	77	15	15	8	9	12	8	11	8	7	6	8	11	13	14	9	11	10	12	9	8	11	13	14	9	11	10	12	9	8	88151	133450	142760	111840	103180	98736	107290	90897	133490	0.785664	1.1894	1.27238	0.996797	0.919613	0.880005
B5Y5C0	Predicted protein OS=Phaeodactylum tricornutum (strain CCAP 1055/1) OX=556484 GN=PHATR_44098 PE=4 SV=1	PHATR_44098	90.955	15.6	55	9	9	7	7	5	5	7	8	6	7	3	8	9	6	8	6	8	8	8	5	8	9	6	8	6	8	8	8	5	59636	70722	52299	63908	58998	79503	70444	84408	20930	0.956987	1.13488	0.839249	1.02554	0.946748	1.2758
B5Y5C1	Heat shock factor, DNA-binding OS=Phaeodactylum tricornutum (strain CCAP 1055/1) OX=556484 GN=HSF1 PE=3 SV=1	HSF1	46.757	20.8	13	6	6	0	0	0	0	0	0	5	5	3	2	0	1	0	0	0	5	5	4	2	0	1	0	0	0	5	5	4	28681	0	0	0	0	0	206020	245570	177090	0.174522
B5Y5C3	Predicted protein OS=Phaeodactylum tricornutum (strain CCAP 1055/1) OX=556484 GN=PHATR_33458 PE=4 SV=1	PHATR_33458	47.719	3.7	5	1	1	0	1	1	1	1	1	0	0	0	0	1	1	1	1	1	1	1	0	0	1	1	1	1	1	1	1	0	0	0	0	0	0	0	0	0	0
B5Y5C6	Predicted protein OS=Phaeodactylum tricornutum (strain CCAP 1055/1) OX=556484 GN=PHATR_44101 PE=4 SV=1	PHATR_44101	45.25	24.1	49	7	6	6	7	6	6	6	4	5	5	4	6	6	6	7	6	6	6	5	4	5	5	5	6	5	5	5	4	3	52706	92320	84844	74009	67383	60399	52774	40218	44154	0.833945	1.46074	1.34245	1.17101	1.06617	0.955669
B5Y5C7	Predicted protein OS=Phaeodactylum tricornutum (strain CCAP 1055/1) OX=556484 GN=PHATR_33462 PE=4 SV=1	PHATR_33462	75.37	9.1	10	4	4	1	4	0	2	2	1	0	0	0	3	4	2	3	3	2	1	3	2	3	4	2	3	3	2	1	3	2	17424	45236	21969	19097	26448	14905	0	17417	15583	0.782754	2.03218	0.986933	0.857911	1.18815	0.66959
B5Y5C8	Short-chain alcohol dehydrogenase with NAD or NADP as acceptor OS=Phaeodactylum tricornutum (strain CCAP 1055/1) OX=556484 GN=PHATR_33463 PE=4 SV=1	PHATR_33463	30.133	78	306	19	19	30	31	34	42	36	38	35	34	26	17	18	17	19	18	19	18	18	17	17	18	17	19	18	19	18	18	17	3051600	3488500	4048600	3755400	3564700	3781300	3343500	2983200	1823400	0.920383	1.05215	1.22108	1.13265	1.07514	1.14047
B5Y5C9	Predicted protein OS=Phaeodactylum tricornutum (strain CCAP 1055/1) OX=556484 GN=PHATR_18693 PE=4 SV=1	PHATR_18693	146.62	17.8	75	16	16	11	8	8	11	8	12	6	9	2	13	13	11	15	15	15	15	13	7	13	13	11	15	15	15	15	13	7	1008400	795560	732760	798900	791890	787380	861960	920170	440900	1.27146	1.0031	0.923916	1.00731	0.998472	0.992785
B5Y5D0	Predicted protein OS=Phaeodactylum tricornutum (strain CCAP 1055/1) OX=556484 GN=PHATR_10655 PE=4 SV=1	PHATR_10655	26.268	72.2	115	12	12	15	14	14	13	10	9	13	13	14	12	10	11	11	12	11	11	11	11	12	10	11	11	12	11	11	11	11	450780	412560	476040	303060	264840	298240	491440	465180	474040	1.11574	1.02114	1.17826	0.750111	0.655512	0.738181
B5Y5D1	Predicted protein OS=Phaeodactylum tricornutum (strain CCAP 1055/1) OX=556484 GN=PHATR_44106 PE=4 SV=1	PHATR_44106	64.401	20.3	27	7	7	3	4	1	4	4	4	4	3	0	4	5	3	5	4	6	5	3	2	4	5	3	5	4	6	5	3	2	47301	59693	41791	40591	29964	45335	36989	51116	24154	1.1294	1.42528	0.997838	0.969186	0.715446	1.08246
B5Y5D2	Annexin OS=Phaeodactylum tricornutum (strain CCAP 1055/1) OX=556484 GN=ANXA1 PE=4 SV=1	ANXA1	37.464	71.2	279	23	22	33	31	31	34	31	33	29	32	25	20	21	19	21	22	23	20	20	18	20	20	19	21	21	22	20	20	18	1712300	2672400	2400700	2826700	3221600	2905300	1883700	1769900	1798600	0.727222	1.13498	1.01959	1.20051	1.36823	1.23389
B5Y5D3	Predicted protein OS=Phaeodactylum tricornutum (strain CCAP 1055/1) OX=556484 GN=PHATR_44108 PE=4 SV=1	PHATR_44108	38.85	8.9	10	2	2	1	1	1	2	2	1	1	1	0	2	2	2	2	2	1	1	1	0	2	2	2	2	2	1	1	1	0	37321	28635	31655	39252	37728	0	0	0	0	1.06881	0.820059	0.906547	1.12411	1.08047
B5Y5D4	Annexin OS=Phaeodactylum tricornutum (strain CCAP 1055/1) OX=556484 GN=PHATR_44109 PE=4 SV=1	PHATR_44109	36.876	83	382	27	25	43	50	50	41	43	43	39	40	33	25	26	24	23	23	25	24	22	23	24	25	23	23	23	24	23	22	23	3100600	5147500	4100500	3587400	4810300	3966400	2737400	2602000	2534400	0.856348	1.42168	1.13251	0.990797	1.32855	1.09547
B5Y5E1	Predicted protein OS=Phaeodactylum tricornutum (strain CCAP 1055/1) OX=556484 GN=PHATR_44116 PE=4 SV=1	PHATR_44116	85.153	14.1	27	7	7	3	1	4	3	7	4	2	3	0	6	6	5	5	7	6	3	5	0	6	6	5	5	7	6	3	5	0	45915	31765	33975	39767	41912	38403	34124	31184	0	1.23658	0.855493	0.915013	1.071	1.12877	1.03427
B5Y5E7	Predicted protein OS=Phaeodactylum tricornutum (strain CCAP 1055/1) OX=556484 GN=PHATR_44121 PE=4 SV=1	PHATR_44121	51.942	9.2	4	3	3	1	0	0	2	0	1	0	0	0	2	1	1	2	1	1	2	0	0	2	1	1	2	1	1	2	0	0	0	0	0	0	0	0	0	0	0
B5Y5E9	Predicted protein OS=Phaeodactylum tricornutum (strain CCAP 1055/1) OX=556484 GN=PHATR_44122 PE=4 SV=1	PHATR_44122	57.787	27.3	42	9	9	5	8	5	5	3	7	2	6	1	7	9	9	6	4	7	8	8	4	7	9	9	6	4	7	8	8	4	427070	549280	408670	143850	44618	174870	109530	313370	62393	1.72078	2.2132	1.64664	0.579612	0.179778	0.7046
B5Y5F0	Phosphoribulokinase OS=Phaeodactylum tricornutum (strain CCAP 1055/1) OX=556484 GN=Prk PE=3 SV=1	Prk	43.325	53.3	250	13	13	34	27	30	23	22	23	29	33	29	12	12	12	13	12	12	12	13	13	12	12	12	13	12	12	12	13	13	10740000	8579900	10671000	5156400	4610600	4795500	9351000	10262000	11414000	1.2789	1.02168	1.27069	0.614016	0.549023	0.571041
B5Y5F1	Predicted protein OS=Phaeodactylum tricornutum (strain CCAP 1055/1) OX=556484 GN=PHATR_44124 PE=4 SV=1	PHATR_44124	50.563	19.3	22	6	6	3	3	3	3	2	2	2	2	2	4	3	4	4	3	4	3	3	3	4	3	4	4	3	4	3	3	3	140460	136360	110590	162900	189650	183460	110680	123100	204600	0.928286	0.90119	0.730878	1.07659	1.25338	1.21247
B5Y5F3	Predicted protein OS=Phaeodactylum tricornutum (strain CCAP 1055/1) OX=556484 GN=PHATR_54197 PE=4 SV=1	PHATR_54197	37.749	49.1	189	13	13	19	19	23	24	18	17	20	26	23	12	12	12	12	12	12	10	12	12	12	12	12	12	12	12	10	12	12	1940700	1393500	1716600	1264500	1168700	1180200	2100700	2037800	3643300	1.06204	0.762587	0.939402	0.691992	0.639566	0.645859
B5Y5F4	Predicted protein OS=Phaeodactylum tricornutum (strain CCAP 1055/1) OX=556484 GN=PHATR_25840 PE=4 SV=1	PHATR_25840	117.2	27.9	110	24	23	5	15	12	19	18	22	5	10	4	13	19	20	23	23	23	19	17	11	12	18	19	22	22	22	18	16	10	76660	189610	141180	210370	235560	251180	94027	111390	35262	0.512875	1.26854	0.944531	1.40743	1.57596	1.68046
B5Y5F5	Predicted protein OS=Phaeodactylum tricornutum (strain CCAP 1055/1) OX=556484 GN=PHATR_44128 PE=4 SV=1	PHATR_44128	40.489	22.8	26	7	7	3	3	2	2	5	6	2	3	0	6	5	5	5	7	7	6	6	0	6	5	5	5	7	7	6	6	0	56314	83642	54799	128550	142810	131690	55648	56215	0	0.634821	0.942886	0.617742	1.44913	1.60988	1.48453
B5Y5F7	Predicted protein OS=Phaeodactylum tricornutum (strain CCAP 1055/1) OX=556484 GN=PHATR_33493 PE=3 SV=1	PHATR_33493	78.063	45.5	212	27	27	22	19	24	24	23	27	26	24	23	22	18	23	24	26	25	25	25	24	22	18	23	24	26	25	25	25	24	360130	237720	244280	314540	306330	297380	387900	465630	507770	1.03828	0.685362	0.704275	0.906839	0.883169	0.857365
B5Y5F8	Ribosomal protein L37 (Fragment) OS=Phaeodactylum tricornutum (strain CCAP 1055/1) OX=556484 GN=PHATR_10196 PE=3 SV=1	PHATR_10196	10.34	15.6	7	2	2	1	0	0	0	1	1	1	2	1	1	1	1	1	2	2	2	2	2	1	1	1	1	2	2	2	2	2	0	0	0	0	141340	112890	175910	417700	1189400					0.346891	0.277066
B5Y5G4	Predicted protein OS=Phaeodactylum tricornutum (strain CCAP 1055/1) OX=556484 GN=PHATR_33499 PE=4 SV=1	PHATR_33499	27.217	47.2	48	8	8	6	4	6	4	5	4	6	7	6	7	8	8	8	6	8	8	8	8	7	8	8	8	6	8	8	8	8	223770	157790	204670	172140	144670	136200	248470	267510	271640	1.1024	0.77735	1.0083	0.848045	0.712715	0.670987
B5Y5G7	Predicted protein OS=Phaeodactylum tricornutum (strain CCAP 1055/1) OX=556484 GN=PHATR_33502 PE=4 SV=1	PHATR_33502	30.242	28.4	25	6	6	0	6	3	5	6	5	0	0	0	3	6	5	5	6	6	2	3	3	3	6	5	5	6	6	2	3	3	19616	48114	39424	47454	56074	54195	13057	15036	29666	0.547193	1.34215	1.09974	1.32374	1.5642	1.51178
B5Y5G8	Predicted protein OS=Phaeodactylum tricornutum (strain CCAP 1055/1) OX=556484 GN=PHATR_44137 PE=4 SV=1	PHATR_44137	59.447	21.6	28	9	9	3	4	3	5	5	5	1	1	1	6	7	6	5	7	7	3	4	3	6	7	6	5	7	7	3	4	3	91995	91999	82916	87787	95463	100470	41513	43074	27618	1.24911	1.24917	1.12584	1.19198	1.2962	1.36419
B5Y5H0	Predicted protein OS=Phaeodactylum tricornutum (strain CCAP 1055/1) OX=556484 GN=PHATR_44138 PE=4 SV=1	PHATR_44138	54.527	12.1	18	4	4	1	3	1	3	4	4	1	1	0	2	4	3	4	4	4	3	2	0	2	4	3	4	4	4	3	2	0	15183	32871	22656	34390	44913	43724	13134	18569	0	0.538786	1.16647	0.803974	1.22037	1.59379	1.5516
B5Y5H1	Predicted protein OS=Phaeodactylum tricornutum (strain CCAP 1055/1) OX=556484 GN=PHATR_44139 PE=4 SV=1	PHATR_44139	20.652	12.6	14	2	2	1	2	2	2	1	1	1	2	2	2	2	2	2	2	2	2	2	2	2	2	2	2	2	2	2	2	2	494420	354770	426770	281440	173750	224840	364190	501240	644200	1.28398	0.921316	1.1083	0.730882	0.451218	0.583896
B5Y5H2	Predicted protein OS=Phaeodactylum tricornutum (strain CCAP 1055/1) OX=556484 GN=PHATR_44140 PE=4 SV=1	PHATR_44140	42.348	15.4	13	4	4	1	1	1	1	4	1	2	2	0	1	3	2	3	4	3	3	3	1	1	3	2	3	4	3	3	3	1	0	24217	22283	27996	34413	28020	23530	27131	0		0.903668	0.8315	1.04468	1.28414	1.04558
B5Y5H3	Predicted protein OS=Phaeodactylum tricornutum (strain CCAP 1055/1) OX=556484 GN=PHATR_44141 PE=4 SV=1	PHATR_44141	80.666	11.9	41	7	7	6	6	5	3	3	3	5	6	4	5	7	7	5	5	5	6	6	5	5	7	7	5	5	5	6	6	5	122640	108030	94882	61481	49826	61050	119670	100400	74142	1.39342	1.22743	1.07804	0.698541	0.566118	0.693644
B5Y5H7	Predicted protein OS=Phaeodactylum tricornutum (strain CCAP 1055/1) OX=556484 GN=PHATR_33512 PE=4 SV=1	PHATR_33512	101.46	17.2	40	11	11	2	7	6	3	5	3	2	4	8	5	11	9	8	8	6	5	8	9	5	11	9	8	8	6	5	8	9	239650	350060	273020	195480	245430	193950	188440	252620	334810	0.948708	1.38579	1.08081	0.773851	0.97159	0.767794
B5Y5H8	DNA replication complex GINS protein SLD5 OS=Phaeodactylum tricornutum (strain CCAP 1055/1) OX=556484 GN=PHATR_44146 PE=3 SV=1	PHATR_44146	32.917	44.6	46	9	9	5	6	7	5	7	5	4	3	4	7	7	9	8	7	8	8	7	8	7	7	9	8	7	8	8	7	8	147700	184840	175620	132910	120930	115830	168720	133330	275970	0.913075	1.14267	1.08567	0.821644	0.747584	0.716056
B5Y5I1	Predicted protein (Fragment) OS=Phaeodactylum tricornutum (strain CCAP 1055/1) OX=556484 GN=PHATR_5873 PE=4 SV=1	PHATR_5873	20.342	49.5	85	8	8	10	8	12	10	9	9	8	9	10	8	6	8	8	8	8	8	8	8	8	6	8	8	8	8	8	8	8	429220	509600	521600	424770	424980	412140	461890	403640	368880	0.976309	1.15914	1.18644	0.966187	0.966664	0.937458
B5Y5I2	Predicted protein OS=Phaeodactylum tricornutum (strain CCAP 1055/1) OX=556484 GN=Skp1;2 PE=3 SV=1	Skp1;2	20.158	42.3	39	6	6	4	6	6	2	6	3	3	5	4	5	6	6	3	6	4	5	6	5	5	6	6	3	6	4	5	6	5	293740	335660	321060	253300	252970	246750	288740	297430	411170	0.978836	1.11853	1.06987	0.844077	0.842977	0.82225
B5Y5I4	Predicted protein OS=Phaeodactylum tricornutum (strain CCAP 1055/1) OX=556484 GN=PHATR_44153 PE=4 SV=1	PHATR_44153	55.118	18.3	17	6	6	3	2	2	2	0	0	2	4	2	6	3	4	3	1	1	6	5	3	6	3	4	3	1	1	6	5	3	97492	30805	49920	23590	0	0	110190	76319	23427	1.65745	0.523713	0.848685	0.401051
B5Y5I5	Predicted protein OS=Phaeodactylum tricornutum (strain CCAP 1055/1) OX=556484 GN=PHATR_25856 PE=3 SV=1	PHATR_25856	111.67	48.9	370	43	43	40	31	38	38	36	35	48	50	54	37	37	39	38	38	38	40	41	42	37	37	39	38	38	38	40	41	42	1769400	1184100	1409500	1451600	1316100	1258900	2335000	2327800	3197800	0.979963	0.655801	0.780637	0.803953	0.728908	0.697228
B5Y5I6	Predicted protein OS=Phaeodactylum tricornutum (strain CCAP 1055/1) OX=556484 GN=PHATR_33523 PE=3 SV=1	PHATR_33523	26.459	54.2	58	8	8	6	6	6	5	8	6	6	7	8	6	8	8	8	8	8	8	8	8	6	8	8	8	8	8	8	8	8	614750	522650	638400	497840	439870	480170	646660	646790	971430	1.01359	0.861738	1.05259	0.820832	0.725252	0.791698
B5Y5I8	Predicted protein OS=Phaeodactylum tricornutum (strain CCAP 1055/1) OX=556484 GN=PHATR_33525 PE=4 SV=1	PHATR_33525	39.074	12.9	15	4	4	2	1	0	3	1	1	0	2	5	2	2	2	3	2	1	1	2	4	2	2	2	3	2	1	1	2	4	74263	71883	40563	56381	44456	36916	0	61622	124230	1.16419	1.12688	0.635891	0.883864	0.69692	0.578718
B5Y5I9	Predicted protein OS=Phaeodactylum tricornutum (strain CCAP 1055/1) OX=556484 GN=PHATR_44159 PE=4 SV=1	PHATR_44159	32.497	4.3	4	1	1	0	1	0	0	1	0	1	1	0	1	1	0	0	1	0	1	1	0	1	1	0	0	1	0	1	1	0	0	0	0	0	0	0	0	0	0
B5Y5J1	Predicted protein (Fragment) OS=Phaeodactylum tricornutum (strain CCAP 1055/1) OX=556484 GN=PHATR_18735 PE=4 SV=1	PHATR_18735	48.302	57.7	88	15	15	7	10	8	13	15	13	8	9	5	12	14	11	14	13	15	14	14	7	12	14	11	14	13	15	14	14	7	172770	184820	144710	262280	271610	287230	174740	198800	90572	0.869875	0.930546	0.728597	1.32055	1.36752	1.44617
B5Y5J2	Predicted protein (Fragment) OS=Phaeodactylum tricornutum (strain CCAP 1055/1) OX=556484 GN=PHATR_10354 PE=4 SV=1	PHATR_10354	74.175	38.6	111	22	22	9	13	10	17	17	19	10	15	1	15	17	12	18	17	20	14	15	5	15	17	12	18	17	20	14	15	5	87719	120750	74614	165370	198810	189000	100800	116190	13871	0.739812	1.01839	0.629286	1.39471	1.67674	1.594
B5Y5J4	Predicted protein OS=Phaeodactylum tricornutum (strain CCAP 1055/1) OX=556484 GN=PHATR_33530 PE=3 SV=1	PHATR_33530	43.811	54.3	144	17	17	17	18	18	18	15	19	19	13	7	17	17	17	17	16	17	17	16	11	17	17	17	17	16	17	17	16	11	623160	653350	680840	436840	445880	454250	564390	506900	174650	1.23527	1.29511	1.34961	0.865933	0.883852	0.900444
B5Y5J5	Predicted protein (Fragment) OS=Phaeodactylum tricornutum (strain CCAP 1055/1) OX=556484 GN=PHATR_10362 PE=4 SV=1	PHATR_10362	33.232	38.1	59	7	7	7	6	5	9	5	7	7	7	6	7	5	6	7	7	7	7	7	7	7	5	6	7	7	7	7	7	7	86392	72095	69422	114090	92960	110360	103500	101050	197340	0.820862	0.685018	0.65962	1.08404	0.883269	1.0486
B5Y5J6	UDP-glucose 6-dehydrogenase OS=Phaeodactylum tricornutum (strain CCAP 1055/1) OX=556484 GN=UGDH1 PE=3 SV=1	UGDH1	52.608	60.4	241	23	23	27	25	30	31	24	32	25	28	19	22	21	23	23	22	23	22	20	18	22	21	23	23	22	23	22	20	18	1773700	1992500	1858500	1963500	2057200	1990100	2055300	1907000	1092400	0.956447	1.07443	1.00218	1.05879	1.10932	1.07314
B5Y5J7	Glutathione synthetase OS=Phaeodactylum tricornutum (strain CCAP 1055/1) OX=556484 GN=gshB PE=3 SV=1	gshB	62.347	53.3	176	21	21	17	19	18	20	22	20	21	18	21	20	19	21	20	20	19	19	18	19	20	19	21	20	20	19	19	18	19	366050	518430	490800	441680	490360	433470	412400	398580	729370	0.769526	1.08987	1.03178	0.928519	1.03086	0.91126
B5Y5J9	Predicted protein OS=Phaeodactylum tricornutum (strain CCAP 1055/1) OX=556484 GN=PHATR_33535 PE=4 SV=1	PHATR_33535	39.923	66.4	150	21	21	18	18	21	11	10	11	21	20	20	21	21	20	16	16	15	19	19	19	21	21	20	16	16	15	19	19	19	663450	543230	643180	306380	250950	279210	700330	663840	920710	1.20111	0.983463	1.16441	0.55467	0.45432	0.505481
B5Y5K0	Predicted protein OS=Phaeodactylum tricornutum (strain CCAP 1055/1) OX=556484 GN=PHATR_41807 PE=4 SV=1	PHATR_41807	45.203	47.2	69	14	14	9	8	9	7	9	9	6	6	6	11	12	12	11	11	12	12	12	10	11	12	12	11	11	12	12	12	10	191270	186270	153520	176110	202570	176530	190420	164790	96720	1.11912	1.08987	0.898245	1.03042	1.18524	1.03288
B5Y5K2	Predicted protein OS=Phaeodactylum tricornutum (strain CCAP 1055/1) OX=556484 GN=PHATR_44169 PE=4 SV=1	PHATR_44169	99.939	16.2	61	12	12	4	7	6	9	12	9	4	6	4	6	10	8	10	11	11	7	9	4	6	10	8	10	11	11	7	9	4	847110	1092400	771880	1031800	1204700	1118700	849970	740690	583910	0.925111	1.19299	0.842954	1.12681	1.31563	1.22171
B5Y5K5	Predicted protein OS=Phaeodactylum tricornutum (strain CCAP 1055/1) OX=556484 GN=PHATR_33540 PE=4 SV=1	PHATR_33540	18.071	25.8	4	3	3	1	2	1	0	0	0	0	0	0	3	3	2	2	2	2	0	0	0	3	3	2	2	2	2	0	0	0	94200	103610	110050	0	0	85564	0	0	0	0.957745	1.05342	1.11889			0.869942
B5Y5K7	Predicted protein OS=Phaeodactylum tricornutum (strain CCAP 1055/1) OX=556484 GN=PHATR_44172 PE=3 SV=1	PHATR_44172	51.442	54.2	140	18	18	17	13	13	18	13	18	20	19	9	18	16	16	16	16	17	18	17	13	18	16	16	16	16	17	18	17	13	183350	150640	164130	139240	145310	123110	201210	170450	80760	1.21495	0.998204	1.08759	0.922662	0.962885	0.815778
B5Y5K8	Predicted protein OS=Phaeodactylum tricornutum (strain CCAP 1055/1) OX=556484 GN=PHATR_33543 PE=4 SV=1	PHATR_33543	28.042	39	63	6	6	9	6	6	6	8	6	8	8	6	6	5	6	6	5	6	6	6	6	6	5	6	6	5	6	6	6	6	830500	411550	653490	471950	284980	410310	823490	821370	1401200	1.22355	0.606326	0.96277	0.695312	0.419854	0.604499
B5Y5K9	5'-Nucleotidase or metallophosphoesterase OS=Phaeodactylum tricornutum (strain CCAP 1055/1) OX=556484 GN=PHATR_44174 PE=4 SV=1	PHATR_44174	152.68	47	220	40	39	31	24	22	28	26	22	22	23	22	37	30	30	39	35	35	32	34	32	37	30	30	38	34	35	32	34	32	462700	472760	427680	589720	681890	548370	258050	258930	302010	1.04053	1.06315	0.961773	1.32617	1.53344	1.23318
B5Y5L0	Predicted protein (Fragment) OS=Phaeodactylum tricornutum (strain CCAP 1055/1) OX=556484 GN=PHATR_10546 PE=3 SV=1	PHATR_10546	31.357	45.7	113	10	10	9	12	13	15	14	12	11	13	14	10	10	10	10	10	10	10	10	10	10	10	10	10	10	10	10	10	10	586500	859400	854170	705840	815280	707120	594070	674080	1241600	0.749994	1.09897	1.09228	0.902601	1.04255	0.904238
B5Y5L1	Inosine triphosphate pyrophosphatase OS=Phaeodactylum tricornutum (strain CCAP 1055/1) OX=556484 GN=PHATR_44176 PE=3 SV=1	PHATR_44176	22.127	72.4	94	10	10	9	11	11	10	10	11	10	11	11	8	9	10	9	9	9	9	9	9	8	9	10	9	9	9	9	9	9	972790	1215100	1256800	1187300	1290300	1178500	942400	1071700	1977900	0.789261	0.985857	1.01969	0.963301	1.04687	0.956162
B5Y5L2	Predicted protein OS=Phaeodactylum tricornutum (strain CCAP 1055/1) OX=556484 GN=PHATR_44177 PE=4 SV=1	PHATR_44177	72.641	8.2	12	3	3	2	1	2	2	3	2	0	0	0	2	1	2	2	3	3	0	0	0	2	1	2	2	3	3	0	0	0	23075	0	9503.7	12843	14600	15716	0	0	0	1.52335		0.627409	0.84786	0.963853	1.03753
B5Y5L3	Predicted protein OS=Phaeodactylum tricornutum (strain CCAP 1055/1) OX=556484 GN=PHATR_44178 PE=3 SV=1	PHATR_44178	43.336	24.1	53	8	8	3	7	6	6	8	5	7	5	6	6	7	6	8	8	7	7	7	7	6	7	6	8	8	7	7	7	7	84401	157490	125870	147250	182310	150020	97373	99118	125860	0.649409	1.21178	0.968486	1.13299	1.40275	1.1543
B5Y5L4	Fucoxanthin chlorophyll a/c protein, lhcf type OS=Phaeodactylum tricornutum (strain CCAP 1055/1) OX=556484 GN=Lhcf14 PE=4 SV=1	Lhcf14	20.973	35.9	74	6	6	12	7	12	6	8	5	10	9	5	6	6	6	5	5	5	6	6	5	6	6	6	5	5	5	6	6	5	3753300	2266100	2796300	1073600	1119300	1029300	2198800	2515100	738160	1.93138	1.16609	1.43892	0.552454	0.57597	0.529658
B5Y5L6	Predicted protein OS=Phaeodactylum tricornutum (strain CCAP 1055/1) OX=556484 GN=PHATR_44181 PE=4 SV=1	PHATR_44181	52.004	4.4	2	1	1	0	1	0	0	0	1	0	0	0	0	1	0	0	0	1	0	0	0	0	1	0	0	0	1	0	0	0	0	0	0	0	0	0	0	0	0
B5Y5L7	Predicted protein OS=Phaeodactylum tricornutum (strain CCAP 1055/1) OX=556484 GN=PHATR_44182 PE=4 SV=1	PHATR_44182	68.584	8.8	13	4	4	1	1	1	2	2	1	1	1	3	3	3	3	4	4	3	3	3	4	3	3	3	4	4	3	3	3	4	51533	57162	58759	83600	56840	63935	57919	61562	125080	0.752441	0.834631	0.857949	1.22066	0.829929	0.933524
B5Y5L8	Predicted protein OS=Phaeodactylum tricornutum (strain CCAP 1055/1) OX=556484 GN=PHATR_44183 PE=4 SV=1	PHATR_44183	143.37	22	88	22	22	10	13	6	13	16	15	8	7	0	17	18	16	20	21	20	14	18	1	17	18	16	20	21	20	14	18	1	159840	194030	145260	196040	262840	210430	129430	123400	0	0.899702	1.09215	0.817635	1.10346	1.47947	1.18446
B5Y5L9	Predicted protein OS=Phaeodactylum tricornutum (strain CCAP 1055/1) OX=556484 GN=PHATR_33555 PE=4 SV=1	PHATR_33555	19.07	51.1	19	6	6	5	2	2	2	2	2	1	3	0	6	5	5	6	6	5	5	5	2	6	5	5	6	6	5	5	5	2	114960	85556	68910	57251	48749	72065	81041	94331	38526	1.56434	1.16422	0.937708	0.779056	0.663363	0.980641
B5Y5M0	Predicted protein (Fragment) OS=Phaeodactylum tricornutum (strain CCAP 1055/1) OX=556484 GN=PHATR_18769 PE=4 SV=1	PHATR_18769	31.974	58.2	85	11	11	10	11	13	10	8	8	8	9	8	10	9	11	8	9	9	9	9	7	10	9	11	8	9	9	9	9	7	721870	535660	642610	468080	445110	460590	733940	718250	323680	1.28655	0.954681	1.14529	0.834237	0.793298	0.820888
B5Y5M2	Predicted protein OS=Phaeodactylum tricornutum (strain CCAP 1055/1) OX=556484 GN=PHATR_44186 PE=4 SV=1	PHATR_44186	18.601	35.9	25	5	5	4	3	2	2	4	3	3	1	3	5	4	4	4	4	4	4	3	4	5	4	4	4	4	4	4	3	4	219140	219680	250230	188910	172940	189350	251550	218860	318820	0.971806	0.9742	1.10968	0.837747	0.766926	0.839698
B5Y5M8	Predicted protein OS=Phaeodactylum tricornutum (strain CCAP 1055/1) OX=556484 GN=PHATR_44192 PE=4 SV=1	PHATR_44192	150.45	18.2	78	13	13	9	9	9	11	8	10	6	9	7	11	11	13	13	10	13	9	12	9	11	11	13	13	10	13	9	12	9	122330	153830	82175	153250	136040	122400	46496	87366	77504	1.12185	1.41072	0.753599	1.4054	1.24758	1.12249
B5Y5N6	Succinate dehydrogenase [ubiquinone] flavoprotein subunit, mitochondrial OS=Phaeodactylum tricornutum (strain CCAP 1055/1) OX=556484 GN=SDH1 PE=3 SV=1	SDH1	69.791	67.6	420	36	36	38	44	47	52	47	54	39	47	52	33	33	35	33	34	36	33	34	34	33	33	35	33	34	36	33	34	34	1181500	1744100	1590700	2258400	2211400	2038100	1228900	1331300	2268400	0.670765	0.990166	0.903077	1.28215	1.25546	1.15708
B5Y5P0	Predicted protein OS=Phaeodactylum tricornutum (strain CCAP 1055/1) OX=556484 GN=PHATR_44201 PE=4 SV=1	PHATR_44201	31.688	8.2	10	2	2	1	1	1	1	1	1	2	2	0	2	2	2	2	2	2	2	2	2	2	2	2	2	2	2	2	2	2	17144	24460	16306	15304	18148	15691	31447	30286	12570	0.850791	1.21386	0.809204	0.759479	0.900615	0.778684
B5Y5P1	Predicted protein OS=Phaeodactylum tricornutum (strain CCAP 1055/1) OX=556484 GN=PHATR_44202 PE=4 SV=1	PHATR_44202	14.644	13.3	7	1	1	2	1	1	1	0	0	0	2	0	1	1	1	1	1	1	1	1	1	1	1	1	1	1	1	1	1	1	0	0	0	0	0	0	0	0	0
B5Y5P2	Predicted protein OS=Phaeodactylum tricornutum (strain CCAP 1055/1) OX=556484 GN=PHATR_33579 PE=4 SV=1	PHATR_33579	18.637	15.4	5	2	2	0	0	2	0	0	0	1	1	1	1	1	2	0	0	0	2	1	1	1	1	2	0	0	0	2	1	1	0	0	41648	0	0	0	23450	0	0			1.27955
B5Y5P6	Predicted protein OS=Phaeodactylum tricornutum (strain CCAP 1055/1) OX=556484 GN=PHATR_44205 PE=4 SV=1	PHATR_44205	24.945	14.2	14	2	2	2	1	2	2	2	2	1	1	1	2	1	2	2	2	2	2	1	2	2	1	2	2	2	2	2	1	2	66122	0	42046	61295	55385	61845	50913	0	69514	1.1369		0.722937	1.0539	0.952287	1.06336
B5Y5Q0	Predicted protein OS=Phaeodactylum tricornutum (strain CCAP 1055/1) OX=556484 GN=PHATR_44208 PE=3 SV=1	PHATR_44208	108.05	39.7	135	23	23	13	16	18	18	13	15	16	14	12	18	22	20	19	20	19	22	19	20	18	22	20	19	20	19	22	19	20	282020	298480	338500	406730	334530	351020	311220	337390	354670	0.841974	0.891115	1.01059	1.2143	0.998743	1.04797
B5Y5Q5	Predicted protein (Fragment) OS=Phaeodactylum tricornutum (strain CCAP 1055/1) OX=556484 GN=PHATR_10216 PE=4 SV=1	PHATR_10216	10.115	40.4	15	3	3	1	1	1	2	2	3	1	3	1	2	2	2	3	2	3	2	3	2	2	2	2	3	2	3	2	3	2	91575	101480	122170	161950	155870	252610	89032	115170	51760	0.721937	0.800023	0.963134	1.27674	1.22881	1.99147
B5Y5Q6	Predicted protein OS=Phaeodactylum tricornutum (strain CCAP 1055/1) OX=556484 GN=PHATR_10310 PE=4 SV=1	PHATR_10310	9.7279	29.4	12	2	2	2	1	2	1	1	1	2	1	1	2	2	2	1	2	1	2	1	1	2	2	2	1	2	1	2	1	1	45823	45955	41286	0	31411	0	39213	0	0	1.12483	1.12807	1.01346		0.771057
B5Y5Q7	Predicted protein OS=Phaeodactylum tricornutum (strain CCAP 1055/1) OX=556484 GN=PHATR_44212 PE=4 SV=1	PHATR_44212	42.757	50.4	117	13	13	17	16	13	12	10	13	16	15	5	13	13	13	13	12	13	13	13	11	13	13	13	13	12	13	13	13	11	610850	402140	421850	268920	249420	236500	496990	483020	208110	1.62758	1.07148	1.124	0.716526	0.664569	0.630144
B5Y5R0	Predicted protein OS=Phaeodactylum tricornutum (strain CCAP 1055/1) OX=556484 GN=PHATR_18793 PE=3 SV=1	PHATR_18793	84.458	61.5	295	40	39	37	28	29	33	30	32	39	37	30	37	34	34	35	36	36	39	36	35	37	33	34	35	36	35	38	36	35	703890	367750	454800	536900	418270	477580	870780	771580	452640	1.25342	0.654853	0.809863	0.956058	0.744814	0.850427
B5Y5R2	Predicted protein OS=Phaeodactylum tricornutum (strain CCAP 1055/1) OX=556484 GN=RabX2 PE=4 SV=1	RabX2	24.481	72.1	108	11	10	13	11	10	13	12	14	12	11	12	11	11	10	11	11	11	11	11	11	10	10	9	10	10	10	10	10	10	1201800	1424800	1522600	1316400	1311600	1185900	1135700	1032600	1709100	0.913492	1.08299	1.15733	1.0006	0.996951	0.901406
B5Y5R5	Short chain acyl-coenzyme A dehydrogenase OS=Phaeodactylum tricornutum (strain CCAP 1055/1) OX=556484 GN=ACD1 PE=3 SV=1	ACD1	46.661	52.5	180	15	15	18	19	21	22	17	22	18	18	25	14	15	14	14	13	14	14	13	14	14	15	14	14	13	14	14	13	14	644840	937970	869560	1206100	1246300	1204800	680860	696870	1331000	0.658127	0.957297	0.887477	1.23095	1.27198	1.22962
B5Y5R6	Predicted protein OS=Phaeodactylum tricornutum (strain CCAP 1055/1) OX=556484 GN=PHATR_18808 PE=4 SV=1	PHATR_18808	23.064	60.5	82	10	10	10	8	10	9	9	8	9	9	10	10	10	10	8	10	9	10	10	10	10	10	10	8	10	9	10	10	10	490830	427960	474160	347160	294610	338600	463510	469650	549070	1.14574	0.998986	1.10683	0.810375	0.687707	0.790393
B5Y5R8	Enhanced disease susceptibility 5-like protein OS=Phaeodactylum tricornutum (strain CCAP 1055/1) OX=556484 GN=PHATR_44222 PE=4 SV=1	PHATR_44222	60.517	20.2	78	9	9	6	11	6	10	10	11	8	8	8	8	9	8	8	8	9	8	8	9	8	9	8	8	8	9	8	8	9	202940	303660	192440	423470	529590	458330	221990	216950	468560	0.605203	0.905568	0.57389	1.26286	1.57933	1.36682
B5Y5R9	Predicted protein OS=Phaeodactylum tricornutum (strain CCAP 1055/1) OX=556484 GN=PHATR_44223 PE=4 SV=1	PHATR_44223	26.932	46.1	27	5	5	5	1	2	3	2	3	5	3	3	5	2	3	4	2	3	5	3	4	5	2	3	4	2	3	5	3	4	115610	78810	88756	59963	46060	39655	121490	94136	102390	1.39313	0.949683	1.06954	0.722572	0.555036	0.477854
B5Y5S1	Tubulin gamma chain OS=Phaeodactylum tricornutum (strain CCAP 1055/1) OX=556484 GN=Gamma-tub PE=3 SV=1	Gamma-tub	52.49	46.2	87	12	12	9	10	11	10	8	11	9	10	9	10	12	12	11	11	11	10	12	12	10	12	12	11	11	11	10	12	12	81911	88852	97797	92219	84553	89034	86606	87268	98839	0.913416	0.990818	1.09057	1.02836	0.942878	0.992847
B5Y5S3	Predicted protein OS=Phaeodactylum tricornutum (strain CCAP 1055/1) OX=556484 GN=PHATR_33610 PE=3 SV=1	PHATR_33610	81.29	20.2	32	9	8	1	6	2	7	6	8	1	1	0	5	8	6	8	7	9	3	2	2	4	7	5	8	7	8	2	1	1	24036	94976	37028	56031	68730	67880	18514	15849	10912	0.549107	2.16974	0.845912	1.28004	1.57015	1.55073
B5Y5S5	Predicted protein (Fragment) OS=Phaeodactylum tricornutum (strain CCAP 1055/1) OX=556484 GN=PHATR_10494 PE=4 SV=1	PHATR_10494	11.026	58.2	23	4	4	2	1	3	4	2	3	2	3	3	3	3	4	4	4	3	3	3	3	3	3	4	4	4	3	3	3	3	135110	247010	242030	256080	272070	215910	181980	231400	217770	0.60819	1.1119	1.08948	1.15273	1.22471	0.971906
B5Y5S6	Predicted protein OS=Phaeodactylum tricornutum (strain CCAP 1055/1) OX=556484 GN=PHATR_44229 PE=4 SV=1	PHATR_44229	89.396	31.4	66	15	15	8	11	10	7	8	6	10	5	1	10	13	10	11	13	12	14	11	6	10	13	10	11	13	12	14	11	6	107000	157590	149600	101890	121090	126470	164810	108100	48937	0.887159	1.30661	1.24036	0.844791	1.00398	1.04859
B5Y5S8	Uridine kinase OS=Phaeodactylum tricornutum (strain CCAP 1055/1) OX=556484 GN=PHATR_10398 PE=3 SV=1	PHATR_10398	23.654	57.4	40	10	10	3	2	3	5	5	5	4	5	8	6	6	5	5	6	7	5	7	8	6	6	5	5	6	7	5	7	8	48127	54675	51115	56721	64694	56959	47227	62365	78839	0.831812	0.944986	0.883456	0.980348	1.11815	0.984462
B5Y5S9	Predicted protein OS=Phaeodactylum tricornutum (strain CCAP 1055/1) OX=556484 GN=PHATR_44231 PE=4 SV=1	PHATR_44231	91.614	8.8	11	5	5	1	0	0	4	3	3	0	0	0	4	2	2	4	4	4	3	3	1	4	2	2	4	4	4	3	3	1	21596	0	0	70104	84265	87934	50989	48539	0	0.356539			1.15738	1.39117	1.45175
B5Y5T1	ATP-dependent Clp protease proteolytic subunit OS=Phaeodactylum tricornutum (strain CCAP 1055/1) OX=556484 GN=PHATR_44232 PE=3 SV=1	PHATR_44232	24.87	16.1	12	3	3	2	1	2	1	1	1	2	1	1	3	3	3	3	2	3	3	3	2	3	3	3	3	2	3	3	3	2	207930	92361	170040	97903	76225	102280	208690	130990	127040	1.54218	0.685024	1.26116	0.726128	0.565347	0.758592
B5Y5T2	Predicted protein OS=Phaeodactylum tricornutum (strain CCAP 1055/1) OX=556484 GN=PHATR_10257 PE=4 SV=1	PHATR_10257	50.248	10.2	39	4	4	4	4	5	5	5	4	4	4	4	4	4	4	4	4	4	4	3	4	4	4	4	4	4	4	4	3	4	117290	111950	131700	132830	143080	138850	98618	79327	73807	1.02741	0.98063	1.15363	1.16353	1.25331	1.21626
B5Y5T3	Predicted protein OS=Phaeodactylum tricornutum (strain CCAP 1055/1) OX=556484 GN=PHATR_44234 PE=4 SV=1	PHATR_44234	36.298	34.7	73	9	9	8	10	10	8	9	9	6	7	6	8	9	9	8	9	9	8	7	7	8	9	9	8	9	9	8	7	7	295220	658990	538420	492540	485810	514190	278870	224800	168720	0.726435	1.62155	1.32487	1.21197	1.19541	1.26524
B5Y5T4	Predicted protein OS=Phaeodactylum tricornutum (strain CCAP 1055/1) OX=556484 GN=PHATR_44235 PE=4 SV=1	PHATR_44235	70.011	2.1	2	1	1	1	0	1	0	0	0	0	0	0	1	1	1	1	1	0	1	1	0	1	1	1	1	1	0	1	1	0	0	0	0	0	0	0	0	0	0
B5Y5T6	Predicted protein OS=Phaeodactylum tricornutum (strain CCAP 1055/1) OX=556484 GN=PHATR_33622 PE=3 SV=1	PHATR_33622	32.869	52.2	98	15	14	10	15	13	13	14	13	7	8	5	14	15	14	14	14	15	11	12	7	13	14	13	13	13	14	10	11	6	87088	162100	131730	135530	151240	132640	74960	68572	32103	0.803096	1.49483	1.21477	1.24981	1.39468	1.22316
B5Y5T7	Predicted protein OS=Phaeodactylum tricornutum (strain CCAP 1055/1) OX=556484 GN=PHATR_33623 PE=4 SV=1	PHATR_33623	95.272	19.2	29	10	10	5	8	9	0	0	1	4	2	0	8	10	10	4	3	4	6	6	0	8	10	10	4	3	4	6	6	0	24264	38386	33594	5351.5	7986.8	6259.4	21176	13715	0	1.28779	2.0373	1.78297	0.284026	0.423892	0.332212
B5Y5T9	Predicted protein OS=Phaeodactylum tricornutum (strain CCAP 1055/1) OX=556484 GN=PHATR_18826 PE=4 SV=1	PHATR_18826	124.33	26.1	81	20	20	9	10	3	14	12	15	7	11	0	16	18	13	20	15	18	16	17	2	16	18	13	20	15	18	16	17	2	3463500	3369000	1596800	5502400	5127900	5914400	4059800	3797900	0	0.84394	0.820914	0.389087	1.34075	1.2495	1.44114
B5Y5U0	Predicted protein OS=Phaeodactylum tricornutum (strain CCAP 1055/1) OX=556484 GN=PHATR_44239 PE=4 SV=1	PHATR_44239	128.71	24.4	70	19	19	5	9	2	13	13	10	7	9	2	12	16	11	18	17	17	10	13	3	12	16	11	18	17	17	10	13	3	108230	152920	106170	188900	187210	180170	104790	125680	37329	0.817585	1.15518	0.802024	1.42698	1.41421	1.36103
B5Y5U1	Predicted protein (Fragment) OS=Phaeodactylum tricornutum (strain CCAP 1055/1) OX=556484 GN=PHATR_25956 PE=4 SV=1	PHATR_25956	30.837	71.3	217	19	19	25	21	20	25	22	24	24	27	29	18	17	18	18	17	17	18	18	19	18	17	18	18	17	17	18	18	19	2283700	1498300	1777700	1515800	1393200	1398700	2206100	2567700	4090900	1.09722	0.719871	0.854111	0.728279	0.669375	0.672018
B5Y5U2	Predicted protein (Fragment) OS=Phaeodactylum tricornutum (strain CCAP 1055/1) OX=556484 GN=PHATR_10518 PE=4 SV=1	PHATR_10518	14.188	60	60	6	5	7	7	7	6	6	6	7	7	7	6	5	5	5	5	5	5	5	5	5	5	5	5	5	5	5	5	5	1273500	838260	1052800	875810	830760	789750	1211100	1435700	2604900	1.0503	0.691343	0.868282	0.722312	0.685158	0.651335
B5Y5U4	Predicted protein OS=Phaeodactylum tricornutum (strain CCAP 1055/1) OX=556484 GN=PHATR_44242 PE=4 SV=1	PHATR_44242	96.961	3.6	3	2	2	0	0	0	0	0	0	1	1	1	1	0	0	0	0	1	1	1	1	1	0	0	0	0	1	1	1	1	0	0	0	0	0	0	0	0	0
B5Y5U5	Predicted protein OS=Phaeodactylum tricornutum (strain CCAP 1055/1) OX=556484 GN=PHATR_33631 PE=4 SV=1	PHATR_33631	43.396	53	88	13	13	8	7	11	9	9	10	11	8	15	12	12	11	12	12	11	12	11	13	12	12	11	12	12	11	12	11	13	163130	240190	258470	195680	168250	210400	193400	159640	352820	0.756017	1.11315	1.19786	0.906868	0.779745	0.975087
B5Y5U6	Predicted protein OS=Phaeodactylum tricornutum (strain CCAP 1055/1) OX=556484 GN=PHATR_44243 PE=4 SV=1	PHATR_44243	34.528	9.6	8	2	2	2	1	1	1	1	0	1	1	0	2	1	1	2	1	2	2	2	1	2	1	1	2	1	2	2	2	1	35181	0	0	14938	0	12617	24418	18640	0	1.66271			0.705995		0.5963
B5Y5U7	Predicted protein OS=Phaeodactylum tricornutum (strain CCAP 1055/1) OX=556484 GN=PHATR_33633 PE=4 SV=1	PHATR_33633	89.665	22.9	78	13	13	8	8	10	10	8	10	11	9	4	10	10	10	11	11	11	11	10	7	10	10	10	11	11	11	11	10	7	101120	104390	91124	102680	88685	110720	110210	116420	52614	1.03658	1.0701	0.934112	1.05257	0.90911	1.13499
B5Y5U8	Predicted protein (Fragment) OS=Phaeodactylum tricornutum (strain CCAP 1055/1) OX=556484 GN=PHATR_10532 PE=4 SV=1	PHATR_10532	17.948	61.1	52	7	7	6	5	5	7	5	5	6	6	7	6	6	6	7	6	7	7	7	7	6	6	6	7	6	7	7	7	7	135310	135580	166570	149680	135070	148410	136390	157470	205030	0.889216	0.89099	1.09465	0.983651	0.887639	0.975305
B5Y5U9	Predicted protein OS=Phaeodactylum tricornutum (strain CCAP 1055/1) OX=556484 GN=PHATR_44246 PE=4 SV=1	PHATR_44246	47.198	2.8	4	2	2	1	1	0	1	0	0	1	0	0	1	1	1	1	0	0	1	1	0	1	1	1	1	0	0	1	1	0	0	0	0	0	0	0	0	0	0
B5Y5V6	Predicted protein (Fragment) OS=Phaeodactylum tricornutum (strain CCAP 1055/1) OX=556484 GN=PHATR_1534 PE=4 SV=1	PHATR_1534	53.593	2.1	5	1	1	0	1	1	1	1	1	0	0	0	1	1	1	1	1	1	1	1	1	1	1	1	1	1	1	1	1	1	0	0	0	0	0	0	0	0	0
B5Y5V7	Predicted protein OS=Phaeodactylum tricornutum (strain CCAP 1055/1) OX=556484 GN=PHATR_44249 PE=4 SV=1	PHATR_44249	14.27	41.5	52	4	4	6	6	5	9	6	5	7	5	3	4	4	4	4	4	4	4	4	3	4	4	4	4	4	4	4	4	3	471090	417780	565380	390380	364410	325210	625590	462710	188530	1.1125	0.986602	1.33516	0.921896	0.860567	0.767995
B5Y5W1	Predicted protein OS=Phaeodactylum tricornutum (strain CCAP 1055/1) OX=556484 GN=PHATR_43786 PE=4 SV=1	PHATR_43786	24.09	27.5	99	6	6	11	10	11	9	9	9	12	11	17	6	6	6	6	6	6	6	6	6	6	6	6	6	6	6	6	6	6	3454800	2977700	3474700	2379700	2267200	1972700	3284300	3293300	5979700	1.06908	0.921442	1.07524	0.736392	0.701579	0.610447
B5Y5W2	Predicted protein (Fragment) OS=Phaeodactylum tricornutum (strain CCAP 1055/1) OX=556484 GN=PHATR_10524 PE=3 SV=1	PHATR_10524	27.38	19.9	20	4	4	2	3	2	3	3	2	3	2	0	4	4	4	3	4	3	4	3	2	4	4	4	3	4	3	4	3	2	58152	40785	27499	36571	51375	41728	65322	62580	28662	1.26824	0.889479	0.599725	0.797576	1.12044	0.910045
B5Y5W3	Predicted protein OS=Phaeodactylum tricornutum (strain CCAP 1055/1) OX=556484 GN=PHATR_43788 PE=4 SV=1	PHATR_43788	54.272	15.1	18	4	4	3	2	2	2	3	2	1	3	0	4	4	4	4	4	3	3	3	1	4	4	4	4	4	3	3	3	1	54198	53045	44820	51078	48798	66399	62175	67306	0	0.968213	0.947615	0.800681	0.912476	0.871745	1.18618
B5Y5W4	Predicted protein (Fragment) OS=Phaeodactylum tricornutum (strain CCAP 1055/1) OX=556484 GN=PHATR_4234 PE=4 SV=1	PHATR_4234	30.426	16.1	14	2	2	2	2	1	2	2	2	0	1	2	2	2	2	2	2	2	1	2	2	2	2	2	2	2	2	1	2	2	52837	80252	72937	98509	120430	114470	0	44408	70958	0.645534	0.980475	0.891104	1.20353	1.47135	1.39853
B5Y5W9	Predicted protein OS=Phaeodactylum tricornutum (strain CCAP 1055/1) OX=556484 GN=PHATR_43792 PE=4 SV=1	PHATR_43792	17.19	63.6	53	9	9	5	7	9	5	7	5	5	5	5	6	8	9	7	7	8	8	8	7	6	8	9	7	7	8	8	8	7	322870	411760	351510	456310	505910	485180	262630	307350	629930	0.778323	0.992605	0.847364	1.1	1.21957	1.16959
B5Y5X1	Predicted protein OS=Phaeodactylum tricornutum (strain CCAP 1055/1) OX=556484 GN=PHATR_43793 PE=4 SV=1	PHATR_43793	37.316	10.1	9	2	2	0	1	1	1	1	1	2	0	2	0	1	1	1	1	1	2	2	2	0	1	1	1	1	1	2	2	2	0	0	0	0	0	0	7502	7309.8	18289
B7FNR9	Predicted protein OS=Phaeodactylum tricornutum (strain CCAP 1055/1) OX=556484 GN=Skp1_1 PE=3 SV=1	Skp1_1	19.135	67.5	97	10	10	12	11	13	10	7	11	11	10	12	9	9	9	7	7	9	9	9	8	9	9	9	7	7	9	9	9	8	2872900	3155500	3466800	2472700	2305900	2528200	2832300	2563500	4104200	0.983047	1.07975	1.18627	0.846107	0.789031	0.865098
B7FNS1	Predicted protein OS=Phaeodactylum tricornutum (strain CCAP 1055/1) OX=556484 GN=PHATRDRAFT_42564 PE=4 SV=1	PHATRDRAFT_42564	24.114	15.7	13	2	2	1	1	1	1	1	1	2	2	3	1	1	1	1	1	1	2	2	2	1	1	1	1	1	1	2	2	2	0	0	54692	0	0	0	102550	135780	179880			0.462607
B7FNS2	Predicted protein OS=Phaeodactylum tricornutum (strain CCAP 1055/1) OX=556484 GN=PHATRDRAFT_42565 PE=4 SV=1	PHATRDRAFT_42565	45.808	14.1	11	4	4	3	0	0	1	0	1	2	2	2	4	1	1	1	0	1	4	3	4	4	1	1	1	0	1	4	3	4	28851	0	0	0	0	0	44640	38452	30554	0.80987
B7FNS4	Predicted protein OS=Phaeodactylum tricornutum (strain CCAP 1055/1) OX=556484 GN=PHATRDRAFT_42566 PE=4 SV=1	PHATRDRAFT_42566	24.136	67.7	364	19	19	45	40	41	35	37	33	38	46	49	18	19	18	18	18	18	18	19	18	18	19	18	18	18	18	18	19	18	9714300	8972900	10231000	6693800	6480200	6658200	10819000	10308000	18894000	0.984875	0.909709	1.03726	0.678644	0.656989	0.675035
B7FNS5	Beta-glucan elicitor receptor OS=Phaeodactylum tricornutum (strain CCAP 1055/1) OX=556484 GN=BGER1 PE=4 SV=1	BGER1	134.39	23.5	87	19	19	3	12	10	17	18	14	4	1	8	12	16	18	18	19	17	11	6	13	12	16	18	18	19	17	11	6	13	43316	155390	96752	133970	203400	119640	28843	15183	96036	0.436785	1.5669	0.975618	1.35091	2.05102	1.20641
B7FNS6	Predicted protein OS=Phaeodactylum tricornutum (strain CCAP 1055/1) OX=556484 GN=PHATRDRAFT_42568 PE=4 SV=1	PHATRDRAFT_42568	54.195	40.5	69	15	15	10	6	11	6	5	7	10	12	2	14	10	13	12	8	10	12	15	6	14	10	13	12	8	10	12	15	6	266830	183400	308070	133230	119120	161840	225790	172660	52721	1.47905	1.01659	1.70764	0.738498	0.660286	0.897084
B7FNS9	Predicted protein OS=Phaeodactylum tricornutum (strain CCAP 1055/1) OX=556484 GN=PHATRDRAFT_42571 PE=3 SV=1	PHATRDRAFT_42571	146.67	4	25	5	5	5	3	2	3	2	2	2	4	2	5	5	4	5	4	3	4	5	4	5	5	4	5	4	3	4	5	4	63855	48973	53109	41784	35021	48869	50911	47299	23158	1.39158	1.06726	1.1574	0.910594	0.763208	1.065
B7FNT0	N-acetyl transferase OS=Phaeodactylum tricornutum (strain CCAP 1055/1) OX=556484 GN=PHATRDRAFT_24408 PE=4 SV=1	PHATRDRAFT_24408	22.567	21.7	10	3	3	0	3	0	1	3	3	0	0	0	2	3	1	3	3	3	1	2	0	2	3	1	3	3	3	1	2	0	21139	33724	0	26155	46178	33567	0	23335	0	0.688948	1.09911		0.852426	1.505	1.09399
B7FNT1	Predicted protein (Fragment) OS=Phaeodactylum tricornutum (strain CCAP 1055/1) OX=556484 GN=PHATRDRAFT_9444 PE=4 SV=1	PHATRDRAFT_9444	32.736	6.7	14	2	2	2	2	0	2	2	2	2	1	1	2	2	2	2	2	2	2	2	1	2	2	2	2	2	2	2	2	1	163170	150740	123630	187580	163690	175010	158160	143860	0	1.03122	0.952664	0.781331	1.18549	1.03451	1.10605
B7FNT2	Predicted protein OS=Phaeodactylum tricornutum (strain CCAP 1055/1) OX=556484 GN=PHATRDRAFT_42574 PE=4 SV=1	PHATRDRAFT_42574	81.317	38.7	127	21	21	11	7	4	19	18	14	12	20	22	14	12	12	20	20	19	16	19	19	14	12	12	20	20	19	16	19	19	209650	139940	85871	618090	657000	378920	340350	385410	641140	0.545905	0.364388	0.223598	1.60944	1.71075	0.986665
B7FNT3	Predicted protein OS=Phaeodactylum tricornutum (strain CCAP 1055/1) OX=556484 GN=PHATRDRAFT_31594 PE=4 SV=1	PHATRDRAFT_31594	27.295	42.9	43	8	8	2	6	6	4	5	6	4	5	5	5	6	7	6	6	7	5	7	5	5	6	7	6	6	7	5	7	5	139890	160900	125560	117660	110290	115340	124600	129750	212880	1.0179	1.17078	0.913629	0.856145	0.802518	0.839264
B7FNT4	Predicted protein (Fragment) OS=Phaeodactylum tricornutum (strain CCAP 1055/1) OX=556484 GN=PHATRDRAFT_3211 PE=4 SV=1	PHATRDRAFT_3211	35.478	37.5	65	8	8	8	6	8	8	7	10	7	5	6	8	6	7	8	6	7	6	6	6	8	6	7	8	6	7	6	6	6	87248	138720	131670	113730	117730	107950	83910	83130	130830	0.789243	1.25486	1.19108	1.0288	1.06498	0.976513
B7FNT5	Predicted protein OS=Phaeodactylum tricornutum (strain CCAP 1055/1) OX=556484 GN=PHATRDRAFT_42576 PE=4 SV=1	PHATRDRAFT_42576	52.513	3	8	1	1	1	1	1	0	1	1	1	1	1	1	1	1	1	1	1	1	1	1	1	1	1	1	1	1	1	1	1	0	0	0	0	0	0	0	0	0
B7FNT8	Succinate semialdehyde dehydrogenase OS=Phaeodactylum tricornutum (strain CCAP 1055/1) OX=556484 GN=SSDH PE=3 SV=1	SSDH	50.995	39.7	93	14	14	9	11	12	11	8	12	9	12	9	10	12	12	13	12	13	12	13	13	10	12	12	13	12	13	12	13	13	113780	117700	126220	140050	127040	144540	144600	161490	120570	0.856211	0.88571	0.949824	1.0539	0.955995	1.08769
B7FNU0	Carbonic anhydrase OS=Phaeodactylum tricornutum (strain CCAP 1055/1) OX=556484 GN=PHATRDRAFT_42406 PE=3 SV=1	PHATRDRAFT_42406	31.064	74.1	1314	29	24	168	102	156	108	78	117	168	193	224	27	25	27	27	26	27	28	29	29	22	20	22	22	21	22	23	24	24	54473000	26433000	47059000	28664000	18950000	27294000	56782000	60189000	103520000	1.158	0.561921	1.00039	0.609348	0.402845	0.580224
B7FNU1	Predicted protein OS=Phaeodactylum tricornutum (strain CCAP 1055/1) OX=556484 GN=CDC6 PE=4 SV=1	CDC6	122.19	5.6	7	3	3	1	1	0	0	1	1	1	2	0	3	3	2	2	2	2	2	3	1	3	3	2	2	2	2	2	3	1	73368	64522	49592	73783	65993	71183	70161	81757	0	1.06648	0.93789	0.720868	1.07251	0.959272	1.03471
B7FNU2	Predicted protein OS=Phaeodactylum tricornutum (strain CCAP 1055/1) OX=556484 GN=PHATRDRAFT_31605 PE=4 SV=1	PHATRDRAFT_31605	52.68	14.8	23	5	5	3	2	3	4	2	5	2	2	0	4	3	4	4	4	5	3	4	1	4	3	4	4	4	5	3	4	1	478660	585990	424210	522540	615030	579650	456680	430510	0	0.935506	1.14528	0.829088	1.02127	1.20203	1.13288
B7FNU7	Lissencephaly-1 homolog OS=Phaeodactylum tricornutum (strain CCAP 1055/1) OX=556484 GN=PHATRDRAFT_17300 PE=3 SV=1	PHATRDRAFT_17300	48.655	30.8	72	7	7	6	8	8	10	11	8	6	9	6	5	6	5	6	7	6	5	6	6	5	6	5	6	7	6	5	6	6	82058	103730	83740	167500	155770	164970	78835	105500	114840	0.698734	0.883274	0.713056	1.42628	1.3264	1.40474
B7FNU8	Predicted protein OS=Phaeodactylum tricornutum (strain CCAP 1055/1) OX=556484 GN=PHATRDRAFT_42590 PE=4 SV=1	PHATRDRAFT_42590	70.563	63.7	239	29	29	30	27	27	21	21	25	32	30	26	25	26	26	26	25	25	27	26	24	25	26	26	26	25	25	27	26	24	806200	513450	626990	391670	353990	392370	735410	820290	693310	1.36037	0.866391	1.05798	0.6609	0.597319	0.662081
B7FNU9	Predicted protein OS=Phaeodactylum tricornutum (strain CCAP 1055/1) OX=556484 GN=PHATRDRAFT_42591 PE=4 SV=1	PHATRDRAFT_42591	98.237	3.8	9	2	2	1	0	0	2	2	1	1	2	0	1	0	0	2	2	1	1	2	0	1	0	0	2	2	1	1	2	0	0	0	0	8609.4	13759	0	0	13152	0				0.727137	1.16206
B7FNV0	Predicted protein OS=Phaeodactylum tricornutum (strain CCAP 1055/1) OX=556484 GN=PHATRDRAFT_42592 PE=4 SV=1	PHATRDRAFT_42592	130.3	33.3	219	28	28	23	30	25	31	28	30	18	24	10	23	25	24	28	26	26	22	26	14	23	25	24	28	26	26	22	26	14	175310	213320	168720	307920	348150	324400	196530	199610	79902	0.783465	0.953332	0.754014	1.3761	1.55589	1.44975
B7FNV1	Predicted protein OS=Phaeodactylum tricornutum (strain CCAP 1055/1) OX=556484 GN=PHATRDRAFT_42593 PE=4 SV=1	PHATRDRAFT_42593	71.168	25	49	10	10	5	8	6	4	5	5	6	5	5	9	10	9	9	6	9	8	9	8	9	10	9	9	6	9	8	9	8	76272	120310	128900	91257	94325	102250	84292	87308	54331	0.817935	1.29019	1.38231	0.978633	1.01153	1.09652
B7FNV3	Predicted protein OS=Phaeodactylum tricornutum (strain CCAP 1055/1) OX=556484 GN=PHATRDRAFT_42595 PE=4 SV=1	PHATRDRAFT_42595	53.854	10.1	4	2	2	0	0	0	1	1	2	0	0	0	0	1	0	2	1	2	0	0	0	0	1	0	2	1	2	0	0	0	0	0	0	7388.3	0	16169	0	0	0				0.627262		1.37274
B7FNV4	Predicted protein OS=Phaeodactylum tricornutum (strain CCAP 1055/1) OX=556484 GN=PHATRDRAFT_31617 PE=4 SV=1	PHATRDRAFT_31617	19.528	9	9	1	1	1	1	1	1	1	1	1	1	1	1	1	1	1	1	1	1	1	1	1	1	1	1	1	1	1	1	1	0	0	0	0	0	0	0	0	0
B7FNV5	Predicted protein OS=Phaeodactylum tricornutum (strain CCAP 1055/1) OX=556484 GN=PHATRDRAFT_42596 PE=4 SV=1	PHATRDRAFT_42596	70.515	10.7	9	4	4	0	1	0	3	3	2	0	0	0	2	3	2	4	4	4	3	3	2	2	3	2	4	4	4	3	3	2	36692	31434	0	38229	53823	34762	34168	30534	0	0.989224	0.847467		1.03066	1.45108	0.93719
B7FNV6	Predicted protein OS=Phaeodactylum tricornutum (strain CCAP 1055/1) OX=556484 GN=PHATRDRAFT_31619 PE=4 SV=1	PHATRDRAFT_31619	29.752	70.8	117	15	15	13	14	15	12	13	15	12	14	9	14	15	14	12	13	12	13	13	12	14	15	14	12	13	12	13	13	12	323420	582570	490200	350640	429850	389200	375210	331970	196490	0.83895	1.51118	1.27158	0.909559	1.11503	1.00958
B7FNV7	Predicted protein OS=Phaeodactylum tricornutum (strain CCAP 1055/1) OX=556484 GN=PHATRDRAFT_31620 PE=4 SV=1	PHATRDRAFT_31620	20.836	38.3	44	6	6	6	5	6	4	5	5	5	5	3	6	5	6	5	6	5	4	5	4	6	5	6	5	6	5	4	5	4	473420	570120	532370	489520	536480	522200	382770	401170	243520	1.02631	1.23594	1.1541	1.06121	1.16301	1.13205
B7FNV9	Methionine aminopeptidase 2 OS=Phaeodactylum tricornutum (strain CCAP 1055/1) OX=556484 GN=PHATRDRAFT_17304 PE=3 SV=1	PHATRDRAFT_17304	48.03	24.9	61	9	9	6	6	8	7	7	7	9	4	7	8	7	7	8	9	7	8	6	7	8	7	7	8	9	7	8	6	7	77851	75402	79592	59096	62011	79498	94114	72343	92383	1.01209	0.980251	1.03472	0.768268	0.806164	1.0335
B7FNW0	Predicted protein (Fragment) OS=Phaeodactylum tricornutum (strain CCAP 1055/1) OX=556484 GN=PHATRDRAFT_9283 PE=4 SV=1	PHATRDRAFT_9283	69.779	39	66	19	19	7	8	6	11	12	11	4	7	0	8	14	11	13	13	15	10	9	4	8	14	11	13	13	15	10	9	4	59547	94859	64313	126130	138730	134300	71077	62517	28269	0.687308	1.09489	0.742319	1.45583	1.60126	1.55013
B7FNW3	Predicted protein OS=Phaeodactylum tricornutum (strain CCAP 1055/1) OX=556484 GN=PHATRDRAFT_42601 PE=4 SV=1	PHATRDRAFT_42601	59.194	47.5	152	19	19	17	17	19	18	18	18	16	19	10	17	18	18	18	17	17	16	16	15	17	18	18	18	17	17	16	16	15	287060	282010	306930	262360	296550	254690	284870	300070	207660	1.04083	1.02252	1.11287	0.951269	1.07524	0.923459
B7FNW4	Predicted protein OS=Phaeodactylum tricornutum (strain CCAP 1055/1) OX=556484 GN=PHATRDRAFT_24439 PE=4 SV=1	PHATRDRAFT_24439	39.181	54.6	82	12	12	7	10	11	12	10	10	10	8	4	9	11	12	12	11	10	11	10	7	9	11	12	12	11	10	11	10	7	196970	297850	257960	304930	342980	324210	236790	199260	87224	0.78852	1.19237	1.03268	1.22071	1.37303	1.29789
B7FNW7	Predicted protein OS=Phaeodactylum tricornutum (strain CCAP 1055/1) OX=556484 GN=PHATRDRAFT_42605 PE=4 SV=1	PHATRDRAFT_42605	15.688	32.6	9	2	2	2	1	1	1	0	1	1	1	1	2	1	2	1	1	1	2	2	2	2	1	2	1	1	1	2	2	2	97471	0	67258	0	0	0	78859	64573	53903	1.34605		0.928814
B7FNW8	Predicted protein OS=Phaeodactylum tricornutum (strain CCAP 1055/1) OX=556484 GN=PHATRDRAFT_42606 PE=4 SV=1	PHATRDRAFT_42606	71.145	24.3	81	14	14	12	12	9	8	7	7	10	10	6	13	14	14	11	11	13	13	14	12	13	14	14	11	11	13	13	14	12	354990	282960	326070	193950	204060	199420	373350	312650	183440	1.3143	1.04762	1.20722	0.71807	0.755501	0.738322
B7FNW9	Thioredoxin m OS=Phaeodactylum tricornutum (strain CCAP 1055/1) OX=556484 GN=Trx-m PE=4 SV=1	Trx-m	22.149	10.5	12	2	2	2	1	2	1	1	0	2	2	1	2	2	2	2	1	2	2	2	2	2	2	2	2	1	2	2	2	2	181160	95425	181420	77311	0	75679	167370	143730	107990	1.40695	0.741104	1.40897	0.600424		0.58775
B7FNX0	Predicted protein OS=Phaeodactylum tricornutum (strain CCAP 1055/1) OX=556484 GN=PHATRDRAFT_31632 PE=4 SV=1	PHATRDRAFT_31632	27.346	34.1	48	6	6	6	7	6	7	5	4	6	5	2	6	6	6	6	5	5	5	5	3	6	6	6	6	5	5	5	5	3	232630	241400	337100	377820	264280	330210	323700	209850	138930	0.852499	0.884638	1.23534	1.38457	0.968484	1.21009
B7FNX3	Predicted protein OS=Phaeodactylum tricornutum (strain CCAP 1055/1) OX=556484 GN=PHATRDRAFT_42609 PE=3 SV=1	PHATRDRAFT_42609	42.98	34.5	45	10	10	8	5	7	5	6	6	4	4	0	8	10	8	8	7	8	5	5	1	8	10	8	8	7	8	5	5	1	54895	66295	48239	53140	66179	55845	53493	41757	0	0.998447	1.20579	0.877386	0.966527	1.20368	1.01573
B7FNX5	Precursor of cyclase lycopene beta cyclase OS=Phaeodactylum tricornutum (strain CCAP 1055/1) OX=556484 GN=LCYB PE=4 SV=1	LCYB	73.087	33.1	87	17	17	14	8	11	9	6	6	15	12	6	15	16	17	16	13	17	17	16	15	15	16	17	16	13	17	17	16	15	171120	98261	121200	103090	111700	90964	176490	173920	119980	1.32	0.757976	0.934925	0.795226	0.861643	0.701687
B7FNX6	Predicted protein OS=Phaeodactylum tricornutum (strain CCAP 1055/1) OX=556484 GN=PHATRDRAFT_42611 PE=4 SV=1	PHATRDRAFT_42611	31.223	19.7	15	4	4	2	0	2	2	1	3	2	2	1	3	3	2	4	4	4	4	3	2	3	3	2	4	4	4	4	3	2	128190	119600	109630	173360	140340	186160	105580	129430	85141	0.979854	0.914194	0.837985	1.32512	1.07272	1.42296
B7FNX7	Predicted protein OS=Phaeodactylum tricornutum (strain CCAP 1055/1) OX=556484 GN=PHATRDRAFT_42612 PE=4 SV=1	PHATRDRAFT_42612	24.938	50.6	204	14	14	28	24	23	21	20	18	21	25	24	14	13	14	13	13	14	13	13	14	14	13	14	13	13	14	13	13	14	6891000	5190900	6886500	4393500	4119200	3702700	5420700	5854300	9356600	1.19692	0.901626	1.19614	0.763123	0.715478	0.643135
B7FNY0	Predicted protein (Fragment) OS=Phaeodactylum tricornutum (strain CCAP 1055/1) OX=556484 GN=PHATRDRAFT_3241 PE=4 SV=1	PHATRDRAFT_3241	29.906	43	60	10	10	8	5	8	8	7	7	5	7	5	8	6	8	8	8	8	8	8	8	8	6	8	8	8	8	8	8	8	229070	209360	181850	339270	308650	349260	255760	261070	191330	0.886486	0.81021	0.703748	1.31295	1.19446	1.35161
B7FNY1	Predicted protein OS=Phaeodactylum tricornutum (strain CCAP 1055/1) OX=556484 GN=PHATRDRAFT_42616 PE=4 SV=1	PHATRDRAFT_42616	258.5	0.7	2	2	2	0	1	0	0	0	1	0	0	0	2	2	2	1	2	2	0	1	0	2	2	2	1	2	2	0	1	0	0	1278900	0	0	0	443690	0	0	0		1.48486				0.515143
B7FNY2	Protein translocase subunit SecA OS=Phaeodactylum tricornutum (strain CCAP 1055/1) OX=556484 GN=secA PE=3 SV=1	secA	102.74	49.6	178	33	33	23	14	20	17	18	19	26	27	14	28	24	28	28	26	27	29	29	23	28	24	28	28	26	27	29	29	23	710250	386810	520240	464970	459360	406330	898720	796610	422510	1.26184	0.687214	0.924269	0.826075	0.816108	0.721894
B7FNY3	40S ribosomal protein S4 OS=Phaeodactylum tricornutum (strain CCAP 1055/1) OX=556484 GN=PHATRDRAFT_17324 PE=3 SV=1	PHATRDRAFT_17324	29.434	58.6	194	20	20	23	16	18	20	19	21	20	24	33	18	16	17	19	20	19	19	20	20	18	16	17	19	20	19	19	20	20	2022800	1016100	1076500	1745000	1614900	1679800	2053300	2565000	4306800	1.00691	0.505796	0.535862	0.86863	0.803868	0.836174
B7FNY4	Predicted protein OS=Phaeodactylum tricornutum (strain CCAP 1055/1) OX=556484 GN=PHATRDRAFT_9199 PE=3 SV=1	PHATRDRAFT_9199	17.164	43	47	7	7	6	4	5	5	5	6	4	6	6	6	6	6	6	6	6	7	7	7	6	6	6	6	6	6	7	7	7	1186200	430710	625900	687570	892980	720310	988980	1301000	2036500	1.20356	0.437015	0.635063	0.697635	0.906052	0.730855
B7FNY5	Predicted protein OS=Phaeodactylum tricornutum (strain CCAP 1055/1) OX=556484 GN=PHATRDRAFT_42619 PE=4 SV=1	PHATRDRAFT_42619	54.819	51.2	149	20	20	16	17	15	14	17	19	18	16	17	17	18	18	18	17	20	18	18	19	17	18	18	18	17	20	18	18	19	459250	521830	488190	618220	684930	568770	474960	487110	920050	0.791309	0.899137	0.841174	1.06522	1.18016	0.980017
B7FNY6	Early light induced protein OS=Phaeodactylum tricornutum (strain CCAP 1055/1) OX=556484 GN=LHL1 PE=4 SV=1	LHL1	24.525	36.6	68	7	7	7	7	8	8	8	6	7	8	9	5	6	6	5	5	6	6	7	5	5	6	6	5	5	6	6	7	5	6109800	5286000	5892100	1539200	1754500	1355700	3022300	3877900	1707400	1.80024	1.55751	1.7361	0.453523	0.51696	0.399455
B7FNY7	Predicted protein OS=Phaeodactylum tricornutum (strain CCAP 1055/1) OX=556484 GN=PHATRDRAFT_31649 PE=3 SV=1	PHATRDRAFT_31649	28.908	7.3	7	2	2	0	1	1	1	2	2	0	0	0	1	2	1	1	2	2	0	1	0	1	2	1	1	2	2	0	1	0	0	31060	0	0	33642	28874	0	0	0		0.995768			1.07855	0.925686
B7FNY9	Predicted protein OS=Phaeodactylum tricornutum (strain CCAP 1055/1) OX=556484 GN=PHATRDRAFT_41659 PE=4 SV=1	PHATRDRAFT_41659	73.179	37.1	86	17	17	10	15	13	8	13	11	8	6	2	15	15	14	15	17	13	15	12	5	15	15	14	15	17	13	15	12	5	186700	232140	185430	106280	157610	149480	153490	127590	44274	1.25116	1.55567	1.24265	0.71223	1.05621	1.00173
B7FNZ1	Predicted protein OS=Phaeodactylum tricornutum (strain CCAP 1055/1) OX=556484 GN=PHATRDRAFT_17332 PE=4 SV=1	PHATRDRAFT_17332	42.351	61.8	191	18	18	20	20	21	23	20	20	21	21	25	17	16	15	16	14	17	17	17	18	17	16	15	16	14	17	17	17	18	844750	592740	769630	587580	460090	584480	813730	740960	1314600	1.13329	0.795202	1.03251	0.788279	0.617243	0.784121
B7FNZ4	Predicted protein OS=Phaeodactylum tricornutum (strain CCAP 1055/1) OX=556484 GN=PHATRDRAFT_42625 PE=4 SV=1	PHATRDRAFT_42625	77.879	29.7	108	15	15	11	11	14	12	15	13	11	12	9	13	13	14	15	13	15	14	13	9	13	13	14	15	13	15	14	13	9	167230	240050	209100	216310	249650	223610	177140	179170	117880	0.845478	1.21364	1.05716	1.09362	1.26218	1.13052
B7FNZ8	Predicted protein (Fragment) OS=Phaeodactylum tricornutum (strain CCAP 1055/1) OX=556484 GN=PHATRDRAFT_17335 PE=4 SV=1	PHATRDRAFT_17335	51.874	26.4	40	8	8	5	4	3	7	5	6	4	4	2	7	6	5	7	7	8	7	6	4	7	6	5	7	7	8	7	6	4	204100	191070	133490	290340	392580	256590	197070	208940	155250	0.905131	0.847346	0.591994	1.28758	1.74099	1.13791
B7FNZ9	Predicted protein (Fragment) OS=Phaeodactylum tricornutum (strain CCAP 1055/1) OX=556484 GN=PHATRDRAFT_3851 PE=4 SV=1	PHATRDRAFT_3851	23.242	46.8	44	6	6	5	5	9	5	3	4	4	4	5	6	5	6	5	4	6	5	5	6	6	5	6	5	4	6	5	5	6	146090	164860	184740	136950	130940	126720	158170	130650	234280	0.930246	1.04977	1.17636	0.872046	0.833777	0.806905
B7FP01	Predicted protein OS=Phaeodactylum tricornutum (strain CCAP 1055/1) OX=556484 GN=PHATRDRAFT_31663 PE=3 SV=1	PHATRDRAFT_31663	21.913	36.5	37	4	4	5	3	5	4	3	4	5	3	5	4	2	4	4	3	3	4	4	4	4	2	4	4	3	3	4	4	4	102000	101880	125240	96268	95561	94405	99142	111840	160970	0.929803	0.928709	1.14165	0.877552	0.871107	0.860569
B7FP03	Predicted protein OS=Phaeodactylum tricornutum (strain CCAP 1055/1) OX=556484 GN=PHATRDRAFT_31665 PE=4 SV=1	PHATRDRAFT_31665	60.459	14	42	4	3	6	5	5	5	5	3	5	4	4	3	3	3	4	3	3	3	4	3	3	3	3	3	3	3	3	3	3	174720	200010	174720	152340	131640	171550	132170	148720	102900	1.13228	1.29618	1.13228	0.987248	0.8531	1.11174
B7FP04	Mitochondrial import inner membrane translocase subunit TIM50 (Fragment) OS=Phaeodactylum tricornutum (strain CCAP 1055/1) OX=556484 GN=PHATRDRAFT_3171 PE=3 SV=1	PHATRDRAFT_3171	25.4	42.7	69	9	9	7	8	8	7	7	8	10	7	7	9	9	9	7	8	9	9	9	8	9	9	9	7	8	9	9	9	8	424420	359240	402420	326530	336200	341360	445840	389420	199530	1.18444	1.00254	1.12305	0.911258	0.938244	0.952644
B7FP05	Xanthine/uracil permease OS=Phaeodactylum tricornutum (strain CCAP 1055/1) OX=556484 GN=PHATRDRAFT_17344 PE=4 SV=1	PHATRDRAFT_17344	59.398	16.4	25	7	7	0	0	1	7	6	7	2	1	1	1	1	1	7	7	7	1	4	3	1	1	1	7	7	7	1	4	3	0	0	0	416930	410200	458080	0	41851	61490				1.50131	1.47708	1.64949
B7FP06	Proteasome subunit alpha type OS=Phaeodactylum tricornutum (strain CCAP 1055/1) OX=556484 GN=PHATRDRAFT_24474 PE=3 SV=1	PHATRDRAFT_24474	28.883	64.8	133	13	13	14	17	16	12	13	13	16	17	15	11	12	13	11	12	12	13	13	13	11	12	13	11	12	12	13	13	13	770020	779830	848490	754310	776850	678780	809850	770720	1450300	0.907193	0.91875	0.999641	0.888684	0.915239	0.799699
B7FP09	Predicted protein OS=Phaeodactylum tricornutum (strain CCAP 1055/1) OX=556484 GN=PHATRDRAFT_42636 PE=4 SV=1	PHATRDRAFT_42636	99.629	35.8	86	19	19	9	9	8	14	15	13	9	8	1	13	17	11	17	19	15	13	12	3	13	17	11	17	19	15	13	12	3	62434	82654	52519	113520	146990	128850	69518	71100	11988	0.759771	1.00583	0.639113	1.38145	1.78875	1.568
B7FP10	Predicted protein OS=Phaeodactylum tricornutum (strain CCAP 1055/1) OX=556484 GN=PHATRDRAFT_42638 PE=4 SV=1	PHATRDRAFT_42638	52.701	12.1	14	4	4	1	1	1	1	2	2	2	2	2	2	2	1	3	4	3	3	3	3	2	2	1	3	4	3	3	3	3	45016	30398	0	46899	42423	27695	49623	42269	55270	1.06047	0.716104		1.10483	0.999385	0.652428
B7FP16	Predicted protein OS=Phaeodactylum tricornutum (strain CCAP 1055/1) OX=556484 GN=PHATRDRAFT_42645 PE=4 SV=1	PHATRDRAFT_42645	35.226	8.9	3	2	2	0	0	0	0	2	1	0	0	0	0	2	1	1	2	1	1	0	0	0	2	1	1	2	1	1	0	0	0	18820	0	0	44287	0	0	0	0		0.596447			1.40355
B7FP17	Predicted protein OS=Phaeodactylum tricornutum (strain CCAP 1055/1) OX=556484 GN=PHATRDRAFT_42646 PE=4 SV=1	PHATRDRAFT_42646	29.474	18.2	16	3	3	3	1	2	2	1	0	2	3	2	3	2	2	2	2	2	3	3	2	3	2	2	2	2	2	3	3	2	149820	106090	141780	82954	67738	71412	96530	112560	62871	1.51205	1.07071	1.43091	0.83721	0.683643	0.720723
B7FP19	Predicted protein OS=Phaeodactylum tricornutum (strain CCAP 1055/1) OX=556484 GN=PHATRDRAFT_50650 PE=4 SV=1	PHATRDRAFT_50650	50.889	71.3	350	30	30	53	31	34	28	33	30	49	52	40	29	25	25	27	27	26	30	30	30	29	25	25	27	27	26	30	30	30	3891000	1197900	1541900	1251300	1191400	1498800	4383700	4349800	4305500	1.48315	0.456608	0.587731	0.476962	0.45413	0.571303
B7FP20	Predicted protein OS=Phaeodactylum tricornutum (strain CCAP 1055/1) OX=556484 GN=PHATRDRAFT_31684 PE=4 SV=1	PHATRDRAFT_31684	26.493	41.1	50	9	9	5	7	7	5	8	6	6	4	2	6	7	6	8	9	7	7	6	5	6	7	6	8	9	7	7	6	5	143460	213270	205620	193850	188590	180210	156500	146440	64391	0.865183	1.2862	1.24006	1.16908	1.13735	1.08682
B7FP21	Predicted protein OS=Phaeodactylum tricornutum (strain CCAP 1055/1) OX=556484 GN=PHATRDRAFT_42649 PE=4 SV=1	PHATRDRAFT_42649	21.196	43.6	28	7	7	3	7	4	3	3	2	2	1	3	5	7	5	5	5	4	5	5	5	5	7	5	5	5	4	5	5	5	90857	198790	182170	67603	76549	58172	56088	32423	87523	0.961817	2.1044	1.92846	0.715649	0.810352	0.615812
B7FP22	Predicted protein OS=Phaeodactylum tricornutum (strain CCAP 1055/1) OX=556484 GN=PHATRDRAFT_42650 PE=4 SV=1	PHATRDRAFT_42650	85.036	32.9	74	17	17	11	9	8	10	11	9	9	4	3	14	15	11	15	12	13	16	11	12	14	15	11	15	12	13	16	11	12	134180	147140	132040	114240	154360	112320	170200	135990	84410	1.01919	1.11763	1.00294	0.867733	1.17247	0.85315
B7FP23	Predicted protein OS=Phaeodactylum tricornutum (strain CCAP 1055/1) OX=556484 GN=PHATRDRAFT_17362 PE=3 SV=1	PHATRDRAFT_17362	21.474	75.8	126	11	11	14	14	13	14	14	16	14	13	14	11	11	10	10	10	11	10	9	10	11	11	10	10	10	11	10	9	10	1320400	1656400	1807400	1281800	1274300	1306900	1397400	1275900	848390	0.976556	1.22506	1.33674	0.948008	0.942461	0.966571
B7FP24	Eukaryotic translation initiation factor 6 OS=Phaeodactylum tricornutum (strain CCAP 1055/1) OX=556484 GN=EIF6 PE=3 SV=1	EIF6	26.761	47.8	86	6	6	10	8	8	10	10	10	8	9	13	6	5	5	6	6	6	6	6	6	6	5	5	6	6	6	6	6	6	569200	466600	517340	420960	353100	411130	601730	619280	986620	1.03575	0.849057	0.941387	0.766007	0.642524	0.74812
B7FP26	Predicted protein OS=Phaeodactylum tricornutum (strain CCAP 1055/1) OX=556484 GN=PHATRDRAFT_42654 PE=4 SV=1	PHATRDRAFT_42654	18.848	43.5	57	6	6	8	5	7	4	8	6	7	8	4	6	4	4	4	6	5	5	5	4	6	4	4	4	6	5	5	5	4	116960	98668	104560	40698	84883	79316	139190	114390	49473	1.27109	1.0723	1.13633	0.442296	0.922488	0.861987
B7FP27	Predicted protein (Fragment) OS=Phaeodactylum tricornutum (strain CCAP 1055/1) OX=556484 GN=PHATRDRAFT_9639 PE=4 SV=1	PHATRDRAFT_9639	61.411	2.2	3	1	1	0	1	0	1	0	1	0	0	0	1	1	1	1	1	1	0	1	0	1	1	1	1	1	1	0	1	0	0	0	0	0	0	0	0	0	0
B7FP30	Predicted protein (Fragment) OS=Phaeodactylum tricornutum (strain CCAP 1055/1) OX=556484 GN=PHATRDRAFT_8663 PE=3 SV=1	PHATRDRAFT_8663	20.244	15.5	19	2	2	2	2	2	3	3	3	2	2	0	2	2	2	2	2	2	2	2	1	2	2	2	2	2	2	2	2	1	27833	35082	24680	45349	62658	59444	26915	22626	0	0.731036	0.921431	0.648222	1.1911	1.64572	1.5613
B7FP32	Small nuclear ribonucleoprotein Sm D3 (Fragment) OS=Phaeodactylum tricornutum (strain CCAP 1055/1) OX=556484 GN=PHATRDRAFT_9168 PE=3 SV=1	PHATRDRAFT_9168	9.5833	32.2	14	2	2	1	1	1	2	2	2	1	2	2	2	1	1	2	2	2	1	2	1	2	1	1	2	2	2	1	2	1	61587	0	0	227380	221890	219430	0	196380	0	0.332304			1.22687	1.19725	1.18397
B7FP33	Predicted protein OS=Phaeodactylum tricornutum (strain CCAP 1055/1) OX=556484 GN=PHATRDRAFT_17372 PE=4 SV=1	PHATRDRAFT_17372	16.123	9.4	1	1	1	0	0	1	0	0	0	0	0	0	0	1	1	0	0	0	1	0	0	0	1	1	0	0	0	1	0	0	0	0	0	0	0	0	0	0	0
B7FP34	Predicted protein OS=Phaeodactylum tricornutum (strain CCAP 1055/1) OX=556484 GN=PHATRDRAFT_42658 PE=4 SV=1	PHATRDRAFT_42658	51.23	28.6	66	11	11	6	9	10	9	9	9	5	6	3	6	10	11	8	10	9	8	8	5	6	10	11	8	10	9	8	8	5	134770	158810	155960	115110	114510	110710	128120	102550	49849	1.13317	1.3353	1.31134	0.967863	0.962818	0.930867
B7FP35	Predicted protein OS=Phaeodactylum tricornutum (strain CCAP 1055/1) OX=556484 GN=PHATRDRAFT_42659 PE=4 SV=1	PHATRDRAFT_42659	29.609	69.1	186	14	14	17	22	23	22	25	20	20	20	17	13	13	14	14	14	14	13	14	13	13	13	14	14	14	14	13	14	13	2491100	2341400	2877700	2394000	2239700	2020800	2922900	2715800	1651800	1.03531	0.973097	1.19599	0.994957	0.93083	0.839854
B7FP36	Derlin OS=Phaeodactylum tricornutum (strain CCAP 1055/1) OX=556484 GN=sDer1-1 PE=3 SV=1	sDer1-1	36.149	4.6	16	1	1	1	1	2	2	2	2	2	2	2	1	1	1	1	1	1	1	1	1	1	1	1	1	1	1	1	1	1	0	0	0	0	0	0	0	0	0
B7FP37	Predicted protein OS=Phaeodactylum tricornutum (strain CCAP 1055/1) OX=556484 GN=PHATRDRAFT_42660 PE=4 SV=1	PHATRDRAFT_42660	32.827	6	13	1	1	2	2	2	2	0	2	1	2	0	1	1	1	1	1	1	1	1	0	1	1	1	1	1	1	1	1	0	36249	41645	33499	36611	19937	29879	21413	29228	0	1.16715	1.34089	1.07861	1.17881	0.641936	0.96205
B7FP38	Probable calcium ATPase OS=Phaeodactylum tricornutum (strain CCAP 1055/1) OX=556484 GN=PHATRDRAFT_53964 PE=3 SV=1	PHATRDRAFT_53964	107.91	4	6	3	3	1	1	0	1	2	1	0	0	0	2	3	3	1	2	3	1	2	0	2	3	3	1	2	3	1	2	0	30913	15375	22488	0	25208	26343	0	0	0	1.28454	0.638884	0.934454		1.04748	1.09464
B7FP39	Predicted protein OS=Phaeodactylum tricornutum (strain CCAP 1055/1) OX=556484 GN=PHATRDRAFT_42663 PE=4 SV=1	PHATRDRAFT_42663	63.247	40.3	123	20	20	12	11	14	14	17	15	14	13	13	17	17	19	19	19	20	18	18	19	17	17	19	19	19	20	18	18	19	348980	265670	357190	311330	343860	269620	346040	349910	467130	1.0265	0.781451	1.05065	0.915757	1.01144	0.79307
B7FP40	Predicted protein OS=Phaeodactylum tricornutum (strain CCAP 1055/1) OX=556484 GN=PHATRDRAFT_31702 PE=4 SV=1	PHATRDRAFT_31702	19.774	52.9	46	6	6	4	5	6	6	5	7	5	4	4	5	6	6	6	6	6	5	4	3	5	6	6	6	6	6	5	4	3	332150	538330	454000	667130	678560	727470	413140	415960	271250	0.664597	1.07714	0.908406	1.33486	1.35773	1.45559
B7FP41	Predicted protein OS=Phaeodactylum tricornutum (strain CCAP 1055/1) OX=556484 GN=PHATRDRAFT_8755 PE=3 SV=1	PHATRDRAFT_8755	56.25	45.9	132	17	17	17	14	14	17	16	19	13	13	9	15	15	13	16	14	15	14	15	10	15	15	13	16	14	15	14	15	10	497860	651190	563200	799580	926480	870250	520450	571510	315940	0.783831	1.02523	0.886703	1.25886	1.45865	1.37012
B7FP42	Predicted protein OS=Phaeodactylum tricornutum (strain CCAP 1055/1) OX=556484 GN=PHATRDRAFT_31704 PE=4 SV=1	PHATRDRAFT_31704	21.497	46.3	46	8	8	5	6	7	6	4	5	6	4	3	7	7	8	7	7	7	7	7	7	7	7	8	7	7	7	7	7	7	256250	253410	264580	219160	204340	217850	291810	255950	151040	1.09074	1.07865	1.1262	0.932865	0.869783	0.927289
B7FP43	Methionine aminopeptidase OS=Phaeodactylum tricornutum (strain CCAP 1055/1) OX=556484 GN=PHATRDRAFT_24514 PE=3 SV=1	PHATRDRAFT_24514	35.681	38	42	7	7	6	3	5	5	4	4	4	6	5	6	5	6	7	6	6	6	6	5	6	5	6	7	6	6	6	6	5	126290	120920	127110	134130	118110	128990	148380	159480	259180	0.859382	0.82284	0.864962	0.912732	0.803718	0.877755
B7FP44	Predicted protein OS=Phaeodactylum tricornutum (strain CCAP 1055/1) OX=556484 GN=PHATRDRAFT_42668 PE=4 SV=1	PHATRDRAFT_42668	55.444	24.4	27	8	7	3	6	4	3	4	2	3	1	1	5	8	6	4	4	5	4	4	4	5	7	6	4	4	5	4	3	3	107150	128140	132260	81240	71979	91081	75152	68399	52051	1.19431	1.42827	1.47419	0.905515	0.80229	1.0152
B7FP45	Predicted protein (Fragment) OS=Phaeodactylum tricornutum (strain CCAP 1055/1) OX=556484 GN=PHATRDRAFT_5889 PE=4 SV=1	PHATRDRAFT_5889	19.524	13.9	7	2	2	0	1	1	1	1	0	1	2	0	1	2	2	2	2	2	1	2	2	1	2	2	2	2	2	1	2	2	0	23068	29409	21579	23122	23551	0	77363	39946		0.678362	0.864833	0.634575	0.67995	0.692566
B7FP46	Predicted protein OS=Phaeodactylum tricornutum (strain CCAP 1055/1) OX=556484 GN=PHATRDRAFT_42670 PE=4 SV=1	PHATRDRAFT_42670	26.807	29.7	18	5	5	1	2	4	3	4	1	1	2	0	5	4	5	3	4	2	3	4	2	5	4	5	3	4	2	3	4	2	29826	33386	31454	36779	32572	29718	26701	27339	27632	0.974681	1.09102	1.02788	1.2019	1.06442	0.971152
B7FP48	Predicted protein OS=Phaeodactylum tricornutum (strain CCAP 1055/1) OX=556484 GN=PHATRDRAFT_42672 PE=4 SV=1	PHATRDRAFT_42672	32.728	50	76	10	10	4	7	9	11	9	10	7	8	11	9	9	9	9	9	9	9	8	10	9	9	9	9	9	9	9	8	10	218790	351980	330430	373010	347980	360010	244620	213110	262270	0.728706	1.17231	1.10054	1.24235	1.15899	1.19906
B7FP49	Protein transport protein SEC23 OS=Phaeodactylum tricornutum (strain CCAP 1055/1) OX=556484 GN=Sec23 PE=3 SV=1	Sec23	83.943	51.3	231	25	25	28	23	24	30	25	31	24	23	23	23	21	20	23	22	23	20	22	20	23	21	20	23	22	23	20	22	20	772280	827860	687760	963960	993760	975450	798000	878970	980950	0.882159	0.945647	0.785613	1.10111	1.13515	1.11424
B7FP50	Predicted protein OS=Phaeodactylum tricornutum (strain CCAP 1055/1) OX=556484 GN=PHATRDRAFT_31713 PE=4 SV=1	PHATRDRAFT_31713	19.001	15.3	6	2	2	1	0	1	0	0	0	1	2	1	2	1	1	1	1	1	2	2	1	2	1	1	1	1	1	2	2	1	28244	0	0	0	0	0	36553	31267	0	0.882037
B7FP51	Predicted protein (Fragment) OS=Phaeodactylum tricornutum (strain CCAP 1055/1) OX=556484 GN=PHATRDRAFT_8658 PE=4 SV=1	PHATRDRAFT_8658	22.361	27.2	15	3	3	3	3	3	1	1	1	1	1	1	3	3	3	2	2	2	2	3	1	3	3	3	2	2	2	2	3	1	85515	58935	82484	32088	35281	35205	39359	43252	0	1.66001	1.14404	1.60117	0.622888	0.68487	0.683395
B7FP52	Predicted protein OS=Phaeodactylum tricornutum (strain CCAP 1055/1) OX=556484 GN=PHATRDRAFT_42675 PE=4 SV=1	PHATRDRAFT_42675	77.118	19.7	110	15	15	11	12	12	15	16	14	9	10	11	12	12	14	14	15	14	11	13	12	12	12	14	14	15	14	11	13	12	228280	280220	214780	299060	381100	313120	252930	272070	369300	0.786913	0.965958	0.740377	1.0309	1.3137	1.07937
B7FP53	Predicted protein OS=Phaeodactylum tricornutum (strain CCAP 1055/1) OX=556484 GN=PHATRDRAFT_42676 PE=4 SV=1	PHATRDRAFT_42676	24.452	10.2	5	2	2	0	1	1	1	1	1	0	0	0	0	1	1	1	2	1	1	0	0	0	1	1	1	2	1	1	0	0	0	0	0	0	0	0	0	0	0
B7FP54	Predicted protein OS=Phaeodactylum tricornutum (strain CCAP 1055/1) OX=556484 GN=PHATRDRAFT_42677 PE=4 SV=1	PHATRDRAFT_42677	57.438	19.4	47	8	8	5	7	2	6	9	8	5	5	0	8	7	5	7	8	7	7	6	2	8	7	5	7	8	7	7	6	2	106280	146780	99733	203740	258320	194820	128380	127000	37355	0.734424	1.01429	0.689183	1.4079	1.78506	1.34626
B7FP55	Inosine-5'-monophosphate dehydrogenase OS=Phaeodactylum tricornutum (strain CCAP 1055/1) OX=556484 GN=PHATRDRAFT_31718 PE=3 SV=1	PHATRDRAFT_31718	50.499	50.9	137	19	19	12	13	14	15	12	13	18	20	20	16	16	16	16	15	16	17	17	19	16	16	16	16	15	16	17	17	19	470120	318290	344680	325930	368410	341200	678480	729140	1058500	0.912904	0.618072	0.669318	0.632908	0.715398	0.66256
B7FP56	Predicted protein OS=Phaeodactylum tricornutum (strain CCAP 1055/1) OX=556484 GN=PHATRDRAFT_53967 PE=4 SV=1	PHATRDRAFT_53967	28.282	15	10	3	3	0	0	0	2	1	2	2	2	1	1	1	1	1	1	1	3	3	1	1	1	1	1	1	1	3	3	1	0	0	0	0	0	0	38639	32330	0
B7FP57	Thioredoxin OS=Phaeodactylum tricornutum (strain CCAP 1055/1) OX=556484 GN=Trx-o PE=3 SV=1	Trx-o	14.745	62.4	50	6	6	6	6	6	5	4	6	4	7	6	6	5	5	4	5	6	4	6	6	6	5	5	4	5	6	4	6	6	2019000	1812900	2148000	1571500	1517200	1441200	2514700	2094700	4038800	0.948481	0.85166	1.00908	0.738256	0.712747	0.677044
B7FP61	Dihydrolipoamide acetyltransferase component of pyruvate dehydrogenase complex OS=Phaeodactylum tricornutum (strain CCAP 1055/1) OX=556484 GN=DHLTA_1 PE=3 SV=1	DHLTA_1	51.573	49.8	228	16	15	23	22	25	29	28	29	23	23	26	16	16	16	16	16	16	15	16	16	15	15	15	15	15	15	15	15	15	1422300	1708800	1686400	2254100	2140800	2205500	1427600	1517500	2374100	0.76481	0.918869	0.906824	1.21209	1.15117	1.18596
B7FP64	Predicted protein (Fragment) OS=Phaeodactylum tricornutum (strain CCAP 1055/1) OX=556484 GN=APC6 PE=4 SV=1	APC6	42.912	7.6	8	2	2	1	1	1	1	2	1	1	0	0	1	2	2	1	2	2	1	2	1	1	2	2	1	2	2	1	2	1	0	19745	13966	0	38499	17390	0	19220	0		0.907232	0.641702		1.76893	0.799026
B7FP67	Predicted protein OS=Phaeodactylum tricornutum (strain CCAP 1055/1) OX=556484 GN=PHATRDRAFT_42687 PE=4 SV=1	PHATRDRAFT_42687	83.976	24.3	34	13	13	1	4	1	6	4	9	4	5	0	5	7	2	8	8	9	9	8	0	5	7	2	8	8	9	9	8	0	55910	56483	45562	91258	110200	122220	61139	59995	0	0.742045	0.74965	0.604705	1.21119	1.46259	1.62212
B7FP70	Predicted protein OS=Phaeodactylum tricornutum (strain CCAP 1055/1) OX=556484 GN=PHATRDRAFT_42689 PE=4 SV=1	PHATRDRAFT_42689	189	31.5	229	38	38	27	34	35	23	22	22	24	19	23	34	35	33	32	31	32	31	27	30	34	35	33	32	31	32	31	27	30	259340	426740	481890	195990	207530	186960	234320	161640	286380	0.956272	1.57353	1.77689	0.72268	0.765232	0.689383
B7FP71	Predicted protein OS=Phaeodactylum tricornutum (strain CCAP 1055/1) OX=556484 GN=PHATRDRAFT_42690 PE=4 SV=1	PHATRDRAFT_42690	45.993	28.6	23	6	6	2	5	2	3	2	3	1	4	1	6	5	4	5	3	5	2	5	1	6	5	4	5	3	5	2	5	1	48756	57304	44668	36384	34653	31915	41541	49242	0	1.13234	1.33086	1.03739	0.845002	0.804801	0.741212
B7FP73	Predicted protein OS=Phaeodactylum tricornutum (strain CCAP 1055/1) OX=556484 GN=PHATRDRAFT_17408 PE=4 SV=1	PHATRDRAFT_17408	139.87	51	347	44	44	31	39	32	43	44	46	33	38	41	37	41	36	41	40	42	41	39	38	37	41	36	41	40	42	41	39	38	556420	615380	482850	916950	1015800	962590	559330	669890	700950	0.772786	0.854673	0.670608	1.27351	1.4108	1.3369
B7FP75	Predicted protein OS=Phaeodactylum tricornutum (strain CCAP 1055/1) OX=556484 GN=PHATRDRAFT_42694 PE=4 SV=1	PHATRDRAFT_42694	98.727	9.7	28	7	7	3	2	4	5	1	6	2	2	3	5	4	4	6	4	7	3	4	5	5	4	4	6	4	7	3	4	5	73035	114580	71746	94850	97734	97381	69248	78434	65325	0.862241	1.35272	0.847024	1.11979	1.15383	1.14967
B7FP76	Autophagy-related protein 3 OS=Phaeodactylum tricornutum (strain CCAP 1055/1) OX=556484 GN=PHATRDRAFT_41667 PE=3 SV=1	PHATRDRAFT_41667	33.985	29.5	55	7	7	6	8	7	6	6	6	7	5	4	7	7	7	6	5	6	6	4	4	7	7	7	6	5	6	6	4	4	153100	230100	198390	180890	222540	186830	138810	115740	97176	0.904385	1.35924	1.17192	1.06855	1.31458	1.10363
B7FP77	Predicted protein (Fragment) OS=Phaeodactylum tricornutum (strain CCAP 1055/1) OX=556484 GN=PHATRDRAFT_31740 PE=4 SV=1	PHATRDRAFT_31740	29.211	45	44	9	9	6	4	4	6	2	4	4	5	9	7	7	7	8	6	8	8	7	9	7	7	7	8	6	8	8	7	9	96008	88198	91043	81733	80092	76132	73864	96308	192620	0.986386	0.906146	0.935375	0.839725	0.822865	0.78218
B7FP78	Predicted protein (Fragment) OS=Phaeodactylum tricornutum (strain CCAP 1055/1) OX=556484 GN=PHATRDRAFT_31741 PE=4 SV=1	PHATRDRAFT_31741	17.162	18.9	22	2	2	3	2	3	2	2	2	2	3	3	2	1	2	1	1	1	1	2	2	2	1	2	1	1	1	1	2	2	86733	80395	111200	54391	55714	50497	78131	88309	122930	1.07181	0.993485	1.37416	0.672139	0.688488	0.624019
B7FP79	Predicted protein (Fragment) OS=Phaeodactylum tricornutum (strain CCAP 1055/1) OX=556484 GN=PHATRDRAFT_8976 PE=3 SV=1	PHATRDRAFT_8976	15.23	34.1	9	4	4	0	0	0	2	2	1	1	3	0	0	1	1	3	2	3	2	4	2	0	1	1	3	2	3	2	4	2	0	0	0	138510	137230	92534	152850	205200	62746				1.05322	1.04348	0.703618
B7FP80	40S ribosomal protein S8 OS=Phaeodactylum tricornutum (strain CCAP 1055/1) OX=556484 GN=PHATRDRAFT_17414 PE=3 SV=1	PHATRDRAFT_17414	23.218	47.3	95	8	8	11	9	11	9	9	11	12	12	11	7	7	8	7	7	7	7	7	7	7	7	8	7	7	7	7	7	7	1636900	828070	842210	1097800	980610	1065600	1473700	2043900	3625600	1.08369	0.548214	0.557575	0.726785	0.649201	0.705467
B7FP83	Predicted protein OS=Phaeodactylum tricornutum (strain CCAP 1055/1) OX=556484 GN=PHATRDRAFT_42699 PE=4 SV=1	PHATRDRAFT_42699	52.939	7.8	7	2	2	1	0	0	2	1	1	1	1	0	2	1	0	2	2	2	2	2	0	2	1	0	2	2	2	2	2	0	13865	0	0	34764	20137	18178	11734	13688	0	0.740349			1.85629	1.07525	0.970649
B7FP84	Predicted protein OS=Phaeodactylum tricornutum (strain CCAP 1055/1) OX=556484 GN=PHATRDRAFT_24547 PE=4 SV=1	PHATRDRAFT_24547	56.492	4.5	5	2	2	2	0	0	1	0	1	0	1	0	2	2	1	2	1	2	2	2	2	2	2	1	2	1	2	2	2	2	43418	24017	0	21514	0	22645	33759	41627	29133	1.40633	0.777922		0.696848		0.733482
B7FP86	Predicted protein OS=Phaeodactylum tricornutum (strain CCAP 1055/1) OX=556484 GN=PHATRDRAFT_42701 PE=4 SV=1	PHATRDRAFT_42701	47.815	16	19	5	5	3	2	5	2	2	1	2	1	1	4	3	4	4	4	3	4	4	3	4	3	4	4	4	3	4	4	3	20877	27565	42474	12928	17599	10193	21742	9970.1	16141	1.04682	1.38217	2.12975	0.64824	0.882455	0.511101
B7FP87	Predicted protein OS=Phaeodactylum tricornutum (strain CCAP 1055/1) OX=556484 GN=PHATRDRAFT_42702 PE=4 SV=1	PHATRDRAFT_42702	35.445	13.8	17	3	3	1	1	1	3	3	1	2	3	2	2	2	2	3	3	2	2	3	2	2	2	2	3	3	2	2	3	2	48804	62350	83554	115890	47420	82569	73557	139550	309000	0.456257	0.582895	0.781127	1.08343	0.443318	0.771918
B7FP88	Predicted protein (Fragment) OS=Phaeodactylum tricornutum (strain CCAP 1055/1) OX=556484 GN=PHATRDRAFT_9200 PE=4 SV=1	PHATRDRAFT_9200	29.8	44.5	26	7	7	3	3	6	2	3	4	1	2	2	7	5	6	6	6	6	5	5	3	7	5	6	6	6	6	5	5	3	77850	203130	147830	139830	96693	164500	56091	135610	25140	0.669406	1.74665	1.27114	1.20235	0.831431	1.41448
B7FP89	Predicted protein OS=Phaeodactylum tricornutum (strain CCAP 1055/1) OX=556484 GN=PHATRDRAFT_42704 PE=4 SV=1	PHATRDRAFT_42704	24.42	15.2	6	3	3	0	0	3	0	1	2	0	0	0	3	2	3	1	3	2	0	3	0	3	2	3	1	3	2	0	3	0	71486	66120	96989	0	82751	37659	0	70653	0	1.00765	0.932016	1.36714		1.16644	0.530835
B7FP91	Predicted protein OS=Phaeodactylum tricornutum (strain CCAP 1055/1) OX=556484 GN=PHATRDRAFT_17427 PE=4 SV=1	PHATRDRAFT_17427	74.301	47.6	167	21	21	13	15	18	24	21	23	18	19	16	17	16	16	19	18	18	16	15	15	17	16	16	19	18	18	16	15	15	227710	250100	210350	447550	423070	456560	328040	361280	234800	0.697199	0.765753	0.644047	1.3703	1.29535	1.39789
B7FP92	Predicted protein (Fragment) OS=Phaeodactylum tricornutum (strain CCAP 1055/1) OX=556484 GN=PHATRDRAFT_9277 PE=4 SV=1	PHATRDRAFT_9277	34.907	18.2	26	3	3	4	5	4	2	2	2	2	2	3	3	3	3	2	3	3	2	2	2	3	3	3	2	3	3	2	2	2	104140	171590	141370	55815	72294	54490	81456	73295	126430	1.064	1.75314	1.44439	0.570265	0.738632	0.556727
B7FP94	Predicted protein OS=Phaeodactylum tricornutum (strain CCAP 1055/1) OX=556484 GN=RFC4 PE=4 SV=1	RFC4	38.712	47.1	93	11	11	12	10	10	12	12	9	11	13	4	9	9	9	9	10	10	9	9	7	9	9	9	9	10	10	9	9	7	230570	209970	229770	264910	256630	255890	273340	264120	120830	0.985328	0.897295	0.981909	1.13208	1.09669	1.09353
B7FP95	Predicted protein OS=Phaeodactylum tricornutum (strain CCAP 1055/1) OX=556484 GN=PHATRDRAFT_8720 PE=3 SV=1	PHATRDRAFT_8720	13.314	41.4	67	6	6	7	8	7	8	8	7	6	7	9	5	6	5	5	5	5	4	4	5	5	6	5	5	5	5	4	4	5	212250	322450	247450	311830	446620	312880	155780	236330	472170	0.702877	1.06781	0.819443	1.03264	1.479	1.03612
B7FP97	Predicted protein (Fragment) OS=Phaeodactylum tricornutum (strain CCAP 1055/1) OX=556484 GN=PHATRDRAFT_9490 PE=4 SV=1	PHATRDRAFT_9490	56.486	15.2	19	5	5	0	2	3	4	4	4	1	1	0	3	4	3	4	4	4	3	3	2	3	4	3	4	4	4	3	3	2	28258	62525	49634	71445	86437	81181	32948	37869	15538	0.545949	1.20799	0.958936	1.38033	1.66997	1.56843
B7FP98	Predicted protein OS=Phaeodactylum tricornutum (strain CCAP 1055/1) OX=556484 GN=PHATRDRAFT_42712 PE=4 SV=1	PHATRDRAFT_42712	24.291	59.4	115	9	9	13	15	16	12	11	13	13	11	11	9	9	9	9	9	9	9	8	9	9	9	9	9	9	9	9	8	9	2011500	2285100	2793800	1748500	1981300	1770300	2357700	1793000	1408800	0.997438	1.13311	1.38535	0.867025	0.982463	0.877835
B7FP99	Predicted protein OS=Phaeodactylum tricornutum (strain CCAP 1055/1) OX=556484 GN=PHATRDRAFT_31763 PE=4 SV=1	PHATRDRAFT_31763	30.281	22.2	43	4	4	5	5	6	4	6	5	5	5	2	4	3	4	4	4	4	4	4	3	4	3	4	4	4	4	4	4	3	106400	94222	97672	105090	121690	119210	109020	91105	39728	1.08309	0.959125	0.994244	1.06976	1.23873	1.21349
B7FPA1	40S ribosomal protein S12 (Fragment) OS=Phaeodactylum tricornutum (strain CCAP 1055/1) OX=556484 GN=PHATRDRAFT_8686 PE=3 SV=1	PHATRDRAFT_8686	12.719	72.4	110	10	10	16	8	11	12	11	12	12	12	16	10	9	10	10	10	10	8	10	10	10	9	10	10	10	10	8	10	10	3149000	2251000	2528100	2116600	2027700	1929700	3125800	3183100	5115800	1.11461	0.796758	0.894839	0.749186	0.717719	0.683031
B7FPA2	Predicted protein OS=Phaeodactylum tricornutum (strain CCAP 1055/1) OX=556484 GN=PHATRDRAFT_42714 PE=3 SV=1	PHATRDRAFT_42714	61.152	17.1	39	8	7	4	8	5	2	7	4	4	3	2	5	8	6	4	7	6	5	5	3	4	7	5	3	6	5	4	4	2	140970	208860	209180	83675	135860	121250	125670	105600	84541	1.0437	1.54634	1.54871	0.619506	1.00587	0.8977
B7FPA4	Elongation factor Ts, mitochondrial OS=Phaeodactylum tricornutum (strain CCAP 1055/1) OX=556484 GN=PHATRDRAFT_31768 PE=3 SV=1	PHATRDRAFT_31768	30.798	47.2	82	13	13	8	8	11	10	7	7	12	11	8	11	9	11	12	10	11	13	11	12	11	9	11	12	10	11	13	11	12	362940	281150	335760	274030	270810	266530	370270	327980	238720	1.1973	0.927483	1.10763	0.903995	0.893373	0.879253
B7FPA6	Peptidylprolyl isomerase (Fragment) OS=Phaeodactylum tricornutum (strain CCAP 1055/1) OX=556484 GN=PHATRDRAFT_8940 PE=4 SV=1	PHATRDRAFT_8940	12.177	38.9	16	3	3	2	3	1	1	2	2	2	2	1	3	3	3	2	2	3	3	2	1	3	3	3	2	2	3	3	2	1	155000	188840	205620	167640	168220	145770	139210	118990	0	0.96177	1.17175	1.27587	1.0402	1.0438	0.904498
B7FPA7	Peptidyl-prolyl cis-trans isomerase (Fragment) OS=Phaeodactylum tricornutum (strain CCAP 1055/1) OX=556484 GN=PHATRDRAFT_9011 PE=3 SV=1	PHATRDRAFT_9011	21.073	83	141	15	14	17	16	16	19	15	16	15	13	14	15	15	15	15	15	14	15	14	15	14	14	14	14	14	13	14	13	14	3883100	3124000	3644900	3506500	3275600	3308500	4201900	3626000	2236800	1.1344	0.912641	1.06482	1.02438	0.956929	0.96654
B7FPA8	Predicted protein (Fragment) OS=Phaeodactylum tricornutum (strain CCAP 1055/1) OX=556484 GN=PHATRDRAFT_31772 PE=4 SV=1	PHATRDRAFT_31772	42.184	14.1	12	3	3	1	0	2	3	2	2	1	1	0	1	1	2	3	2	3	1	1	0	1	1	2	3	2	3	1	1	0	0	0	18498	43827	48745	41488	0	0	0			0.485009	1.14912	1.27807	1.0878
B7FPA9	Predicted protein OS=Phaeodactylum tricornutum (strain CCAP 1055/1) OX=556484 GN=PHATRDRAFT_42720 PE=4 SV=1	PHATRDRAFT_42720	72.148	24.5	62	12	12	9	7	8	6	8	4	10	6	4	11	10	12	11	11	11	12	10	10	11	10	12	11	11	11	12	10	10	167970	165070	188530	123190	152590	112470	183880	140820	111900	1.12278	1.10339	1.26021	0.82345	1.01997	0.751794
B7FPB0	Predicted protein OS=Phaeodactylum tricornutum (strain CCAP 1055/1) OX=556484 GN=PHATRDRAFT_42721 PE=4 SV=1	PHATRDRAFT_42721	86.591	44.5	151	24	24	16	21	17	18	17	21	19	17	5	19	22	19	19	20	21	20	20	9	19	22	19	19	20	21	20	20	9	298460	387630	317050	353390	395060	367250	352190	325010	129620	0.918131	1.19244	0.975318	1.08711	1.2153	1.12974
B7FPB2	Predicted protein OS=Phaeodactylum tricornutum (strain CCAP 1055/1) OX=556484 GN=PHATRDRAFT_42723 PE=4 SV=1	PHATRDRAFT_42723	22.945	44.1	33	7	7	4	4	4	4	4	4	3	2	4	6	5	6	5	4	7	4	2	5	6	5	6	5	4	7	4	2	5	88203	143660	127360	126580	117750	102530	86333	147620	203090	0.694435	1.13106	1.00272	0.996583	0.927063	0.807234
B7FPB3	Predicted protein (Fragment) OS=Phaeodactylum tricornutum (strain CCAP 1055/1) OX=556484 GN=PHATRDRAFT_1784 PE=4 SV=1	PHATRDRAFT_1784	55.696	27.5	39	10	10	5	2	2	8	4	5	5	7	1	10	8	8	10	8	8	10	10	7	10	8	8	10	8	8	10	10	7	642320	250370	257880	402670	356610	383370	557360	553460	218820	1.59567	0.621975	0.640632	1.00032	0.8859	0.952377
B7FPB4	Predicted protein OS=Phaeodactylum tricornutum (strain CCAP 1055/1) OX=556484 GN=PHATRDRAFT_31778 PE=4 SV=1	PHATRDRAFT_31778	39.709	6.6	1	1	1	0	0	0	0	0	0	0	1	0	0	0	0	0	0	0	0	1	1	0	0	0	0	0	0	0	1	1	0	0	0	0	0	0	0	0	0
B7FPB5	Serine hydroxymethyltransferase OS=Phaeodactylum tricornutum (strain CCAP 1055/1) OX=556484 GN=PHATRDRAFT_8717 PE=3 SV=1	PHATRDRAFT_8717	51.057	53.4	123	18	18	16	12	12	13	10	15	15	14	16	16	12	14	14	14	17	15	14	16	16	12	14	14	14	17	15	14	16	260640	230610	270560	315590	245810	276700	300900	284330	323430	0.935098	0.82736	0.970688	1.13224	0.881893	0.992717
B7FPB6	Ribonucleoside-diphosphate reductase OS=Phaeodactylum tricornutum (strain CCAP 1055/1) OX=556484 GN=PHATRDRAFT_42726 PE=3 SV=1	PHATRDRAFT_42726	91.575	13.4	29	8	8	3	0	1	4	1	2	6	8	4	5	2	2	6	2	3	7	8	6	5	2	2	6	2	3	7	8	6	47631	23095	25724	51411	13613	47075	103100	137770	68109	0.82832	0.40163	0.44735	0.894056	0.236735	0.818651
B7FPB9	Predicted protein OS=Phaeodactylum tricornutum (strain CCAP 1055/1) OX=556484 GN=PHATRDRAFT_42728 PE=4 SV=1	PHATRDRAFT_42728	54.287	51.5	457	31	31	54	52	54	48	42	47	53	54	53	30	31	28	29	28	30	30	29	30	30	31	28	29	28	30	30	29	30	5297100	3649400	5164000	3211100	2519700	2801000	5422300	5151200	4931200	1.24974	0.861001	1.21834	0.757593	0.594471	0.660838
B7FPC1	Predicted protein OS=Phaeodactylum tricornutum (strain CCAP 1055/1) OX=556484 GN=PHATRDRAFT_42730 PE=4 SV=1	PHATRDRAFT_42730	57.096	21.1	54	8	8	7	6	6	8	7	7	7	5	1	7	8	7	8	7	8	7	7	3	7	8	7	8	7	8	7	7	3	118850	111030	85916	94515	91255	98642	94684	83897	24755	1.33116	1.24358	0.962292	1.0586	1.02209	1.10483
B7FPC4	Zeta-carotene desaturase OS=Phaeodactylum tricornutum (strain CCAP 1055/1) OX=556484 GN=ZDS PE=4 SV=1	ZDS	65.128	51.9	171	25	25	22	15	20	13	12	18	22	25	24	24	20	22	23	19	23	23	24	24	24	20	22	23	19	23	23	24	24	331200	145510	181770	142510	126090	134180	359580	400150	508400	1.27965	0.562203	0.7023	0.550612	0.48717	0.518428
B7FPC7	Predicted protein OS=Phaeodactylum tricornutum (strain CCAP 1055/1) OX=556484 GN=PHATRDRAFT_42735 PE=4 SV=1	PHATRDRAFT_42735	87.309	2.3	9	1	1	1	1	1	1	1	1	1	1	1	1	1	1	1	1	1	1	1	1	1	1	1	1	1	1	1	1	1	0	0	0	0	0	0	0	0	0
B7FPC8	Predicted protein OS=Phaeodactylum tricornutum (strain CCAP 1055/1) OX=556484 GN=PHATRDRAFT_42736 PE=4 SV=1	PHATRDRAFT_42736	40.438	43.4	90	12	12	10	12	13	10	11	10	11	10	3	11	12	12	12	11	12	12	12	7	11	12	12	12	11	12	12	12	7	306010	393370	359390	271570	293660	286440	275900	202650	86185	1.11268	1.43033	1.30678	0.987457	1.06778	1.04153
B7FPC9	Predicted protein (Fragment) OS=Phaeodactylum tricornutum (strain CCAP 1055/1) OX=556484 GN=PHATRDRAFT_3527 PE=4 SV=1	PHATRDRAFT_3527	25.41	29.6	45	5	5	5	6	5	6	5	6	4	4	4	5	5	5	5	5	5	5	4	4	5	5	5	5	5	5	5	4	4	126620	160210	174070	275870	254970	238540	150850	149880	136030	0.683595	0.86494	0.939767	1.48936	1.37653	1.28783
B7FPD1	Predicted protein OS=Phaeodactylum tricornutum (strain CCAP 1055/1) OX=556484 GN=PHATRDRAFT_42739 PE=4 SV=1	PHATRDRAFT_42739	36.524	21.5	45	7	7	8	4	7	3	5	6	3	7	2	7	7	6	6	6	7	6	6	3	7	7	6	6	6	7	6	6	3	203430	171600	210200	127780	131070	136300	179760	182450	57408	1.30777	1.10314	1.35129	0.821444	0.842594	0.876216
B7FPD2	Predicted protein OS=Phaeodactylum tricornutum (strain CCAP 1055/1) OX=556484 GN=PHATRDRAFT_42740 PE=4 SV=1	PHATRDRAFT_42740	33.177	32.8	24	6	6	2	3	4	3	4	4	1	3	0	3	6	5	5	4	5	3	5	0	3	6	5	5	4	5	3	5	0	39052	76310	57725	94599	116620	106230	51471	37421	0	0.53918	1.05359	0.796993	1.3061	1.61014	1.46669
B7FPD3	Predicted protein OS=Phaeodactylum tricornutum (strain CCAP 1055/1) OX=556484 GN=PHATRDRAFT_42741 PE=4 SV=1	PHATRDRAFT_42741	83.396	31	129	18	18	17	17	17	14	16	15	14	13	6	16	17	17	15	16	16	16	13	11	16	17	17	15	16	16	16	13	11	177990	176530	161270	163680	178890	164840	205190	177440	71072	1.08464	1.07574	0.982753	0.997439	1.09013	1.00451
B7FPD7	Predicted protein (Fragment) OS=Phaeodactylum tricornutum (strain CCAP 1055/1) OX=556484 GN=PHATRDRAFT_8917 PE=4 SV=1	PHATRDRAFT_8917	62.699	12.4	35	5	5	4	4	3	4	4	4	5	5	2	5	5	5	5	5	5	5	5	4	5	5	5	5	5	5	5	5	4	51069	42230	34830	34177	41282	44820	36006	49778	21198	1.29329	1.06944	0.882045	0.865508	1.04544	1.13504
B7FPD8	Predicted protein OS=Phaeodactylum tricornutum (strain CCAP 1055/1) OX=556484 GN=PHATRDRAFT_42746 PE=4 SV=1	PHATRDRAFT_42746	11.906	39.4	12	4	4	2	1	0	2	1	0	1	2	3	2	2	0	3	2	2	1	2	3	2	2	0	3	2	2	1	2	3	81664	101760	0	115340	102950	0	0	148260	85523	0.771025	0.96076		1.08897	0.971995
B7FPD9	Triose phosphate/phosphate translocator OS=Phaeodactylum tricornutum (strain CCAP 1055/1) OX=556484 GN=Tpt1 PE=4 SV=1	Tpt1	40.854	30.4	119	12	12	10	14	14	15	13	18	10	11	14	10	10	10	11	9	11	7	9	10	10	10	10	11	9	11	7	9	10	2759400	3588400	4173000	4194600	5314200	4341400	1922100	2227600	4872500	0.743702	0.967131	1.12469	1.13051	1.43226	1.17008
B7FPE1	Predicted protein OS=Phaeodactylum tricornutum (strain CCAP 1055/1) OX=556484 GN=PHATRDRAFT_42749 PE=4 SV=1	PHATRDRAFT_42749	110.38	36.5	114	21	21	14	13	13	14	16	15	12	13	4	19	18	19	19	18	19	21	18	8	19	18	19	19	18	19	21	18	8	102780	107600	96154	100790	111720	106850	107400	96858	39698	1.06343	1.11329	0.994868	1.04283	1.15592	1.10553
B7FPE5	Predicted protein OS=Phaeodactylum tricornutum (strain CCAP 1055/1) OX=556484 GN=PHATRDRAFT_42753 PE=4 SV=1	PHATRDRAFT_42753	182.24	29.1	116	30	30	10	7	7	23	16	19	8	12	14	23	20	18	28	26	26	21	24	21	23	20	18	28	26	26	21	24	21	97789	106530	72131	153010	179240	165760	102050	124260	103480	0.797012	0.868254	0.587891	1.24708	1.46087	1.351
B7FPE6	Predicted protein OS=Phaeodactylum tricornutum (strain CCAP 1055/1) OX=556484 GN=PHATRDRAFT_31810 PE=4 SV=1	PHATRDRAFT_31810	11.501	68	42	6	6	5	6	4	5	5	4	4	4	5	5	6	6	6	6	5	6	6	6	5	6	6	6	6	5	6	6	6	145290	203370	180110	156200	166630	149570	159870	122080	159950	0.906131	1.26836	1.12329	0.974173	1.03922	0.932824
B7FPE7	Predicted protein OS=Phaeodactylum tricornutum (strain CCAP 1055/1) OX=556484 GN=PHATRDRAFT_31811 PE=4 SV=1	PHATRDRAFT_31811	43.28	23.8	43	6	6	4	6	6	3	2	4	7	4	7	4	5	6	3	2	3	6	4	6	4	5	6	3	2	3	6	4	6	120720	129800	148890	43676	45589	43408	134560	100760	234240	1.0847	1.16628	1.33781	0.392439	0.409628	0.390031
B7FPE8	Nucleoside diphosphate kinase OS=Phaeodactylum tricornutum (strain CCAP 1055/1) OX=556484 GN=NDK1 PE=3 SV=1	NDK1	17.254	78.9	182	11	9	19	18	21	21	20	21	20	19	23	11	10	11	11	10	11	10	10	11	9	9	9	9	9	9	9	9	9	4087700	3793600	4204400	3853800	3487500	3389000	4171300	4116800	6984300	0.965893	0.896399	0.993468	0.910624	0.82407	0.800795
B7FPE9	Predicted protein OS=Phaeodactylum tricornutum (strain CCAP 1055/1) OX=556484 GN=PHATRDRAFT_42754 PE=4 SV=1	PHATRDRAFT_42754	95.696	40.2	179	20	20	22	16	22	19	17	19	20	24	20	18	18	19	19	19	19	18	19	19	18	18	19	19	19	19	18	19	19	378440	286020	308250	287920	272250	270260	388760	343180	257440	1.21967	0.921813	0.993458	0.927936	0.877433	0.87102
B7FPF4	Predicted protein OS=Phaeodactylum tricornutum (strain CCAP 1055/1) OX=556484 GN=PHATRDRAFT_42757 PE=4 SV=1	PHATRDRAFT_42757	22.714	32.2	72	7	7	8	8	9	6	9	8	6	9	9	7	7	7	6	7	7	7	7	7	7	7	7	6	7	7	7	7	7	3075500	2730000	3230800	2013300	1677900	1623300	2707300	2912500	4137900	1.14812	1.01914	1.2061	0.75159	0.626381	0.605998
B7FPF5	Predicted protein OS=Phaeodactylum tricornutum (strain CCAP 1055/1) OX=556484 GN=PHATRDRAFT_31819 PE=4 SV=1	PHATRDRAFT_31819	29.622	30.5	25	5	5	4	2	2	4	2	3	4	2	2	4	4	4	5	2	4	5	4	4	4	4	4	5	2	4	5	4	4	79670	89620	70969	94113	84330	78128	102030	98683	85043	0.916232	1.03066	0.816167	1.08233	0.969823	0.898498
B7FPF6	Predicted protein OS=Phaeodactylum tricornutum (strain CCAP 1055/1) OX=556484 GN=PHATRDRAFT_42758 PE=4 SV=1	PHATRDRAFT_42758	148.52	31.3	89	29	28	13	20	13	8	7	16	5	7	0	18	22	18	13	13	17	9	16	5	18	22	18	13	13	17	9	16	5	112750	188910	125290	83890	60985	118730	42216	63627	8307.2	1.26102	2.11281	1.40127	0.938244	0.68207	1.3279
B7FPF9	Oxidoreductase OS=Phaeodactylum tricornutum (strain CCAP 1055/1) OX=556484 GN=PHATRDRAFT_17487 PE=4 SV=1	PHATRDRAFT_17487	33.656	73.4	207	16	16	23	22	25	23	24	25	19	24	22	14	14	14	14	14	15	14	14	14	14	14	14	14	14	15	14	14	14	1423400	1564200	1786400	1651900	1579900	1659900	1686300	1569700	1208000	0.906643	0.996327	1.13786	1.05219	1.00633	1.05728
B7FPG1	Predicted protein OS=Phaeodactylum tricornutum (strain CCAP 1055/1) OX=556484 GN=PHATRDRAFT_42762 PE=4 SV=1	PHATRDRAFT_42762	78.876	33.7	65	17	17	6	9	5	11	12	12	6	4	0	10	10	9	14	15	14	10	10	2	10	10	9	14	15	14	10	10	2	100060	131820	112020	205840	219400	221510	126260	121700	109520	0.667992	0.880019	0.747836	1.37417	1.4647	1.47878
B7FPG2	Predicted protein (Fragment) OS=Phaeodactylum tricornutum (strain CCAP 1055/1) OX=556484 GN=PHATRDRAFT_6580 PE=4 SV=1	PHATRDRAFT_6580	21.816	12	7	2	2	0	0	1	1	1	1	1	2	0	1	1	1	2	2	2	1	2	1	1	1	1	2	2	2	1	2	1	0	0	0	30318	27861	29662	0	52006	0				0.867176	0.796899	0.848413
B7FPG3	Predicted protein OS=Phaeodactylum tricornutum (strain CCAP 1055/1) OX=556484 GN=PHATRDRAFT_31827 PE=4 SV=1	PHATRDRAFT_31827	17.078	12.4	12	1	1	1	2	1	1	1	2	1	1	2	1	1	1	1	1	1	1	1	1	1	1	1	1	1	1	1	1	1	122260	328450	212310	210070	213360	291810	133700	144280	213260	0.588574	1.5812	1.02209	1.0113	1.02714	1.40481
B7FPG4	Predicted protein OS=Phaeodactylum tricornutum (strain CCAP 1055/1) OX=556484 GN=PHATRDRAFT_42763 PE=4 SV=1	PHATRDRAFT_42763	76.408	13.2	35	7	7	4	6	3	4	3	3	4	4	4	4	7	5	4	5	5	5	5	7	4	7	5	4	5	5	5	5	7	518600	830280	735150	401930	477930	448510	484910	433090	649350	0.937276	1.50058	1.32865	0.726416	0.863772	0.810601
B7FPG5	Predicted protein (Fragment) OS=Phaeodactylum tricornutum (strain CCAP 1055/1) OX=556484 GN=PHATRDRAFT_6934 PE=4 SV=1	PHATRDRAFT_6934	13.58	34.7	17	3	3	1	2	2	3	2	4	1	2	0	2	2	3	2	2	3	2	2	2	2	2	3	2	2	3	2	2	2	29215	33815	22079	29311	28538	28697	35220	48825	41421	0.884942	1.02428	0.668788	0.88785	0.864436	0.869252
B7FPG7	Predicted protein OS=Phaeodactylum tricornutum (strain CCAP 1055/1) OX=556484 GN=PHATRDRAFT_42765 PE=3 SV=1	PHATRDRAFT_42765	20.069	41	127	9	9	16	16	16	15	13	15	14	13	9	9	9	9	8	9	8	8	9	8	9	9	9	8	9	8	8	9	8	3080000	2094500	2864300	2714400	1749200	2497100	3398100	3492300	1732200	1.17348	0.798003	1.0913	1.03418	0.666444	0.951393
B7FPG9	Predicted protein OS=Phaeodactylum tricornutum (strain CCAP 1055/1) OX=556484 GN=PHATRDRAFT_8670 PE=3 SV=1	PHATRDRAFT_8670	81.346	62.5	370	41	41	45	34	41	44	39	45	40	41	41	38	39	38	40	39	40	37	38	38	38	39	38	40	39	40	37	38	38	1292800	872890	1251500	1085500	840860	1094400	1328700	1406900	1335100	1.1072	0.747576	1.07183	0.929663	0.720144	0.937285
B7FPH1	Predicted protein OS=Phaeodactylum tricornutum (strain CCAP 1055/1) OX=556484 GN=PHATRDRAFT_31834 PE=4 SV=1	PHATRDRAFT_31834	20.831	46	61	7	7	7	7	7	7	7	9	6	7	4	7	7	7	7	6	7	7	7	7	7	7	7	7	6	7	7	7	7	606990	636310	702100	688300	714040	737450	544890	584810	322830	0.986491	1.03414	1.14106	1.11864	1.16047	1.19852
B7FPH2	Predicted protein OS=Phaeodactylum tricornutum (strain CCAP 1055/1) OX=556484 GN=PHATRDRAFT_31835 PE=4 SV=1	PHATRDRAFT_31835	16.853	45.7	49	5	5	6	6	6	5	5	5	5	5	6	5	5	5	5	5	5	5	5	5	5	5	5	5	5	5	5	5	5	243500	206860	250680	127760	104290	109580	236990	260340	446190	1.10337	0.937342	1.1359	0.578917	0.472568	0.496539
B7FPH4	Predicted protein OS=Phaeodactylum tricornutum (strain CCAP 1055/1) OX=556484 GN=PHATRDRAFT_42770 PE=4 SV=1	PHATRDRAFT_42770	119.02	25.8	122	21	21	13	12	15	12	14	12	17	14	13	21	19	20	19	20	19	20	20	19	21	19	20	19	20	19	20	20	19	159200	170750	158190	127760	121270	120690	177400	164830	198700	1.02431	1.09863	1.01781	0.822025	0.780267	0.776535
B7FPH5	Bifunctional 6-phosphofructo-2-kinase OS=Phaeodactylum tricornutum (strain CCAP 1055/1) OX=556484 GN=PF2K1 PE=4 SV=1	PF2K1	61.084	71.5	189	26	26	21	21	20	25	22	24	21	22	13	23	25	22	25	23	23	25	24	18	23	25	22	25	23	23	25	24	18	408990	434450	402170	464790	491070	469450	541740	450600	249900	0.940649	0.999205	0.924963	1.06899	1.12943	1.0797
B7FPH8	H/ACA ribonucleoprotein complex subunit (Fragment) OS=Phaeodactylum tricornutum (strain CCAP 1055/1) OX=556484 GN=PHATRDRAFT_7349 PE=3 SV=1	PHATRDRAFT_7349	9.7442	50.6	28	4	4	2	2	2	5	5	5	3	3	1	4	4	4	4	4	4	3	4	4	4	4	4	4	4	4	3	4	4	44941	49786	37238	107840	105430	109850	64106	101420	30413	0.621281	0.68826	0.514792	1.49082	1.4575	1.51861
B7FPH9	Aminotransferase (Fragment) OS=Phaeodactylum tricornutum (strain CCAP 1055/1) OX=556484 GN=PHATRDRAFT_8945 PE=3 SV=1	PHATRDRAFT_8945	45.439	7.8	7	2	2	1	0	1	1	1	2	1	0	0	2	2	2	2	2	2	2	2	2	2	2	2	2	2	2	2	2	2	8697000	0	10450000	8107400	9708400	9285900	8395500	0	0	0.954941		1.14742	0.890202	1.06599	1.0196
B7FPI0	Predicted protein OS=Phaeodactylum tricornutum (strain CCAP 1055/1) OX=556484 GN=PHATRDRAFT_42774 PE=4 SV=1	PHATRDRAFT_42774	16.885	77.4	108	10	10	10	12	11	13	13	14	12	11	12	8	9	9	9	9	10	10	9	9	8	9	9	9	9	10	10	9	9	657450	576420	563730	945480	821290	841990	619420	676160	991990	0.883943	0.774998	0.757936	1.2712	1.10423	1.13206
B7FPI1	Predicted protein OS=Phaeodactylum tricornutum (strain CCAP 1055/1) OX=556484 GN=PHATRDRAFT_17504 PE=3 SV=1	PHATRDRAFT_17504	72.567	58.5	428	32	32	59	50	52	47	40	37	49	56	38	30	28	30	30	29	28	29	30	30	30	28	30	30	29	28	29	30	30	5091000	3372400	4417300	2776200	2388000	2435300	4525700	4806900	3123900	1.39112	0.921513	1.20703	0.758601	0.652524	0.665449
B7FPI2	Predicted protein OS=Phaeodactylum tricornutum (strain CCAP 1055/1) OX=556484 GN=PHATRDRAFT_31846 PE=4 SV=1	PHATRDRAFT_31846	59.512	39.9	137	16	16	13	13	12	17	16	18	17	19	12	12	13	12	14	15	16	14	14	12	12	13	12	14	15	16	14	14	12	487780	460760	435790	625880	601120	639880	631570	660840	290400	0.908151	0.857845	0.811356	1.16527	1.11917	1.19133
B7FPI3	Predicted protein OS=Phaeodactylum tricornutum (strain CCAP 1055/1) OX=556484 GN=PHATRDRAFT_42776 PE=4 SV=1	PHATRDRAFT_42776	102.55	22.7	123	12	12	13	14	11	13	13	15	18	14	12	11	10	11	11	11	12	12	12	11	11	10	11	11	11	12	12	12	11	501540	480620	552530	404470	415140	346240	605250	533230	765810	0.980245	0.939357	1.0799	0.790524	0.811378	0.676716
B7FPI4	Predicted protein (Fragment) OS=Phaeodactylum tricornutum (strain CCAP 1055/1) OX=556484 GN=PHATRDRAFT_1358 PE=4 SV=1	PHATRDRAFT_1358	53.308	39.9	128	18	18	17	14	15	10	14	16	15	18	9	17	17	17	15	16	15	17	18	15	17	17	17	15	16	15	17	18	15	260870	211240	233290	198090	188110	217010	248640	264210	125430	1.20594	0.976511	1.07844	0.915722	0.869587	1.00318
B7FPI7	Predicted protein OS=Phaeodactylum tricornutum (strain CCAP 1055/1) OX=556484 GN=PHATRDRAFT_42781 PE=4 SV=1	PHATRDRAFT_42781	39.223	31.2	12	7	6	2	5	5	0	0	0	0	0	0	6	7	6	1	0	0	1	0	2	6	6	6	1	0	0	1	0	2	51036	250120	332240	0	0	0	0	0	54630	0.29671	1.45413	1.93155
B7FPI8	Predicted protein (Fragment) OS=Phaeodactylum tricornutum (strain CCAP 1055/1) OX=556484 GN=PHATRDRAFT_9046 PE=4 SV=1	PHATRDRAFT_9046	17.01	69.9	224	12	12	40	24	28	14	16	17	30	31	24	12	12	12	12	11	12	12	12	12	12	12	12	12	11	12	12	12	12	18727000	10482000	12633000	5793800	5616300	5248200	11656000	13817000	10875000	1.77697	0.99462	1.19873	0.549764	0.532922	0.497993
B7FPI9	Gelsolin OS=Phaeodactylum tricornutum (strain CCAP 1055/1) OX=556484 GN=GEL1 PE=4 SV=1	GEL1	45.207	8.7	3	3	3	0	0	0	1	1	1	0	0	0	0	2	2	2	3	2	0	0	0	0	2	2	2	3	2	0	0	0	0	0	0	0	34976	9835.9	0	0	0					1.56101	0.438986
B7FPJ0	Predicted protein (Fragment) OS=Phaeodactylum tricornutum (strain CCAP 1055/1) OX=556484 GN=PHATRDRAFT_9171 PE=4 SV=1	PHATRDRAFT_9171	10.489	51.6	50	5	5	4	5	5	5	7	7	4	7	6	4	4	5	4	5	5	4	5	5	4	4	5	4	5	5	4	5	5	386510	549070	413780	482600	569860	536330	368560	368870	414180	0.850561	1.20829	0.910572	1.06202	1.25404	1.18026
B7FPJ1	Predicted protein OS=Phaeodactylum tricornutum (strain CCAP 1055/1) OX=556484 GN=PHATRDRAFT_42786 PE=4 SV=1	PHATRDRAFT_42786	45.89	67.7	237	21	21	28	28	31	28	22	27	22	25	26	20	21	21	20	18	20	20	20	21	20	21	21	20	18	20	20	20	21	1033900	1107000	1188600	991390	836820	945850	931970	838010	1469700	0.995918	1.06633	1.14494	0.95497	0.806078	0.911103
B7FPJ2	Predicted protein OS=Phaeodactylum tricornutum (strain CCAP 1055/1) OX=556484 GN=PHATRDRAFT_42787 PE=4 SV=1	PHATRDRAFT_42787	31.721	13.9	24	4	4	3	1	2	2	3	3	3	3	4	3	3	3	3	3	3	3	3	4	3	3	3	3	3	3	3	3	4	156500	116560	152580	165560	190830	178590	123240	132970	231350	0.9726	0.724385	0.948238	1.0289	1.18595	1.10988
B7FPJ4	Predicted protein OS=Phaeodactylum tricornutum (strain CCAP 1055/1) OX=556484 GN=PHATRDRAFT_42788 PE=4 SV=1	PHATRDRAFT_42788	143.47	52.8	463	51	51	57	48	50	52	49	45	55	56	51	50	46	47	46	46	46	49	48	48	50	46	47	46	46	46	49	48	48	770930	462610	468620	449180	376770	420260	730880	783370	669860	1.35186	0.811204	0.821743	0.787654	0.660681	0.736942
B7FPJ5	Predicted protein (Fragment) OS=Phaeodactylum tricornutum (strain CCAP 1055/1) OX=556484 GN=APC3 PE=4 SV=1	APC3	38.374	33	29	8	8	2	5	2	6	4	5	2	3	0	7	8	3	8	4	6	5	8	0	7	8	3	8	4	6	5	8	0	44135	47430	45987	39333	52735	46379	48917	43395	0	0.958646	1.03022	0.998873	0.854343	1.14545	1.00739
B7FPJ6	Predicted protein OS=Phaeodactylum tricornutum (strain CCAP 1055/1) OX=556484 GN=PHATRDRAFT_42790 PE=4 SV=1	PHATRDRAFT_42790	17.706	24.8	36	3	3	5	4	4	4	3	3	3	4	6	3	3	3	3	3	3	3	3	3	3	3	3	3	3	3	3	3	3	1710500	1704600	2287600	1630200	1225900	1318400	1496600	1746500	3206300	0.942909	0.939657	1.26103	0.898644	0.675775	0.726765
B7FPJ7	Predicted protein OS=Phaeodactylum tricornutum (strain CCAP 1055/1) OX=556484 GN=PHATRDRAFT_42791 PE=4 SV=1	PHATRDRAFT_42791	69.493	4.5	3	2	2	0	2	0	0	1	0	0	0	0	1	2	2	1	2	1	1	1	1	1	2	2	1	2	1	1	1	1	0	32868	15044	0	22609	0	0	0	0		1.39822	0.63998		0.961799
B7FPJ8	Predicted protein OS=Phaeodactylum tricornutum (strain CCAP 1055/1) OX=556484 GN=PHATRDRAFT_31866 PE=4 SV=1	PHATRDRAFT_31866	15.846	18	10	2	2	1	1	1	1	1	1	1	1	2	2	2	2	2	2	2	2	2	2	2	2	2	2	2	2	2	2	2	116470	100310	103370	130610	118270	118770	131530	134710	543790	0.699832	0.602732	0.621119	0.784795	0.710648	0.713652
B7FPK1	Predicted protein OS=Phaeodactylum tricornutum (strain CCAP 1055/1) OX=556484 GN=PHATRDRAFT_42794 PE=4 SV=1	PHATRDRAFT_42794	51.376	44.9	101	15	15	12	16	13	10	9	9	10	9	13	15	15	15	13	10	14	14	13	14	15	15	15	13	10	14	14	13	14	359840	585360	583020	230740	324370	280990	307460	270820	675900	0.895001	1.45592	1.4501	0.573901	0.806779	0.698884
B7FPK2	Predicted protein OS=Phaeodactylum tricornutum (strain CCAP 1055/1) OX=556484 GN=PHATRDRAFT_31870 PE=4 SV=1	PHATRDRAFT_31870	16.897	12.6	6	1	1	1	1	1	1	0	0	1	1	0	1	1	1	1	1	0	1	1	0	1	1	1	1	1	0	1	1	0	0	0	0	0	0	0	0	0	0
B7FPK3	Predicted protein OS=Phaeodactylum tricornutum (strain CCAP 1055/1) OX=556484 GN=PHATRDRAFT_17519 PE=3 SV=1	PHATRDRAFT_17519	16.183	71.3	92	12	12	12	7	7	11	10	10	10	12	13	11	9	10	11	10	10	11	10	12	11	9	10	11	10	10	11	10	12	1498600	879640	1074600	1726600	1811500	1803200	1566500	2048600	4262900	0.808978	0.47485	0.580093	0.932058	0.977889	0.973408
B7FPL1	PP5/FYPP plant-like protein OS=Phaeodactylum tricornutum (strain CCAP 1055/1) OX=556484 GN=PPP5 PE=4 SV=1	PPP5	56.868	49.9	135	17	17	13	16	15	14	22	15	14	14	12	14	15	15	14	17	14	13	15	13	14	15	15	14	17	14	13	15	13	140410	178410	140920	204250	225690	210690	169500	162830	107700	0.820365	1.04238	0.823345	1.19336	1.31862	1.23098
B7FPL2	Predicted protein OS=Phaeodactylum tricornutum (strain CCAP 1055/1) OX=556484 GN=PHATRDRAFT_42799 PE=4 SV=1	PHATRDRAFT_42799	151.55	3.5	7	3	3	0	0	0	0	1	3	1	2	0	1	2	1	2	3	3	1	3	1	1	2	1	2	3	3	1	3	1	0	21300	0	34247	31194	45231	0	23604	0		0.684553		1.10065	1.00253	1.45366
B7FPL4	6-phosphogluconolactonase OS=Phaeodactylum tricornutum (strain CCAP 1055/1) OX=556484 GN=PHATRDRAFT_31882 PE=3 SV=1	PHATRDRAFT_31882	29.951	51.4	109	10	10	11	13	11	13	14	14	10	11	12	9	10	10	9	9	10	9	10	10	9	10	10	9	9	10	9	10	10	310870	668270	537580	591390	650210	603110	345680	327650	534250	0.612349	1.31635	1.05892	1.16491	1.28078	1.188
B7FPL5	Predicted protein OS=Phaeodactylum tricornutum (strain CCAP 1055/1) OX=556484 GN=PHATRDRAFT_42800 PE=4 SV=1	PHATRDRAFT_42800	39.664	39.6	83	11	11	8	15	11	9	9	9	10	7	5	10	10	10	9	10	9	10	9	7	10	10	10	9	10	9	10	9	7	726200	972820	989880	736680	835050	768240	783520	624830	315140	0.967928	1.29664	1.31938	0.981897	1.11301	1.02396
B7FPL6	Fucoxanthin chlorophyll a/c protein OS=Phaeodactylum tricornutum (strain CCAP 1055/1) OX=556484 GN=PHATRDRAFT_17531 PE=4 SV=1	PHATRDRAFT_17531	21.061	49.2	104	6	6	17	14	15	9	8	8	11	12	10	6	6	6	6	6	6	6	6	6	6	6	6	6	6	6	6	6	6	5877000	3916600	5104600	1206300	1058000	1074500	2612200	3394900	1629600	2.04428	1.36236	1.7756	0.419604	0.368018	0.373758
B7FPL8	Predicted protein OS=Phaeodactylum tricornutum (strain CCAP 1055/1) OX=556484 GN=PHATRDRAFT_9246 PE=4 SV=1	PHATRDRAFT_9246	27.128	44.6	51	6	6	8	4	6	4	4	5	8	7	5	6	4	6	5	5	6	6	6	4	6	4	6	5	5	6	6	6	4	404670	164530	222660	171260	143980	158300	330530	336750	153500	1.74579	0.7098	0.960579	0.738834	0.621145	0.682923
B7FPL9	F-actin-capping protein subunit beta (Fragment) OS=Phaeodactylum tricornutum (strain CCAP 1055/1) OX=556484 GN=PHATRDRAFT_9601 PE=3 SV=1	PHATRDRAFT_9601	24.231	45.8	54	6	6	7	6	7	7	6	5	5	7	4	6	6	6	6	6	5	5	6	5	6	6	6	6	6	5	5	6	5	106240	146460	132260	113780	138690	121090	107500	99027	93084	0.903631	1.24572	1.12495	0.967763	1.17964	1.02994
B7FPM2	Predicted protein (Fragment) OS=Phaeodactylum tricornutum (strain CCAP 1055/1) OX=556484 GN=PHATRDRAFT_9554 PE=4 SV=1	PHATRDRAFT_9554	9.173	30.8	17	3	3	3	2	2	1	1	1	2	3	2	3	2	2	1	2	2	3	3	2	3	2	2	1	2	2	3	3	2	88593	55813	63050	0	50310	57355	102130	84411	63617	1.25379	0.789883	0.892303		0.712002	0.811705
B7FPM3	40S ribosomal protein S3a OS=Phaeodactylum tricornutum (strain CCAP 1055/1) OX=556484 GN=PHATRDRAFT_17545 PE=3 SV=1	PHATRDRAFT_17545	28.921	68.6	205	19	19	25	16	20	23	23	22	20	26	30	18	16	17	17	17	17	18	18	19	18	16	17	17	17	17	18	18	19	4262600	2239000	2362400	3495400	3120500	3370900	4085400	5452900	8704900	1.03422	0.543241	0.573182	0.848078	0.757117	0.817871
B7FPM4	Predicted protein OS=Phaeodactylum tricornutum (strain CCAP 1055/1) OX=556484 GN=PHATRDRAFT_42807 PE=4 SV=1	PHATRDRAFT_42807	38.787	24.2	24	5	5	3	3	2	2	2	4	3	3	2	4	4	4	4	4	4	4	5	5	4	4	4	4	4	4	4	5	5	70126	66339	54918	46956	51605	47303	90583	77205	43412	1.15077	1.08862	0.901203	0.770547	0.846837	0.776241
B7FPM7	Predicted protein (Fragment) OS=Phaeodactylum tricornutum (strain CCAP 1055/1) OX=556484 GN=PHATRDRAFT_9020 PE=3 SV=1	PHATRDRAFT_9020	39.529	10.2	13	2	2	2	2	2	1	2	2	1	1	0	2	2	2	1	2	2	1	1	1	2	2	2	1	2	2	1	1	1	28056	41486	34557	0	38602	31576	0	0	0	0.804925	1.19023	0.991439		1.10749	0.905914
B7FPM9	Predicted protein OS=Phaeodactylum tricornutum (strain CCAP 1055/1) OX=556484 GN=PHATRDRAFT_42812 PE=4 SV=1	PHATRDRAFT_42812	62.42	3.2	1	1	1	0	0	0	0	1	0	0	0	0	0	0	0	0	1	0	0	0	0	0	0	0	0	1	0	0	0	0	0	0	0	0	0	0	0	0	0
B7FPN1	Predicted protein (Fragment) OS=Phaeodactylum tricornutum (strain CCAP 1055/1) OX=556484 GN=PHATRDRAFT_8996 PE=3 SV=1	PHATRDRAFT_8996	38.995	22.4	24	5	5	2	2	3	4	5	5	2	1	0	4	5	5	5	5	5	5	4	0	4	5	5	5	5	5	5	4	0	83738	124680	82870	137550	129740	155290	61354	63771	0	0.798462	1.18885	0.790185	1.31157	1.2371	1.48073
B7FPN5	Predicted protein OS=Phaeodactylum tricornutum (strain CCAP 1055/1) OX=556484 GN=PHATRDRAFT_42817 PE=4 SV=1	PHATRDRAFT_42817	29.13	4.6	4	1	1	0	1	1	0	1	1	0	0	0	1	1	1	0	1	1	1	1	1	1	1	1	0	1	1	1	1	1	0	0	0	0	0	0	0	0	0
B7FPN6	Predicted protein OS=Phaeodactylum tricornutum (strain CCAP 1055/1) OX=556484 GN=PHATRDRAFT_42818 PE=4 SV=1	PHATRDRAFT_42818	95.018	11.9	27	7	7	4	4	4	2	2	4	5	2	0	5	6	5	5	3	4	6	2	2	5	6	5	5	3	4	6	2	2	38261	38110	31124	23789	26292	30752	37671	40475	15902	1.21947	1.21466	0.991996	0.758212	0.837989	0.98014
B7FPN7	Aldehyde dehydrogenase OS=Phaeodactylum tricornutum (strain CCAP 1055/1) OX=556484 GN=PHATRDRAFT_31906 PE=4 SV=1	PHATRDRAFT_31906	60.599	67	305	28	28	33	32	37	33	32	35	32	32	39	25	25	27	24	23	25	23	26	27	25	25	27	24	23	25	23	26	27	1374800	1538400	1573600	1547300	1292200	1598400	1361700	1644600	3244400	0.815346	0.912371	0.933247	0.91765	0.766359	0.947955
B7FPN8	Predicted protein OS=Phaeodactylum tricornutum (strain CCAP 1055/1) OX=556484 GN=PHATRDRAFT_42820 PE=4 SV=1	PHATRDRAFT_42820	46.868	9.3	5	3	3	0	1	2	0	1	1	0	0	0	2	2	2	1	2	2	1	2	0	2	2	2	1	2	2	1	2	0	0	26889	0	0	23007	26583	0	0	0		1.05476			0.902483	1.04276
B7FPN9	Predicted protein OS=Phaeodactylum tricornutum (strain CCAP 1055/1) OX=556484 GN=PHATRDRAFT_17555 PE=3 SV=1	PHATRDRAFT_17555	28.684	28.4	28	6	6	1	2	4	4	3	7	5	2	0	4	4	5	5	6	6	6	4	4	4	4	5	5	6	6	6	4	4	300890	411180	342520	624740	538540	604180	445360	405970	166400	0.705251	0.963758	0.802827	1.46432	1.26228	1.41613
B7FPP0	Predicted protein OS=Phaeodactylum tricornutum (strain CCAP 1055/1) OX=556484 GN=PHATRDRAFT_42822 PE=4 SV=1	PHATRDRAFT_42822	95.001	1.1	3	1	1	1	0	0	0	0	0	1	1	0	1	1	1	1	1	1	1	1	1	1	1	1	1	1	1	1	1	1	0	0	0	0	0	0	0	0	0
B7FPP1	Predicted protein OS=Phaeodactylum tricornutum (strain CCAP 1055/1) OX=556484 GN=PHATRDRAFT_50671 PE=4 SV=1	PHATRDRAFT_50671	44.472	29.5	42	8	8	6	6	7	4	2	6	6	5	0	8	8	8	7	6	8	7	8	1	8	8	8	7	6	8	7	8	1	82382	87250	86430	71468	72845	70424	90814	86776	0	1.01645	1.07651	1.0664	0.881792	0.898781	0.86891
B7FPP2	Predicted protein OS=Phaeodactylum tricornutum (strain CCAP 1055/1) OX=556484 GN=PHATRDRAFT_42824 PE=3 SV=1	PHATRDRAFT_42824	50.277	18.7	31	6	5	3	6	4	3	2	5	4	4	0	5	6	6	5	4	5	4	4	1	4	5	5	4	3	4	3	3	0	67134	144320	78670	46684	47272	51438	58545	55456	0	0.977349	2.10104	1.14529	0.679634	0.688195	0.748844
B7FPP7	Predicted protein OS=Phaeodactylum tricornutum (strain CCAP 1055/1) OX=556484 GN=PHATRDRAFT_42828 PE=4 SV=1	PHATRDRAFT_42828	54.562	33.9	94	11	11	10	12	12	11	9	11	12	10	7	11	11	11	11	10	11	10	9	7	11	11	11	11	10	11	10	9	7	402820	448130	473560	361950	350310	346070	343170	263680	150930	1.15435	1.28419	1.35707	1.03723	1.00388	0.991725
B7FPP8	Regulatory proteasome non-atpase subunit 3 (Fragment) OS=Phaeodactylum tricornutum (strain CCAP 1055/1) OX=556484 GN=RPN3 PE=4 SV=1	RPN3	57.036	50.6	149	23	23	16	15	15	19	22	19	16	15	12	21	20	17	21	23	23	19	20	16	21	20	17	21	23	23	19	20	16	219540	237950	208090	327470	351610	346840	248760	247320	114790	0.858185	0.93015	0.813427	1.28008	1.37445	1.3558
B7FPP9	Predicted protein OS=Phaeodactylum tricornutum (strain CCAP 1055/1) OX=556484 GN=PHATRDRAFT_31918 PE=4 SV=1	PHATRDRAFT_31918	26.421	19	26	3	3	2	3	2	4	2	3	3	6	1	3	3	3	3	3	3	3	3	3	3	3	3	3	3	3	3	3	3	101220	104350	93676	119290	147820	113660	115900	128900	128900	0.86454	0.891274	0.800106	1.01888	1.26256	0.970793
B7FPQ0	Predicted protein OS=Phaeodactylum tricornutum (strain CCAP 1055/1) OX=556484 GN=PHATRDRAFT_31919 PE=3 SV=1	PHATRDRAFT_31919	35.221	62.3	202	19	19	25	18	19	22	22	24	20	25	27	18	17	16	18	17	18	18	18	19	18	17	16	18	17	18	18	18	19	2833600	1619900	2005600	2387800	2195800	2306400	2570200	3425100	6223700	0.99743	0.570207	0.705973	0.840508	0.772924	0.811855
B7FPQ3	Superoxide dismutase OS=Phaeodactylum tricornutum (strain CCAP 1055/1) OX=556484 GN=SOD2 PE=3 SV=1	SOD2	24.778	68.1	187	10	10	23	21	23	20	19	18	21	20	22	9	8	8	10	8	8	9	9	9	9	8	8	10	8	8	9	9	9	2069000	2306800	2776000	2082300	1812300	1880100	2006700	1920500	3532000	0.913434	1.01842	1.22557	0.919306	0.800105	0.830038
B7FPQ4	Predicted protein (Fragment) OS=Phaeodactylum tricornutum (strain CCAP 1055/1) OX=556484 GN=PHATRDRAFT_9478 PE=4 SV=1	PHATRDRAFT_9478	25.287	6.2	8	1	1	1	1	1	1	1	1	1	1	0	1	1	1	1	1	1	1	1	0	1	1	1	1	1	1	1	1	0	0	0	0	0	0	0	0	0	0
B7FPQ7	Predicted protein OS=Phaeodactylum tricornutum (strain CCAP 1055/1) OX=556484 GN=PHATRDRAFT_42835 PE=4 SV=1	PHATRDRAFT_42835	40.488	51.3	128	17	17	17	10	14	13	15	14	14	15	16	17	14	16	16	15	17	16	15	16	17	14	16	16	15	17	16	15	16	406940	267780	383260	334650	308900	330330	480020	364900	513140	1.0804	0.710937	1.01753	0.888472	0.820108	0.877003
B7FPQ8	Predicted protein OS=Phaeodactylum tricornutum (strain CCAP 1055/1) OX=556484 GN=PHATRDRAFT_31927 PE=4 SV=1	PHATRDRAFT_31927	35.107	19.9	32	6	6	4	7	4	1	2	1	5	3	5	5	6	6	4	2	4	4	5	5	5	6	6	4	2	4	4	5	5	79742	107430	88620	45713	42088	37432	67636	42829	67667	1.23918	1.66944	1.37714	0.710372	0.65404	0.581687
B7FPQ9	Predicted protein OS=Phaeodactylum tricornutum (strain CCAP 1055/1) OX=556484 GN=PHATRDRAFT_42836 PE=4 SV=1	PHATRDRAFT_42836	37.305	90.5	231	20	20	25	24	32	25	28	21	31	26	19	18	19	20	19	19	17	19	20	18	18	19	20	19	19	17	19	20	18	1562300	1644000	1787800	1179800	1140100	1158400	1929700	1497200	734850	1.11291	1.17111	1.27355	0.840436	0.812156	0.825192
B7FPR0	Predicted protein OS=Phaeodactylum tricornutum (strain CCAP 1055/1) OX=556484 GN=PHATRDRAFT_41686 PE=3 SV=1	PHATRDRAFT_41686	47.602	68.1	240	18	18	30	21	26	21	19	24	29	34	36	17	16	17	17	17	17	17	17	18	17	16	17	17	17	17	17	17	18	2790900	877980	2311200	1024700	627680	1232900	2611500	2835300	5385000	1.27521	0.401165	1.05603	0.468205	0.286799	0.563335
B7FPR1	Predicted protein OS=Phaeodactylum tricornutum (strain CCAP 1055/1) OX=556484 GN=PHATRDRAFT_42838 PE=4 SV=1	PHATRDRAFT_42838	25.82	31.5	44	5	5	8	4	4	4	3	3	5	7	6	5	5	4	5	3	5	5	5	5	5	5	4	5	3	5	5	5	5	314460	213310	288500	197510	147280	201310	284310	303910	422480	1.19261	0.80899	1.09415	0.749068	0.558568	0.763479
B7FPR2	Predicted protein OS=Phaeodactylum tricornutum (strain CCAP 1055/1) OX=556484 GN=ARL1 PE=3 SV=1	ARL1	20.707	80.4	120	11	11	13	14	15	14	13	15	12	12	12	10	11	11	10	10	10	9	9	10	10	11	11	10	10	10	9	9	10	692700	700170	859690	717710	665870	703970	701390	651230	684710	0.977555	0.988097	1.21322	1.01285	0.939692	0.99346
B7FPR3	Glutaredoxin OS=Phaeodactylum tricornutum (strain CCAP 1055/1) OX=556484 GN=PHATRDRAFT_9035 PE=3 SV=1	PHATRDRAFT_9035	13.245	40.2	55	5	5	7	6	6	5	4	5	8	7	7	5	4	4	4	3	4	5	5	5	5	4	4	4	3	4	5	5	5	1057300	479790	637550	193040	143410	191590	734810	884860	1100800	1.75464	0.796237	1.05805	0.32036	0.237996	0.317954
B7FPR5	Predicted protein OS=Phaeodactylum tricornutum (strain CCAP 1055/1) OX=556484 GN=PHATRDRAFT_42841 PE=4 SV=1	PHATRDRAFT_42841	99.086	10.8	36	7	7	4	3	4	5	4	6	5	5	0	6	6	7	7	7	6	5	6	0	6	6	7	7	7	6	5	6	0	42920	48934	45624	51894	53721	52137	41533	40687	0	0.909683	1.03715	0.966994	1.09989	1.13861	1.10504
B7FPR6	Predicted protein OS=Phaeodactylum tricornutum (strain CCAP 1055/1) OX=556484 GN=PHATRDRAFT_42843 PE=4 SV=1	PHATRDRAFT_42843	22.513	49.5	80	8	8	10	8	9	10	8	9	10	9	7	8	7	7	7	7	7	8	8	8	8	7	7	7	7	7	8	8	8	486410	558270	653540	468320	502530	458240	521150	466040	357910	0.978821	1.12343	1.31514	0.942418	1.01126	0.922134
B7FPR7	Predicted protein OS=Phaeodactylum tricornutum (strain CCAP 1055/1) OX=556484 GN=PHATRDRAFT_42844 PE=3 SV=1	PHATRDRAFT_42844	77.635	21.9	53	10	10	7	5	6	6	6	7	7	7	2	10	9	7	8	9	8	9	9	5	10	9	7	8	9	8	9	9	5	81518	65887	66043	82550	85563	84094	83400	95737	25721	1.09418	0.884372	0.886466	1.10803	1.14847	1.12876
B7FPS1	Predicted protein OS=Phaeodactylum tricornutum (strain CCAP 1055/1) OX=556484 GN=PHATRDRAFT_8840 PE=4 SV=1	PHATRDRAFT_8840	10.467	43	10	4	4	0	0	0	3	1	3	1	2	0	2	2	3	4	3	4	3	4	2	2	2	3	4	3	4	3	4	2	34539	0	54106	77256	75889	66811	40790	40734	0	0.619732		0.970822	1.3862	1.36167	1.19879
B7FPS3	Predicted protein OS=Phaeodactylum tricornutum (strain CCAP 1055/1) OX=556484 GN=PHATRDRAFT_42848 PE=3 SV=1	PHATRDRAFT_42848	42.945	40.3	115	13	13	16	12	13	11	11	11	15	16	10	13	13	12	11	12	11	13	13	10	13	13	12	11	12	11	13	13	10	246740	157440	194300	202430	187080	208600	263610	262480	143020	1.19026	0.759479	0.937289	0.976507	0.90246	1.00627
B7FPS4	Predicted protein OS=Phaeodactylum tricornutum (strain CCAP 1055/1) OX=556484 GN=PHATRDRAFT_9509 PE=4 SV=1	PHATRDRAFT_9509	45.247	14.1	14	3	3	1	1	2	1	2	2	1	2	2	1	2	2	2	2	2	1	3	3	1	2	2	2	2	2	1	3	3	0	31372	22556	31141	28208	28191	0	31274	26863		1.10019	0.791022	1.09209	0.989234	0.988638
B7FPS5	Predicted protein OS=Phaeodactylum tricornutum (strain CCAP 1055/1) OX=556484 GN=PHATRDRAFT_42850 PE=4 SV=1	PHATRDRAFT_42850	52.384	33	60	11	10	4	7	6	8	7	9	9	8	2	9	9	9	8	8	10	11	8	4	8	8	8	7	7	9	10	7	3	120070	143170	115450	155670	166850	177360	155200	148910	45991	0.879511	1.04872	0.84567	1.14028	1.22217	1.29916
B7FPS6	Predicted protein (Fragment) OS=Phaeodactylum tricornutum (strain CCAP 1055/1) OX=556484 GN=PHATRDRAFT_6288 PE=4 SV=1	PHATRDRAFT_6288	20.796	24.7	14	3	3	0	2	3	1	2	2	1	2	1	3	2	3	2	3	2	3	3	3	3	2	3	2	3	2	3	3	3	57113	36860	51505	39194	32671	42649	45767	86270	39111	1.19223	0.769448	1.07516	0.81817	0.682004	0.890293
B7FPS7	Predicted protein OS=Phaeodactylum tricornutum (strain CCAP 1055/1) OX=556484 GN=PHATRDRAFT_42851 PE=4 SV=1	PHATRDRAFT_42851	32.361	36	58	7	7	6	6	9	7	8	8	5	4	5	5	7	7	7	6	7	6	5	6	5	7	7	7	6	7	6	5	6	161020	248760	269010	239630	244060	282550	93335	133160	81144	0.826842	1.27739	1.38137	1.23051	1.25325	1.4509
B7FPT0	Predicted protein OS=Phaeodactylum tricornutum (strain CCAP 1055/1) OX=556484 GN=PHATRDRAFT_9649 PE=3 SV=1	PHATRDRAFT_9649	11.488	31.4	16	3	3	3	1	2	1	1	3	2	2	1	2	3	3	3	3	3	3	2	2	2	3	3	3	3	3	3	2	2	148570	139980	168370	82661	75745	96797	134630	105050	45856	1.34027	1.26278	1.51889	0.745695	0.683305	0.873217
B7FPT2	Palmitoyltransferase OS=Phaeodactylum tricornutum (strain CCAP 1055/1) OX=556484 GN=PHATRDRAFT_42854 PE=3 SV=1	PHATRDRAFT_42854	85.632	11.7	25	7	7	3	5	4	3	3	2	3	1	1	4	6	5	6	6	5	6	4	4	4	6	5	6	6	5	6	4	4	93503	93261	126350	70289	93079	75868	103910	63436	74119	1.06011	1.05736	1.43251	0.796912	1.0553	0.860165
B7FPT3	Peptidylprolyl isomerase (Fragment) OS=Phaeodactylum tricornutum (strain CCAP 1055/1) OX=556484 GN=PHATRDRAFT_9400 PE=4 SV=1	PHATRDRAFT_9400	14.441	83.5	133	12	12	16	13	15	16	13	15	16	16	13	12	12	12	12	11	12	11	12	10	12	12	12	12	11	12	11	12	10	4330300	3437000	4133800	2507200	2289700	2380700	3627600	3527500	4853800	1.25364	0.995027	1.19675	0.725846	0.662878	0.689223
B7FPT4	Predicted protein OS=Phaeodactylum tricornutum (strain CCAP 1055/1) OX=556484 GN=PHATRDRAFT_42856 PE=4 SV=1	PHATRDRAFT_42856	150.14	8.3	37	7	7	6	5	1	5	5	4	5	6	0	5	6	4	5	5	5	5	6	1	5	6	4	5	5	5	5	6	1	37906	39917	22250	46469	48937	44281	39082	40161	0	0.950612	1.00104	0.557988	1.16536	1.22725	1.11048
B7FPT5	Phosphoglycerate mutase OS=Phaeodactylum tricornutum (strain CCAP 1055/1) OX=556484 GN=PGAM_1 PE=3 SV=1	PGAM_1	101.14	4.4	7	3	3	3	1	0	1	0	0	0	2	0	3	3	3	3	2	1	3	3	0	3	3	3	3	2	1	3	3	0	49726	22740	18479	15632	13864	0	20213	32414	0	2.01124	0.919754	0.747411	0.63226	0.560751
B7FPT6	Predicted protein OS=Phaeodactylum tricornutum (strain CCAP 1055/1) OX=556484 GN=PHATRDRAFT_42858 PE=4 SV=1	PHATRDRAFT_42858	120.63	53.6	315	44	44	32	40	38	50	44	42	31	30	8	40	42	42	42	42	42	39	37	20	40	42	42	42	42	42	39	37	20	520410	668460	565150	769980	827700	766370	561430	479870	176760	0.877732	1.12743	0.953191	1.29866	1.39601	1.29257
B7FPT7	Histone acetyltransferase (Fragment) OS=Phaeodactylum tricornutum (strain CCAP 1055/1) OX=556484 GN=PHATRDRAFT_51406 PE=3 SV=1	PHATRDRAFT_51406	34.697	24.9	11	5	5	0	1	0	2	2	3	2	1	0	2	5	2	4	5	4	3	3	0	2	5	2	4	5	4	3	3	0	27047	46052	0	29980	34926	44148	26415	26721	0	0.804666	1.37008		0.891924	1.03907	1.31343
B7FPT8	Predicted protein OS=Phaeodactylum tricornutum (strain CCAP 1055/1) OX=556484 GN=PHATRDRAFT_42861 PE=4 SV=1	PHATRDRAFT_42861	61.535	19.9	48	8	8	4	4	5	6	6	7	8	6	2	7	6	6	8	7	7	8	8	6	7	6	6	8	7	7	8	8	6	138050	90851	127640	137660	133440	116420	178430	147510	39196	1.12014	0.737163	1.03567	1.11697	1.08273	0.944629
B7FPT9	Pol1-like DNA polymerase (Fragment) OS=Phaeodactylum tricornutum (strain CCAP 1055/1) OX=556484 GN=PHATRDRAFT_51407 PE=4 SV=1	PHATRDRAFT_51407	87.489	25.5	51	13	13	3	8	6	7	6	7	7	7	0	9	12	10	12	12	10	9	10	1	9	12	10	12	12	10	9	10	1	49575	58466	48402	64021	58271	65639	54450	46006	0	0.891577	1.05148	0.870481	1.15138	1.04797	1.18048
B7FPU0	Predicted protein OS=Phaeodactylum tricornutum (strain CCAP 1055/1) OX=556484 GN=PHATRDRAFT_42864 PE=4 SV=1	PHATRDRAFT_42864	57.397	18.7	41	6	6	3	5	5	6	5	6	5	4	2	5	6	6	6	6	6	6	5	2	5	6	6	6	6	6	6	5	2	128330	166010	123580	210260	231130	229100	169140	168460	22986	0.797083	1.03112	0.76758	1.30597	1.43559	1.42298
B7FPU1	Peptidyl-prolyl cis-trans isomerase OS=Phaeodactylum tricornutum (strain CCAP 1055/1) OX=556484 GN=PHATRDRAFT_9070 PE=3 SV=1	PHATRDRAFT_9070	21.096	41.7	64	5	5	6	7	7	9	8	9	6	7	5	4	5	5	5	5	5	4	4	3	4	5	5	5	5	5	4	4	3	213050	224940	231560	229510	170690	218640	223280	188760	171340	1.02441	1.08157	1.11341	1.10355	0.820726	1.05128
B7FPU2	Predicted protein OS=Phaeodactylum tricornutum (strain CCAP 1055/1) OX=556484 GN=PHATRDRAFT_31963 PE=4 SV=1	PHATRDRAFT_31963	28.219	8.6	15	1	1	2	2	2	1	2	1	1	2	2	1	1	1	1	1	1	1	1	1	1	1	1	1	1	1	1	1	1	599000	793940	630860	0	668390	680900	0	572170	1170700	0.819592	1.08632	0.863185		0.914536	0.931653
B7FPU3	Predicted protein OS=Phaeodactylum tricornutum (strain CCAP 1055/1) OX=556484 GN=PHATRDRAFT_56605 PE=4 SV=1	PHATRDRAFT_56605	184.29	63.2	818	80	80	76	86	71	103	104	105	80	89	104	72	71	68	79	76	75	69	74	74	72	71	68	79	76	75	69	74	74	862670	1093900	786950	1589200	1790500	1364200	925030	1238600	2173700	0.656591	0.832584	0.59896	1.20957	1.36278	1.03831
B7FPU9	Predicted protein OS=Phaeodactylum tricornutum (strain CCAP 1055/1) OX=556484 GN=PHATRDRAFT_42870 PE=4 SV=1	PHATRDRAFT_42870	27.661	10.7	3	2	2	0	1	0	1	0	1	0	0	0	0	2	1	1	2	2	0	0	0	0	2	1	1	2	2	0	0	0	0	0	0	0	0	0	0	0	0
B7FPV0	Predicted protein OS=Phaeodactylum tricornutum (strain CCAP 1055/1) OX=556484 GN=PHATRDRAFT_42871 PE=4 SV=1	PHATRDRAFT_42871	67.939	34.1	87	13	13	15	9	10	9	8	11	14	9	2	13	11	12	12	10	13	11	11	8	13	11	12	12	10	13	11	11	8	327810	168810	177730	207820	143250	197990	404480	243290	93700	1.50151	0.773223	0.81408	0.951905	0.656147	0.90688
B7FPV1	Predicted protein OS=Phaeodactylum tricornutum (strain CCAP 1055/1) OX=556484 GN=PHATRDRAFT_42872 PE=4 SV=1	PHATRDRAFT_42872	92.238	45.4	176	28	28	28	26	21	9	10	15	31	27	9	28	27	21	15	17	20	26	24	12	28	27	21	15	17	20	26	24	12	260180	152530	108400	61496	60742	64272	276180	191100	66240	1.88667	1.10606	0.786052	0.445932	0.440464	0.466062
B7FPV2	Predicted protein OS=Phaeodactylum tricornutum (strain CCAP 1055/1) OX=556484 GN=PHATRDRAFT_31973 PE=4 SV=1	PHATRDRAFT_31973	71.017	30.6	81	12	12	9	9	10	11	10	11	9	8	4	10	10	10	12	12	11	10	11	9	10	10	10	12	12	11	10	11	9	70962	84118	75478	66833	62425	68979	68369	62368	37173	1.07031	1.26874	1.13842	1.00803	0.941546	1.0404
B7FPV3	Predicted protein OS=Phaeodactylum tricornutum (strain CCAP 1055/1) OX=556484 GN=PHATRDRAFT_42874 PE=4 SV=1	PHATRDRAFT_42874	39.617	23.2	32	7	7	4	3	2	5	5	5	3	2	3	5	6	4	7	7	7	5	5	4	5	6	4	7	7	7	5	5	4	67147	54962	48341	105740	128650	129660	56021	71148	58066	0.839647	0.687278	0.604485	1.32224	1.60872	1.62135
B7FPV4	Predicted protein OS=Phaeodactylum tricornutum (strain CCAP 1055/1) OX=556484 GN=PHATRDRAFT_31975 PE=4 SV=1	PHATRDRAFT_31975	44.022	5.3	2	1	1	0	1	0	0	0	0	0	0	1	0	1	1	0	0	0	0	0	1	0	1	1	0	0	0	0	0	1	0	0	0	0	0	0	0	0	0
B7FPV5	Predicted protein OS=Phaeodactylum tricornutum (strain CCAP 1055/1) OX=556484 GN=PHATRDRAFT_42876 PE=4 SV=1	PHATRDRAFT_42876	173.44	8.9	32	8	8	3	3	2	3	4	4	2	4	7	3	4	3	6	5	5	2	5	8	3	4	3	6	5	5	2	5	8	44037	41372	28487	39653	36194	45603	35770	38008	72140	1.03952	0.976615	0.672455	0.936036	0.854384	1.07649
B7FPV7	Protein pelota homolog OS=Phaeodactylum tricornutum (strain CCAP 1055/1) OX=556484 GN=PHATRDRAFT_24748 PE=3 SV=1	PHATRDRAFT_24748	46.594	24.7	45	6	6	4	5	4	7	6	6	5	6	2	5	5	6	6	6	6	6	6	4	5	5	6	6	6	6	6	6	4	96622	107930	132090	128940	135750	155070	99262	129540	75853	0.819558	0.915474	1.1204	1.09368	1.15145	1.31532
B7FPV9	Predicted protein OS=Phaeodactylum tricornutum (strain CCAP 1055/1) OX=556484 GN=PHATRDRAFT_31980 PE=4 SV=1	PHATRDRAFT_31980	39.216	4.8	2	1	1	0	1	0	0	1	0	0	0	0	0	1	0	0	1	1	0	0	0	0	1	0	0	1	1	0	0	0	0	0	0	0	0	0	0	0	0
B7FPW0	Predicted protein OS=Phaeodactylum tricornutum (strain CCAP 1055/1) OX=556484 GN=PHATRDRAFT_31981 PE=4 SV=1	PHATRDRAFT_31981	43.61	28.9	36	8	8	4	5	4	5	3	4	4	6	1	7	7	5	5	6	5	6	7	3	7	7	5	5	6	5	6	7	3	100080	147310	137070	112780	123200	108340	114610	123340	34430	0.899676	1.32425	1.2322	1.01384	1.10752	0.97393
B7FPW1	Predicted protein OS=Phaeodactylum tricornutum (strain CCAP 1055/1) OX=556484 GN=PHATRDRAFT_31982 PE=4 SV=1	PHATRDRAFT_31982	45.693	31.8	37	10	10	6	3	3	3	4	3	4	2	9	6	7	5	6	6	5	8	6	9	6	7	5	6	6	5	8	6	9	70574	81295	83415	65101	72251	63270	64575	63620	164160	0.872168	1.00466	1.03086	0.804532	0.892893	0.781904
B7FPW3	Predicted protein OS=Phaeodactylum tricornutum (strain CCAP 1055/1) OX=556484 GN=PHATRDRAFT_31984 PE=4 SV=1	PHATRDRAFT_31984	39.439	8.4	7	2	2	2	0	2	0	0	0	1	2	0	2	2	2	1	0	0	2	2	0	2	2	2	1	0	0	2	2	0	53686	29744	28863	0	0	0	24418	40105	0	1.51813	0.8411	0.816187
B7FPW4	Predicted protein OS=Phaeodactylum tricornutum (strain CCAP 1055/1) OX=556484 GN=PHATRDRAFT_42880 PE=4 SV=1	PHATRDRAFT_42880	21.164	15.7	2	2	2	0	0	0	0	1	1	0	0	0	1	1	1	1	2	2	1	1	1	1	1	1	1	2	2	1	1	1	0	0	0	0	93940	92729	0	0	0					1.00649	0.993513
B7FPW6	Predicted protein OS=Phaeodactylum tricornutum (strain CCAP 1055/1) OX=556484 GN=PHATRDRAFT_31987 PE=4 SV=1	PHATRDRAFT_31987	32.048	32	8	8	7	0	8	0	0	0	0	0	0	0	0	7	2	0	0	0	0	0	0	0	7	2	0	0	0	0	0	0	0	86365	10711	0	0	0	0	0	0		1.77933	0.220672
B7FPW7	Predicted protein OS=Phaeodactylum tricornutum (strain CCAP 1055/1) OX=556484 GN=PHATRDRAFT_42881 PE=4 SV=1	PHATRDRAFT_42881	77.03	30.9	45	14	14	1	9	4	6	9	6	2	3	5	4	11	8	11	11	10	5	8	8	4	11	8	11	11	10	5	8	8	32257	82539	65137	89889	109410	100180	37298	37472	103200	0.44162	1.13001	0.891769	1.23064	1.4979	1.37153
B7FPW8	Predicted protein OS=Phaeodactylum tricornutum (strain CCAP 1055/1) OX=556484 GN=PHATRDRAFT_42882 PE=4 SV=1	PHATRDRAFT_42882	15.105	33.8	34	4	4	5	3	5	2	2	2	5	5	5	4	4	4	3	4	3	4	4	4	4	4	4	3	4	3	4	4	4	1463900	1562600	2076600	289100	305240	372410	1245000	1211000	2435100	1.202	1.28305	1.70509	0.237379	0.250632	0.305785
B7FPW9	Predicted protein OS=Phaeodactylum tricornutum (strain CCAP 1055/1) OX=556484 GN=PHATRDRAFT_42883 PE=4 SV=1	PHATRDRAFT_42883	14.429	12.1	3	1	1	1	1	0	1	0	0	0	0	0	1	1	1	1	1	0	1	0	0	1	1	1	1	1	0	1	0	0	0	0	0	0	0	0	0	0	0
B7FPX0	Predicted protein OS=Phaeodactylum tricornutum (strain CCAP 1055/1) OX=556484 GN=PHATRDRAFT_31991 PE=4 SV=1	PHATRDRAFT_31991	30.199	56.9	97	13	13	10	11	10	10	8	13	11	12	12	13	12	12	13	12	13	13	12	12	13	12	12	13	12	13	13	12	12	187980	212800	223370	172370	182490	171260	255820	203100	257330	0.906403	1.02608	1.07705	0.831135	0.879932	0.825783
B7FPX1	Predicted protein OS=Phaeodactylum tricornutum (strain CCAP 1055/1) OX=556484 GN=PHATRDRAFT_42884 PE=4 SV=1	PHATRDRAFT_42884	34.044	43.8	50	10	10	6	8	7	4	4	5	4	5	7	7	10	9	8	8	8	7	7	9	7	10	9	8	8	8	7	7	9	96181	127530	143430	94786	109100	91342	107110	90472	156510	0.851611	1.12918	1.26997	0.839259	0.965999	0.808765
B7FPX3	Fructose-1,6-bisphosphatase OS=Phaeodactylum tricornutum (strain CCAP 1055/1) OX=556484 GN=FBPC1 PE=3 SV=1	FBPC1	46.526	38.4	89	12	12	9	11	11	11	9	10	7	9	12	9	12	11	11	11	12	10	10	10	9	12	11	11	11	12	10	10	10	196600	262770	230560	156840	200420	159410	182080	175040	253180	0.973857	1.30163	1.14208	0.776906	0.992779	0.789636
B7FPX6	Predicted protein OS=Phaeodactylum tricornutum (strain CCAP 1055/1) OX=556484 GN=PHATRDRAFT_31997 PE=4 SV=1	PHATRDRAFT_31997	33.295	11.9	14	2	2	2	2	2	1	2	2	1	1	1	2	2	2	1	2	2	1	1	2	2	2	2	1	2	2	1	1	2	24059	23511	22334	0	18209	12790	0	0	37369	1.04399	1.02021	0.969133		0.790138	0.554993
B7FPX7	Queuine tRNA-ribosyltransferase OS=Phaeodactylum tricornutum (strain CCAP 1055/1) OX=556484 GN=PHATRDRAFT_17628 PE=3 SV=1	PHATRDRAFT_17628	42.519	25.9	37	6	6	4	3	6	3	4	4	4	5	4	5	5	6	5	5	5	5	6	6	5	5	6	5	5	5	5	6	6	59951	117450	98691	180140	143900	180290	82597	80877	170480	0.48418	0.948558	0.797055	1.45486	1.16217	1.45607
B7FPX8	Predicted protein OS=Phaeodactylum tricornutum (strain CCAP 1055/1) OX=556484 GN=PHATRDRAFT_31999 PE=4 SV=1	PHATRDRAFT_31999	24.075	10	5	1	1	1	0	1	1	0	0	1	1	0	1	0	1	1	0	0	1	1	0	1	0	1	1	0	0	1	1	0	0	0	0	0	0	0	0	0	0
B7FPX9	Predicted protein OS=Phaeodactylum tricornutum (strain CCAP 1055/1) OX=556484 GN=PHATRDRAFT_9115 PE=4 SV=1	PHATRDRAFT_9115	26.404	11.2	10	2	2	1	1	1	1	2	0	2	2	0	2	2	2	1	2	1	2	2	2	2	2	2	1	2	1	2	2	2	79471	20565	64438	0	62197	0	99348	88604	50551	1.19589	0.309465	0.969672		0.935949
B7FPY0	Predicted protein OS=Phaeodactylum tricornutum (strain CCAP 1055/1) OX=556484 GN=PHATRDRAFT_42891 PE=4 SV=1	PHATRDRAFT_42891	29.058	24.3	51	6	6	5	6	8	6	6	5	6	7	2	6	5	6	5	6	5	6	5	5	6	5	6	5	6	5	6	5	5	380120	227540	296780	171410	134200	152630	328490	344680	203860	1.52747	0.914342	1.19257	0.68879	0.539266	0.613325
B7FPY1	Predicted protein OS=Phaeodactylum tricornutum (strain CCAP 1055/1) OX=556484 GN=PHATRDRAFT_42892 PE=3 SV=1	PHATRDRAFT_42892	456.32	14.6	131	41	41	11	12	4	27	24	28	10	15	0	23	27	19	38	33	35	23	26	4	23	27	19	38	33	35	23	26	4	343780	373990	233970	464210	684680	628040	328700	333140	176660	0.86736	0.94358	0.590308	1.17121	1.72745	1.58455
B7FPY4	Predicted protein OS=Phaeodactylum tricornutum (strain CCAP 1055/1) OX=556484 GN=PHATRDRAFT_42895 PE=4 SV=1	PHATRDRAFT_42895	33.843	16.1	8	4	4	2	0	1	0	0	1	1	2	1	3	2	2	3	3	3	3	3	3	3	2	2	3	3	3	3	3	3	230470	0	183410	211520	173220	185460	172990	213230	325430	1.0873		0.865279	0.997895	0.817206	0.874951
B7FPY5	Predicted protein OS=Phaeodactylum tricornutum (strain CCAP 1055/1) OX=556484 GN=PHATRDRAFT_42896 PE=4 SV=1	PHATRDRAFT_42896	64.072	14.3	50	6	6	4	6	6	7	6	6	5	5	5	6	5	6	6	6	6	6	6	5	6	5	6	6	6	6	6	6	5	221000	388890	309030	381680	398580	315980	219990	225360	378850	0.70051	1.23268	0.979541	1.20982	1.26339	1.00157
B7FPY8	Predicted protein OS=Phaeodactylum tricornutum (strain CCAP 1055/1) OX=556484 GN=Hsp70_1 PE=3 SV=1	Hsp70_1	72.737	63.6	538	38	38	59	54	63	62	56	60	64	59	61	34	35	35	35	35	35	36	35	36	34	35	35	35	35	35	36	35	36	3025200	2924400	3099500	3431300	3087100	3193200	3682400	3434000	4627000	0.892562	0.862822	0.914484	1.01238	0.910825	0.942129
B7FPZ0	Predicted protein OS=Phaeodactylum tricornutum (strain CCAP 1055/1) OX=556484 GN=PHATRDRAFT_42902 PE=4 SV=1	PHATRDRAFT_42902	146.76	26.7	187	25	25	19	13	18	23	23	23	21	25	22	21	19	21	24	23	25	23	22	22	21	19	21	24	23	25	23	22	22	356150	165560	214450	254320	235830	247510	381760	402080	281260	1.26249	0.586879	0.760185	0.901517	0.835974	0.877377
B7FPZ1	Predicted protein OS=Phaeodactylum tricornutum (strain CCAP 1055/1) OX=556484 GN=PHATRDRAFT_42903 PE=4 SV=1	PHATRDRAFT_42903	15.89	53.1	85	6	6	9	10	12	7	7	7	10	12	11	6	5	6	6	5	6	5	6	5	6	5	6	6	5	6	5	6	5	1816600	1542000	1701400	686320	547840	698830	1371600	1582900	2391400	1.32503	1.12474	1.241	0.500603	0.399595	0.509727
B7FPZ4	Predicted protein (Fragment) OS=Phaeodactylum tricornutum (strain CCAP 1055/1) OX=556484 GN=PHATRDRAFT_7108 PE=4 SV=1	PHATRDRAFT_7108	15.236	10.1	5	1	1	0	1	0	1	1	1	1	0	0	0	1	0	1	1	1	1	0	0	0	1	0	1	1	1	1	0	0	0	0	0	0	0	0	0	0	0
B7FPZ5	Predicted protein OS=Phaeodactylum tricornutum (strain CCAP 1055/1) OX=556484 GN=PHATRDRAFT_42906 PE=4 SV=1	PHATRDRAFT_42906	53.739	26.6	44	7	7	4	7	6	6	4	4	6	7	0	5	7	7	7	6	6	7	6	1	5	7	7	7	6	6	7	6	1	368820	322530	361600	284020	279020	283770	362030	302080	0	1.15082	1.00639	1.12829	0.886223	0.870621	0.885443
B7FPZ6	Acyl-coenzyme A dehydrogenase OS=Phaeodactylum tricornutum (strain CCAP 1055/1) OX=556484 GN=PHATRDRAFT_42907 PE=3 SV=1	PHATRDRAFT_42907	48.846	57.6	83	15	15	8	7	8	11	11	10	7	9	12	11	10	10	14	13	13	12	13	14	11	10	10	14	13	13	12	13	14	111590	156030	120510	183830	167920	186160	115300	142200	254580	0.698349	0.976462	0.754172	1.15044	1.05087	1.16502
B7FPZ7	Predicted protein (Fragment) OS=Phaeodactylum tricornutum (strain CCAP 1055/1) OX=556484 GN=PHATRDRAFT_9654 PE=3 SV=1	PHATRDRAFT_9654	36.313	54.8	85	13	13	8	10	7	9	10	10	7	10	14	10	11	9	11	11	12	11	12	13	10	11	9	11	11	12	11	12	13	340160	302800	309500	310950	344810	289140	397150	432730	880960	0.848467	0.75528	0.771992	0.775608	0.860066	0.721207
B7FPZ8	Predicted protein OS=Phaeodactylum tricornutum (strain CCAP 1055/1) OX=556484 GN=PHATRDRAFT_24772 PE=3 SV=1	PHATRDRAFT_24772	86.655	58.7	359	36	36	38	38	35	47	42	42	41	46	30	35	33	34	35	35	35	35	36	31	35	33	34	35	35	35	35	36	31	1227300	1102500	958960	1334400	1489100	1262200	1220000	1467300	1120900	0.987752	0.887311	0.771788	1.07395	1.19845	1.01584
B7FPZ9	Predicted protein OS=Phaeodactylum tricornutum (strain CCAP 1055/1) OX=556484 GN=PHATRDRAFT_42910 PE=4 SV=1	PHATRDRAFT_42910	56.434	3.5	1	1	1	1	0	0	0	0	0	0	0	0	1	0	0	0	0	0	0	0	0	1	0	0	0	0	0	0	0	0	0	0	0	0	0	0	0	0	0
B7FQ00	Predicted protein OS=Phaeodactylum tricornutum (strain CCAP 1055/1) OX=556484 GN=PHATRDRAFT_42911 PE=4 SV=1	PHATRDRAFT_42911	40.722	59.5	76	11	11	8	11	8	11	7	9	7	5	10	10	11	9	11	9	10	9	9	10	10	11	9	11	9	10	9	9	10	1254900	1274000	1358400	1202600	1241900	869590	1157400	816510	1657200	1.04261	1.05848	1.1286	0.99916	1.03181	0.722484
B7FQ02	Predicted protein OS=Phaeodactylum tricornutum (strain CCAP 1055/1) OX=556484 GN=PHATRDRAFT_42913 PE=4 SV=1	PHATRDRAFT_42913	51.741	14.9	12	3	3	2	1	1	1	2	1	1	0	3	2	2	2	3	2	1	3	1	3	2	2	2	3	2	1	3	1	3	127500	134310	126480	92465	129060	0	111670	0	164340	1.00754	1.06135	0.999475	0.73068	1.01986
B7FQ04	Predicted protein (Fragment) OS=Phaeodactylum tricornutum (strain CCAP 1055/1) OX=556484 GN=PHATRDRAFT_9619 PE=4 SV=1	PHATRDRAFT_9619	44.098	20.3	31	6	6	4	3	3	4	3	4	5	3	2	6	6	4	5	5	6	6	5	3	6	6	4	5	5	6	6	5	3	81256	75629	66553	70438	58431	72478	102640	102220	53170	1.07101	0.996845	0.877217	0.928424	0.770163	0.955313
B7FQ08	Predicted protein OS=Phaeodactylum tricornutum (strain CCAP 1055/1) OX=556484 GN=PHATRDRAFT_42918 PE=4 SV=1	PHATRDRAFT_42918	57.783	15.4	26	4	4	2	4	3	3	4	5	1	3	1	4	4	4	4	4	4	1	4	1	4	4	4	4	4	4	1	4	1	73148	108610	92590	104090	124040	123090	0	67499	0	0.738797	1.09696	0.935162	1.05131	1.25281	1.24321
B7FQ09	Predicted protein OS=Phaeodactylum tricornutum (strain CCAP 1055/1) OX=556484 GN=PHATRDRAFT_32031 PE=4 SV=1	PHATRDRAFT_32031	27.133	33.9	56	6	6	6	6	5	7	7	6	6	6	7	6	5	5	5	6	6	6	5	5	6	5	5	5	6	6	6	5	5	684450	717560	789760	655630	566660	615620	700860	706690	1234700	0.923279	0.967942	1.06533	0.884402	0.764388	0.830431
B7FQ11	Glycerol-3-phosphate dehydrogenase [NAD(+)] OS=Phaeodactylum tricornutum (strain CCAP 1055/1) OX=556484 GN=PHATRDRAFT_8975 PE=3 SV=1	PHATRDRAFT_8975	37.339	61.4	112	14	14	9	15	15	15	15	15	13	11	4	10	13	13	13	13	13	13	12	9	10	13	13	13	13	13	13	12	9	363560	448980	455610	543600	574390	525100	435920	389050	261770	0.818423	1.01072	1.02564	1.22372	1.29303	1.18207
B7FQ13	Predicted protein (Fragment) OS=Phaeodactylum tricornutum (strain CCAP 1055/1) OX=556484 GN=PHATRDRAFT_8891 PE=4 SV=1	PHATRDRAFT_8891	24.337	45.7	55	5	5	5	7	6	5	6	6	8	6	6	4	5	5	5	5	5	5	5	5	4	5	5	5	5	5	5	5	5	168950	221260	190650	189760	197930	190230	130310	179070	274610	0.87249	1.14263	0.984553	0.979957	1.02215	0.982384
B7FQ15	Predicted protein OS=Phaeodactylum tricornutum (strain CCAP 1055/1) OX=556484 GN=PHATRDRAFT_24783 PE=4 SV=1	PHATRDRAFT_24783	15.904	39.7	13	4	4	2	2	3	1	2	1	1	0	1	4	3	4	3	3	4	3	2	3	4	3	4	3	3	4	3	2	3	164910	195190	251770	122640	245860	169390	56946	125420	131630	1.01396	1.20014	1.54802	0.75406	1.51169	1.04151
B7FQ18	Predicted protein OS=Phaeodactylum tricornutum (strain CCAP 1055/1) OX=556484 GN=PHATRDRAFT_42926 PE=4 SV=1	PHATRDRAFT_42926	48.172	9.8	7	2	2	1	1	0	0	1	0	2	1	1	2	1	1	1	1	1	2	1	2	2	1	1	1	1	1	2	1	2	20282	0	0	0	0	0	20322	19956	12598	1.10894
B7FQ21	Predicted protein OS=Phaeodactylum tricornutum (strain CCAP 1055/1) OX=556484 GN=PHATRDRAFT_42928 PE=4 SV=1	PHATRDRAFT_42928	51.204	6.7	3	2	2	0	0	1	0	1	0	1	0	0	0	2	2	0	1	0	1	1	1	0	2	2	0	1	0	1	1	1	0	0	0	0	0	0	0	0	0
B7FQ22	Predicted protein OS=Phaeodactylum tricornutum (strain CCAP 1055/1) OX=556484 GN=PHATRDRAFT_42929 PE=4 SV=1	PHATRDRAFT_42929	26.604	14.7	10	2	2	2	0	0	1	1	3	1	2	0	2	0	1	1	1	2	1	2	0	2	0	1	1	1	2	1	2	0	127290	0	0	0	0	237530	0	149340	0	0.742707					1.38593
B7FQ23	Predicted protein OS=Phaeodactylum tricornutum (strain CCAP 1055/1) OX=556484 GN=PHATRDRAFT_42930 PE=3 SV=1	PHATRDRAFT_42930	34.049	58.8	114	12	12	12	16	14	12	15	11	12	12	10	9	10	11	11	12	11	11	11	11	9	10	11	11	12	11	11	11	11	451500	652250	651090	482390	553030	494470	494310	488330	374100	0.875477	1.26474	1.26249	0.935374	1.07235	0.958798
B7FQ24	Predicted protein OS=Phaeodactylum tricornutum (strain CCAP 1055/1) OX=556484 GN=PHATRDRAFT_42931 PE=4 SV=1	PHATRDRAFT_42931	78.325	19.6	44	11	11	3	4	3	7	8	7	3	6	3	5	7	7	8	10	9	7	8	5	5	7	7	8	10	9	7	8	5	181030	188730	127650	236310	286560	253740	173240	205670	147320	0.905024	0.943519	0.638161	1.18139	1.4326	1.26852
B7FQ25	Predicted protein OS=Phaeodactylum tricornutum (strain CCAP 1055/1) OX=556484 GN=PHATRDRAFT_8990 PE=3 SV=1	PHATRDRAFT_8990	35.314	30.7	45	8	8	3	5	4	8	9	9	3	4	0	6	8	7	8	8	8	6	7	1	6	8	7	8	8	8	6	7	1	82914	127130	91378	209380	218110	243210	81826	74262	0	0.587933	0.901463	0.64795	1.48469	1.54659	1.72457
B7FQ26	Predicted protein OS=Phaeodactylum tricornutum (strain CCAP 1055/1) OX=556484 GN=PHATRDRAFT_9634 PE=4 SV=1	PHATRDRAFT_9634	53.752	16.2	15	5	5	1	1	1	3	4	4	1	0	0	3	3	3	5	5	5	3	2	1	3	3	3	5	5	5	3	2	1	37290	25212	34734	48575	41628	53615	37229	0	0	0.938002	0.634189	0.873708	1.22187	1.04712	1.34865
B7FQ28	Arylsulfatase OS=Phaeodactylum tricornutum (strain CCAP 1055/1) OX=556484 GN=PHATRDRAFT_42934 PE=4 SV=1	PHATRDRAFT_42934	63.148	14.4	28	5	5	2	4	2	2	5	5	3	3	2	3	5	3	4	5	5	3	5	3	3	5	3	4	5	5	3	5	3	106570	131840	126140	91915	94970	86428	117700	102350	134300	0.966657	1.19587	1.14417	0.833727	0.861438	0.783957
B7FQ30	Queuine tRNA-ribosyltransferase OS=Phaeodactylum tricornutum (strain CCAP 1055/1) OX=556484 GN=PHATRDRAFT_24792 PE=3 SV=1	PHATRDRAFT_24792	57.5	17.7	17	6	6	1	3	0	3	3	3	0	1	3	3	4	3	5	6	5	4	3	5	3	4	3	5	6	5	4	3	5	24920	34730	35706	44661	46822	49559	16984	38095	62053	0.634402	0.88414	0.908987	1.13696	1.19197	1.26165
B7FQ31	Peptidylprolyl isomerase (Fragment) OS=Phaeodactylum tricornutum (strain CCAP 1055/1) OX=556484 GN=PHATRDRAFT_9267 PE=4 SV=1	PHATRDRAFT_9267	14.574	27	14	3	3	0	3	2	1	0	3	2	2	1	2	3	3	2	1	3	2	3	3	2	3	3	2	1	3	2	3	3	116830	126520	147820	154550	0	162490	165280	145470	122080	0.819112	0.88705	1.03639	1.08357		1.13924
B7FQ32	1-aminocyclopropane-1-carboxylate synthase (Fragment) OS=Phaeodactylum tricornutum (strain CCAP 1055/1) OX=556484 GN=PHATRDRAFT_51422 PE=4 SV=1	PHATRDRAFT_51422	46.786	22.4	59	7	7	7	7	6	5	7	7	5	7	8	6	6	6	7	7	7	5	7	7	6	6	6	7	7	7	5	7	7	111940	136230	109850	177560	191050	170420	127120	133240	303800	0.68947	0.839079	0.676597	1.09364	1.17673	1.04966
B7FQ33	Predicted protein OS=Phaeodactylum tricornutum (strain CCAP 1055/1) OX=556484 GN=PHATRDRAFT_32057 PE=4 SV=1	PHATRDRAFT_32057	92.787	29.3	30	10	9	7	10	7	0	0	0	0	0	6	8	8	9	0	0	0	1	0	7	7	8	8	0	0	0	1	0	7	111080	272440	161180	0	0	0	0	0	72114	0.720347	1.76676	1.04524
B7FQ34	Predicted protein OS=Phaeodactylum tricornutum (strain CCAP 1055/1) OX=556484 GN=PHATRDRAFT_42940 PE=4 SV=1	PHATRDRAFT_42940	152.44	2.8	7	4	4	2	0	1	1	1	2	0	0	0	3	3	3	4	3	4	4	4	3	3	3	3	4	3	4	4	4	3	174520	187340	166910	200270	176930	309360	140240	149910	270220	0.884541	0.949518	0.845971	1.01505	0.896756	1.56797
B7FQ36	Predicted protein OS=Phaeodactylum tricornutum (strain CCAP 1055/1) OX=556484 GN=PHATRDRAFT_42942 PE=4 SV=1	PHATRDRAFT_42942	165.43	2.2	4	2	2	0	0	0	1	0	2	0	1	0	0	0	0	1	0	2	0	1	0	0	0	0	1	0	2	0	1	0	0	0	0	0	0	0	0	0	0
B7FQ37	Predicted protein OS=Phaeodactylum tricornutum (strain CCAP 1055/1) OX=556484 GN=PHATRDRAFT_42944 PE=4 SV=1	PHATRDRAFT_42944	158.52	8.3	7	7	6	0	5	1	0	0	1	0	0	0	3	7	3	3	3	2	1	1	0	3	6	2	2	2	2	0	0	0	14354	27673	14342	14614	14668	17156	0	0	0	0.837725	1.61505	0.837025	0.852899	0.856051	1.00126
B7FQ40	Vesicle transport protein OS=Phaeodactylum tricornutum (strain CCAP 1055/1) OX=556484 GN=PHATRDRAFT_42946 PE=3 SV=1	PHATRDRAFT_42946	22.034	20.5	3	3	2	0	0	0	0	1	1	0	0	1	2	3	2	2	2	3	0	1	2	1	2	1	2	2	2	0	1	2	0	0	0	0	37360	23475	0	0	35957					1.15795	0.727591
B7FQ42	Predicted protein (Fragment) OS=Phaeodactylum tricornutum (strain CCAP 1055/1) OX=556484 GN=PHATRDRAFT_8678 PE=4 SV=1	PHATRDRAFT_8678	47.772	42.2	102	13	13	10	11	12	13	13	14	7	12	10	12	12	12	12	12	12	12	12	11	12	12	12	12	12	12	12	12	11	162350	197550	202130	213060	231470	211820	161380	159620	125150	0.877815	1.06814	1.0929	1.152	1.25154	1.1453
B7FQ44	Predicted protein OS=Phaeodactylum tricornutum (strain CCAP 1055/1) OX=556484 GN=PHATRDRAFT_42949 PE=4 SV=1	PHATRDRAFT_42949	17.71	75.9	183	13	13	19	27	22	26	26	24	13	12	14	13	12	12	12	13	13	11	12	12	13	12	12	12	13	13	11	12	12	1917000	5084100	4379800	4369700	6390000	4111100	1622200	1145100	1605300	0.563376	1.49414	1.28715	1.28419	1.87792	1.20819
B7FQ47	Predicted protein OS=Phaeodactylum tricornutum (strain CCAP 1055/1) OX=556484 GN=PHATRDRAFT_32071 PE=4 SV=1	PHATRDRAFT_32071	33.258	57.5	132	13	13	15	14	15	14	13	13	15	16	17	12	12	11	11	11	12	12	12	12	12	12	11	11	11	12	12	12	12	4385900	2900000	4109000	2446900	1986500	1943500	3895100	4157500	4546600	1.2997	0.859372	1.21764	0.725103	0.58867	0.575928
B7FQ48	Predicted protein OS=Phaeodactylum tricornutum (strain CCAP 1055/1) OX=556484 GN=PHATRDRAFT_17671 PE=4 SV=1	PHATRDRAFT_17671	45.102	59.9	211	21	21	22	24	25	24	28	25	26	22	15	20	20	20	20	20	21	20	18	18	20	20	20	20	20	21	20	18	18	980470	990250	1062500	1078400	1007500	1071100	1034300	869120	271200	1.05492	1.06544	1.14318	1.16029	1.084	1.15243
B7FQ50	Predicted protein (Fragment) OS=Phaeodactylum tricornutum (strain CCAP 1055/1) OX=556484 GN=PHATRDRAFT_8918 PE=4 SV=1	PHATRDRAFT_8918	21.105	56.8	80	7	7	8	8	8	9	10	9	9	9	10	6	6	6	6	7	6	7	6	7	6	6	6	6	7	6	7	6	7	167260	180850	191560	175880	159960	170320	184360	187350	365320	0.84434	0.912943	0.967008	0.887854	0.807489	0.859787
B7FQ51	Predicted protein OS=Phaeodactylum tricornutum (strain CCAP 1055/1) OX=556484 GN=PHATRDRAFT_42955 PE=4 SV=1	PHATRDRAFT_42955	86.283	2.1	10	2	2	1	0	2	2	0	1	1	2	1	2	1	2	2	2	2	1	2	1	2	1	2	2	2	2	1	2	1	57960	0	75463	82969	79733	66208	0	77395	0	0.790853		1.02968	1.1321	1.08794	0.903395
B7FQ52	Predicted protein OS=Phaeodactylum tricornutum (strain CCAP 1055/1) OX=556484 GN=PHATRDRAFT_42956 PE=4 SV=1	PHATRDRAFT_42956	61.655	7	8	3	3	1	2	1	2	0	1	0	1	0	3	3	3	2	2	3	3	2	0	3	3	3	2	2	3	3	2	0	29691	41816	33050	37042	30185	27669	31694	28863	0	0.913534	1.2866	1.01688	1.13971	0.928734	0.851321
B7FQ53	Predicted protein OS=Phaeodactylum tricornutum (strain CCAP 1055/1) OX=556484 GN=PHATRDRAFT_42957 PE=4 SV=1	PHATRDRAFT_42957	67.788	25.7	46	11	11	7	16	13	1	1	1	2	1	4	8	11	11	5	3	2	4	2	6	8	11	11	5	3	2	4	2	6	150180	447010	332730	29940	38414	6081.4	42719	27645	87245	1.16322	3.46232	2.57716	0.2319	0.297536	0.047104
B7FQ54	Predicted protein OS=Phaeodactylum tricornutum (strain CCAP 1055/1) OX=556484 GN=PHATRDRAFT_42958 PE=4 SV=1	PHATRDRAFT_42958	35.072	30.5	59	9	9	6	8	10	7	4	4	8	6	6	8	9	9	7	8	6	8	8	8	8	9	9	7	8	6	8	8	8	284550	260510	350250	207690	193850	171290	288460	245600	402170	1.06512	0.975137	1.31105	0.777422	0.725616	0.64117
B7FQ57	2-phosphoglycerate dehydratase (Fragment) OS=Phaeodactylum tricornutum (strain CCAP 1055/1) OX=556484 GN=PHATRDRAFT_42962 PE=4 SV=1	PHATRDRAFT_42962	60.334	49.2	187	20	20	16	19	22	22	24	24	18	21	21	18	20	20	20	20	20	19	20	18	18	20	20	20	20	20	19	20	18	345710	470180	476390	574420	607630	571880	388520	432530	774020	0.670373	0.911736	0.923777	1.11387	1.17827	1.10894
B7FQ58	Predicted protein OS=Phaeodactylum tricornutum (strain CCAP 1055/1) OX=556484 GN=PHATRDRAFT_32083 PE=4 SV=1	PHATRDRAFT_32083	32.006	7.5	1	1	1	1	0	0	0	0	0	0	0	0	1	1	1	1	1	1	1	1	1	1	1	1	1	1	1	1	1	1	0	0	0	0	0	0	0	0	0
B7FQ60	Predicted protein (Fragment) OS=Phaeodactylum tricornutum (strain CCAP 1055/1) OX=556484 GN=PHATRDRAFT_25 PE=4 SV=1	PHATRDRAFT_25	178.02	20	79	22	22	4	8	5	14	13	20	8	7	0	14	16	14	18	19	21	18	18	3	14	16	14	18	19	21	18	18	3	107560	152850	81435	181760	223890	222480	130820	128570	0	0.699939	0.99466	0.529932	1.18279	1.45695	1.44777
B7FQ61	Predicted protein (Fragment) OS=Phaeodactylum tricornutum (strain CCAP 1055/1) OX=556484 GN=PHATRDRAFT_2761 PE=4 SV=1	PHATRDRAFT_2761	34.298	7.4	6	2	2	1	0	2	0	0	0	1	1	1	2	2	2	2	1	1	2	2	2	2	2	2	2	1	1	2	2	2	20878	25863	36752	11752	0	0	33077	21158	28988	0.818892	1.01442	1.44151	0.460945
B7FQ63	Chloroplast-targeted nuclear-encoded recombinase OS=Phaeodactylum tricornutum (strain CCAP 1055/1) OX=556484 GN=recA PE=3 SV=1	recA	46.325	10.7	10	3	3	3	1	2	0	0	0	2	2	0	3	2	3	2	2	3	2	2	1	3	2	3	2	2	3	2	2	1	45166	11963	28414	6931.7	10088	5901.8	27906	22237	0	2.27813	0.603401	1.43317	0.349628	0.508828	0.297681
B7FQ64	Predicted protein OS=Phaeodactylum tricornutum (strain CCAP 1055/1) OX=556484 GN=SybA PE=3 SV=1	SybA	25.756	46.9	38	8	8	6	5	4	5	5	5	3	3	2	7	7	7	8	8	8	8	7	4	7	7	7	8	8	8	8	7	4	879530	1208300	1204500	979550	720560	1064600	707500	648810	394850	1.01378	1.39273	1.38835	1.12906	0.830542	1.2271
B7FQ65	Predicted protein OS=Phaeodactylum tricornutum (strain CCAP 1055/1) OX=556484 GN=PHATRDRAFT_42968 PE=4 SV=1	PHATRDRAFT_42968	66.743	2.6	1	1	1	0	1	0	0	0	0	0	0	0	0	1	0	1	0	0	0	0	0	0	1	0	1	0	0	0	0	0	0	0	0	0	0	0	0	0	0
B7FQ66	Serine hydroxymethyltransferase OS=Phaeodactylum tricornutum (strain CCAP 1055/1) OX=556484 GN=SHMT2 PE=3 SV=1	SHMT2	54.92	72.9	298	25	25	36	31	34	32	27	32	34	32	40	25	23	25	24	23	24	24	24	23	25	23	25	24	23	24	24	24	23	2967000	2001100	2609700	2047100	1654600	2019900	2994200	3118600	6132200	1.04536	0.705043	0.91947	0.72125	0.582961	0.711667
B7FQ67	Predicted protein OS=Phaeodactylum tricornutum (strain CCAP 1055/1) OX=556484 GN=PHATRDRAFT_42970 PE=4 SV=1	PHATRDRAFT_42970	40.556	20.9	19	5	5	2	2	3	0	1	1	3	2	5	4	3	5	2	4	2	5	4	5	4	3	5	2	4	2	5	4	5	111900	59938	81561	27879	14390	19510	117680	89794	145800	1.50662	0.807002	1.09813	0.375361	0.193746	0.262682
B7FQ69	Predicted protein OS=Phaeodactylum tricornutum (strain CCAP 1055/1) OX=556484 GN=PHATRDRAFT_42972 PE=4 SV=1	PHATRDRAFT_42972	20.495	31.3	11	3	3	1	2	2	1	1	2	2	0	0	2	3	3	1	2	3	2	2	0	2	3	3	1	2	3	2	2	0	33358	38612	50065	0	33071	35532	45034	27967	0	0.885704	1.0252	1.3293		0.878083	0.943426
B7FQ70	Predicted protein OS=Phaeodactylum tricornutum (strain CCAP 1055/1) OX=556484 GN=PHATRDRAFT_32094 PE=4 SV=1	PHATRDRAFT_32094	23.775	31.9	9	4	4	2	0	2	1	1	1	0	2	0	3	3	3	3	4	2	3	3	2	3	3	3	3	4	2	3	3	2	153230	95433	156640	92320	71926	92631	121310	119860	0	1.35699	0.845148	1.38719	0.817579	0.636971	0.820333
B7FQ71	Predicted protein OS=Phaeodactylum tricornutum (strain CCAP 1055/1) OX=556484 GN=PHATRDRAFT_32095 PE=4 SV=1	PHATRDRAFT_32095	71.769	4	2	2	2	0	0	1	0	1	0	0	0	0	1	1	1	1	2	1	1	1	1	1	1	1	1	2	1	1	1	1	0	0	0	0	0	0	0	0	0
B7FQ72	Mitochondria-targeted chaperonin OS=Phaeodactylum tricornutum (strain CCAP 1055/1) OX=556484 GN=CPN60_1 PE=3 SV=1	CPN60_1	60.927	64.4	578	35	35	61	50	59	70	58	57	68	76	79	31	30	32	34	32	34	32	33	34	31	30	32	34	32	34	32	33	34	3953600	2982400	3741600	4359200	3618600	3713200	4791500	4690700	9010600	0.870807	0.656894	0.824113	0.960143	0.797021	0.817857
B7FQ74	Predicted protein OS=Phaeodactylum tricornutum (strain CCAP 1055/1) OX=556484 GN=PHATRDRAFT_42975 PE=3 SV=1	PHATRDRAFT_42975	77.922	46	146	21	21	13	17	17	20	19	20	18	15	7	15	18	17	20	21	19	20	18	13	15	18	17	20	21	19	20	18	13	183770	245870	208110	278510	281400	295000	207730	195470	105510	0.826399	1.10566	0.935854	1.25244	1.26543	1.32659
B7FQ77	Predicted protein OS=Phaeodactylum tricornutum (strain CCAP 1055/1) OX=556484 GN=PHATRDRAFT_42977 PE=4 SV=1	PHATRDRAFT_42977	22.611	21.9	4	2	2	1	0	2	0	1	0	0	0	0	2	1	2	1	2	1	2	2	1	2	1	2	1	2	1	2	2	1	47366	0	27067	0	30852	0	47412	37164	0	1.24739		0.712811		0.812489
B7FQ78	Predicted protein OS=Phaeodactylum tricornutum (strain CCAP 1055/1) OX=556484 GN=PHATRDRAFT_42978 PE=4 SV=1	PHATRDRAFT_42978	70.196	28	36	12	12	3	3	3	5	7	7	4	4	0	6	8	6	9	11	11	6	9	3	6	8	6	9	11	11	6	9	3	38701	47644	42070	55175	61157	60394	35853	49775	33010	0.821912	1.01184	0.893461	1.17178	1.29882	1.28262
B7FQ79	Plastidic triose-phosphate/phosphate translocator OS=Phaeodactylum tricornutum (strain CCAP 1055/1) OX=556484 GN=Tpt3 PE=4 SV=1	Tpt3	40.498	11.6	15	2	2	2	2	2	2	2	2	1	1	1	2	2	2	2	2	2	1	1	1	2	2	2	2	2	2	1	1	1	26002	64299	49927	30931	61404	41900	0	0	0	0.568426	1.40563	1.09145	0.676179	1.34234	0.91597
B7FQ80	Predicted protein OS=Phaeodactylum tricornutum (strain CCAP 1055/1) OX=556484 GN=PHATRDRAFT_42980 PE=4 SV=1	PHATRDRAFT_42980	104.03	26.7	126	21	21	13	14	12	17	20	17	13	17	3	16	16	16	19	19	18	17	19	8	16	16	16	19	19	18	17	19	8	136660	104770	96017	145890	142500	155840	159000	155130	42436	1.08056	0.828408	0.759199	1.15354	1.12674	1.23222
B7FQ81	Predicted protein OS=Phaeodactylum tricornutum (strain CCAP 1055/1) OX=556484 GN=PHATRDRAFT_42981 PE=4 SV=1	PHATRDRAFT_42981	63.025	20.6	43	10	10	5	5	7	7	4	7	4	1	3	9	10	9	9	9	10	8	7	5	9	10	9	9	9	10	8	7	5	87668	100160	93582	69183	52070	78789	70366	59355	36930	1.21742	1.39089	1.29954	0.960722	0.72308	1.09412
B7FQ83	Glutamate-trna ligase OS=Phaeodactylum tricornutum (strain CCAP 1055/1) OX=556484 GN=GluRS_1 PE=3 SV=1	GluRS_1	59.539	48.9	100	19	19	12	9	10	15	13	12	11	13	5	18	15	15	17	18	17	17	16	9	18	15	15	17	18	17	17	16	9	315570	326960	250500	259780	270460	273640	278270	308670	70694	1.20623	1.24977	0.95751	0.992982	1.03381	1.04596
B7FQ84	Protein heat shock protein Hsp70 OS=Phaeodactylum tricornutum (strain CCAP 1055/1) OX=556484 GN=HSP70A PE=3 SV=1	HSP70A	70.961	63.6	689	43	42	70	78	73	82	83	77	75	82	69	41	41	42	42	42	42	41	43	41	40	40	41	41	41	41	40	42	40	10792000	10749000	10724000	11018000	11973000	11074000	12428000	11301000	11073000	0.960408	0.956581	0.954357	0.980521	1.06551	0.985504
B7FQ86	Type II DNA topoisomerase VI subunit OS=Phaeodactylum tricornutum (strain CCAP 1055/1) OX=556484 GN=TOP6A PE=3 SV=1	TOP6A	48.401	8.1	6	3	3	0	1	0	1	1	1	1	1	0	3	2	3	2	2	3	1	3	1	3	2	3	2	2	3	1	3	1	0	45112	0	51899	51404	54030	0	32990	0		0.958056		1.10219	1.09168	1.14745
B7FQ87	Predicted protein (Fragment) OS=Phaeodactylum tricornutum (strain CCAP 1055/1) OX=556484 GN=PHATRDRAFT_3120 PE=4 SV=1	PHATRDRAFT_3120	26.455	75.1	106	13	13	11	12	9	15	16	14	11	12	6	13	13	11	13	13	13	11	12	7	13	13	11	13	13	13	11	12	7	705410	980180	714870	1159100	1285600	1236500	635730	741440	349230	0.813094	1.12981	0.823999	1.33604	1.48185	1.42526
B7FQ88	Predicted protein (Fragment) OS=Phaeodactylum tricornutum (strain CCAP 1055/1) OX=556484 GN=PHATRDRAFT_9413 PE=3 SV=1	PHATRDRAFT_9413	37.386	61.2	198	18	18	20	23	22	28	25	27	19	22	12	16	17	16	17	17	17	16	16	14	16	17	16	17	17	17	16	16	14	455040	705460	495900	853030	984770	929200	451720	497100	236070	0.730233	1.1321	0.795804	1.36892	1.58033	1.49115
B7FQ89	Predicted protein (Fragment) OS=Phaeodactylum tricornutum (strain CCAP 1055/1) OX=556484 GN=PHATRDRAFT_8970 PE=4 SV=1	PHATRDRAFT_8970	14.161	48.4	8	4	4	0	2	0	2	1	1	0	2	0	2	3	1	3	2	3	1	2	1	2	3	1	3	2	3	1	2	1	66761	88046	0	91860	113220	97378	0	0	0	0.730003	0.962746		1.00445	1.23801	1.06479
B7FQ90	Predicted protein OS=Phaeodactylum tricornutum (strain CCAP 1055/1) OX=556484 GN=PHATRDRAFT_32113 PE=4 SV=1	PHATRDRAFT_32113	28.606	71.1	137	14	14	14	18	20	14	15	13	14	14	15	12	14	14	14	14	13	13	13	13	12	14	14	14	14	13	13	13	13	614760	1091400	1078300	725250	801130	673570	649030	489820	833940	0.795268	1.41186	1.39491	0.938201	1.03636	0.871346
B7FQ91	Predicted protein OS=Phaeodactylum tricornutum (strain CCAP 1055/1) OX=556484 GN=PHATRDRAFT_42989 PE=4 SV=1	PHATRDRAFT_42989	32.155	52.9	111	9	9	12	10	14	12	12	13	12	13	13	9	9	9	9	9	9	9	9	9	9	9	9	9	9	9	9	9	9	360040	298710	371930	291790	264260	253690	418130	370340	360830	1.08383	0.899211	1.11963	0.87838	0.795506	0.763687
B7FQ92	Predicted protein OS=Phaeodactylum tricornutum (strain CCAP 1055/1) OX=556484 GN=PHATRDRAFT_42990 PE=4 SV=1	PHATRDRAFT_42990	98.511	50.2	279	34	34	27	28	25	35	33	32	31	34	34	28	27	31	32	32	31	32	34	34	28	27	31	32	32	31	32	34	34	271720	334340	242010	465620	509190	472520	278260	339770	470490	0.722677	0.889223	0.643659	1.23838	1.35426	1.25673
B7FQ93	Precursor of ligase long chain acyl-coa ligase OS=Phaeodactylum tricornutum (strain CCAP 1055/1) OX=556484 GN=ACL1 PE=4 SV=1	ACL1	73.516	59	169	28	28	15	16	15	24	26	26	18	21	8	21	26	24	26	27	26	24	24	15	21	26	24	26	27	26	24	24	15	180780	265860	225360	331250	331690	337200	252800	215770	92049	0.728704	1.07165	0.908401	1.33523	1.337	1.35922
B7FQ94	S-phase kinase-associated protein (Fragment) OS=Phaeodactylum tricornutum (strain CCAP 1055/1) OX=556484 GN=Skp1_3 PE=3 SV=1	Skp1_3	17.633	66.5	40	5	5	4	4	6	4	3	5	4	4	6	5	4	5	5	5	5	5	5	5	5	4	5	5	5	5	5	5	5	578160	516450	777640	467520	415750	462710	657020	528430	1019200	0.959534	0.857118	1.2906	0.775912	0.689993	0.76793
B7FQ97	Sad1 and UNC84 domain containing OS=Phaeodactylum tricornutum (strain CCAP 1055/1) OX=556484 GN=UNC84/SAD1 PE=4 SV=1	UNC84/SAD1	49.66	30.2	82	10	10	10	9	8	11	11	9	11	9	4	10	10	8	9	8	9	10	8	6	10	10	8	9	8	9	10	8	6	261150	270990	249920	236120	205920	238910	270780	228870	91055	1.14444	1.18756	1.09522	1.03475	0.902404	1.04698
B7FQ99	Predicted protein (Fragment) OS=Phaeodactylum tricornutum (strain CCAP 1055/1) OX=556484 GN=PHATRDRAFT_9143 PE=4 SV=1	PHATRDRAFT_9143	34.199	7.9	5	2	2	0	1	0	1	0	0	2	1	0	1	2	1	2	2	1	2	1	0	1	2	1	2	2	1	2	1	0	0	16006	0	17798	13212	0	15122	0	0		1.03035		1.14571	0.850494
B7FQA0	Enhancer of polycomb-like protein OS=Phaeodactylum tricornutum (strain CCAP 1055/1) OX=556484 GN=PHATRDRAFT_42995 PE=3 SV=1	PHATRDRAFT_42995	62.584	20.2	17	8	7	1	4	2	4	1	3	0	2	0	4	6	7	7	5	5	3	4	0	4	6	6	6	4	4	2	3	0	21991	25908	25481	17877	36953	24774	25075	23194	0	0.874163	1.02987	1.01289	0.710628	1.46892	0.98479
B7FQA1	Predicted protein OS=Phaeodactylum tricornutum (strain CCAP 1055/1) OX=556484 GN=PHATRDRAFT_42996 PE=3 SV=1	PHATRDRAFT_42996	75.121	14.5	22	7	7	1	5	1	4	2	4	2	3	0	3	6	3	5	4	6	3	4	1	3	6	3	5	4	6	3	4	1	64882	92970	80747	95985	121150	88433	59103	54243	0	0.789423	1.13117	0.982454	1.16786	1.47404	1.07597
B7FQA2	Predicted protein OS=Phaeodactylum tricornutum (strain CCAP 1055/1) OX=556484 GN=PHATRDRAFT_42997 PE=4 SV=1	PHATRDRAFT_42997	37.215	17.5	17	5	5	0	4	0	3	6	3	0	1	0	1	4	2	3	4	3	1	3	1	1	4	2	3	4	3	1	3	1	0	20379	13984	39178	85411	44446	0	10549	0		0.571515	0.392172	1.09872	2.39529	1.24646
B7FQA3	Predicted protein (Fragment) OS=Phaeodactylum tricornutum (strain CCAP 1055/1) OX=556484 GN=PHATRDRAFT_42998 PE=4 SV=1	PHATRDRAFT_42998	69.717	35.7	86	19	19	12	7	6	14	13	10	12	9	3	16	16	16	17	16	16	16	17	6	16	16	16	17	16	16	16	17	6	195590	169210	127420	197890	214580	230350	202840	192330	76580	1.09554	0.947784	0.713709	1.10843	1.20191	1.29024
B7FQA4	Predicted protein (Fragment) OS=Phaeodactylum tricornutum (strain CCAP 1055/1) OX=556484 GN=PHATRDRAFT_5588 PE=4 SV=1	PHATRDRAFT_5588	17.893	50.6	25	5	5	3	3	2	3	4	4	3	3	0	4	5	5	4	5	5	4	4	2	4	5	5	4	5	5	4	4	2	118520	111320	72266	134410	133420	206990	112590	129880	34460	1.01217	0.95068	0.617156	1.14787	1.13942	1.76771
B7FQA6	Predicted protein (Fragment) OS=Phaeodactylum tricornutum (strain CCAP 1055/1) OX=556484 GN=PHATRDRAFT_9161 PE=3 SV=1	PHATRDRAFT_9161	25.645	9.2	15	2	2	2	1	2	2	2	3	1	2	0	2	2	2	2	2	2	2	2	0	2	2	2	2	2	2	2	2	0	45755	39363	30903	65955	67093	59825	45351	44153	0	0.91878	0.790426	0.620545	1.3244	1.34726	1.20131
B7FQA8	DNA topoisomerase (Fragment) OS=Phaeodactylum tricornutum (strain CCAP 1055/1) OX=556484 GN=PHATRDRAFT_8810 PE=3 SV=1	PHATRDRAFT_8810	96.651	14.6	18	8	8	1	1	1	4	2	4	1	4	0	3	3	3	7	5	7	3	4	1	3	3	3	7	5	7	3	4	1	85314	90006	66885	87131	88939	94520	46882	98258	0	1.03736	1.09441	0.813272	1.05945	1.08143	1.14929
B7FQA9	Regulatory proteasome non-atpase subunit 5 OS=Phaeodactylum tricornutum (strain CCAP 1055/1) OX=556484 GN=RPN5 PE=4 SV=1	RPN5	51.383	50.5	147	17	17	18	18	17	21	17	17	17	14	8	15	15	17	16	15	17	17	16	15	15	15	17	16	15	17	17	16	15	405240	418230	403190	456040	479880	467140	421570	414460	181280	1.00004	1.03209	0.994977	1.1254	1.18423	1.15279
B7FQB0	Predicted protein OS=Phaeodactylum tricornutum (strain CCAP 1055/1) OX=556484 GN=PHATRDRAFT_32132 PE=4 SV=1	PHATRDRAFT_32132	37.28	28	73	9	9	8	8	10	8	9	8	8	5	9	9	8	9	9	8	8	8	7	9	9	8	9	9	8	8	8	7	9	256790	282380	270420	217460	176560	207560	222690	193430	219150	1.12933	1.24187	1.18928	0.956363	0.77649	0.912824
B7FQB1	Predicted protein (Fragment) OS=Phaeodactylum tricornutum (strain CCAP 1055/1) OX=556484 GN=PHATRDRAFT_8827 PE=4 SV=1	PHATRDRAFT_8827	24.467	8.2	9	1	1	1	1	1	1	1	1	1	1	1	1	1	1	1	1	1	1	1	1	1	1	1	1	1	1	1	1	1	0	0	0	0	0	0	0	0	0
B7FQB2	Predicted protein OS=Phaeodactylum tricornutum (strain CCAP 1055/1) OX=556484 GN=PHATRDRAFT_54026 PE=4 SV=1	PHATRDRAFT_54026	34.678	49.4	140	12	12	18	18	16	13	14	16	16	14	15	12	12	11	12	12	12	12	12	10	12	12	11	12	12	12	12	12	10	1147700	1873800	1582300	523040	478040	589380	703080	670220	800930	1.23431	2.0152	1.70171	0.56251	0.514114	0.633856
B7FQB5	Predicted protein OS=Phaeodactylum tricornutum (strain CCAP 1055/1) OX=556484 GN=PHATRDRAFT_43008 PE=4 SV=1	PHATRDRAFT_43008	69.276	44.5	119	20	20	14	15	13	14	12	16	13	12	10	17	17	16	20	17	18	17	18	14	17	17	16	20	17	18	17	18	14	65621	77015	76656	75469	78647	72772	76782	67026	53471	0.917835	1.0772	1.07218	1.05558	1.10003	1.01785
B7FQB6	Predicted protein (Fragment) OS=Phaeodactylum tricornutum (strain CCAP 1055/1) OX=556484 GN=PHATRDRAFT_107 PE=4 SV=1	PHATRDRAFT_107	64.33	22	49	9	9	6	5	5	5	7	8	4	5	4	6	6	5	7	9	7	6	6	4	6	6	5	7	9	7	6	6	4	85394	75707	54443	132270	152690	114630	102980	86663	63971	0.884659	0.784305	0.564015	1.37028	1.58183	1.18754
B7FQC0	Predicted protein OS=Phaeodactylum tricornutum (strain CCAP 1055/1) OX=556484 GN=PHATRDRAFT_9157 PE=3 SV=1	PHATRDRAFT_9157	32.72	30.8	50	6	6	5	6	5	7	6	6	5	4	6	5	6	5	6	5	5	6	5	6	5	6	5	6	5	5	6	5	6	187110	229120	235690	231870	235880	234150	168720	166750	297600	0.847551	1.03784	1.0676	1.0503	1.06846	1.06063
B7FQC2	Predicted protein OS=Phaeodactylum tricornutum (strain CCAP 1055/1) OX=556484 GN=PHATRDRAFT_32144 PE=4 SV=1	PHATRDRAFT_32144	25.655	25.2	24	6	6	4	4	2	4	5	3	0	2	0	5	5	5	5	5	6	4	4	2	5	5	5	5	5	6	4	4	2	55300	64143	47930	75924	66368	94918	52665	58684	0	0.857477	0.994596	0.743199	1.17727	1.0291	1.47179
B7FQC3	Predicted protein (Fragment) OS=Phaeodactylum tricornutum (strain CCAP 1055/1) OX=556484 GN=PHATRDRAFT_8802 PE=3 SV=1	PHATRDRAFT_8802	7.1092	66.7	24	4	3	3	3	3	1	3	3	3	3	2	4	3	4	3	4	4	4	4	4	3	3	3	3	3	3	3	3	3	120680	72568	69254	90459	160760	100260	195460	228120	185910	0.887737	0.533819	0.509441	0.665427	1.18257	0.737525
B7FQC5	Predicted protein OS=Phaeodactylum tricornutum (strain CCAP 1055/1) OX=556484 GN=PHATRDRAFT_43016 PE=3 SV=1	PHATRDRAFT_43016	120.02	38.5	164	28	28	17	17	15	21	23	20	20	21	10	22	21	21	25	26	23	24	27	20	22	21	21	25	26	23	24	27	20	216010	248630	160220	269690	315790	303230	250610	265770	147470	0.892841	1.02767	0.662242	1.11472	1.30526	1.25335
B7FQC6	NADPH:adrenodoxin oxidoreductase, mitochondrial OS=Phaeodactylum tricornutum (strain CCAP 1055/1) OX=556484 GN=PHATRDRAFT_43018 PE=3 SV=1	PHATRDRAFT_43018	54.956	28.3	31	11	11	5	3	3	4	0	3	6	4	3	7	8	6	9	7	8	7	8	8	7	8	6	9	7	8	7	8	8	110620	55501	74749	83264	59028	77660	154870	103260	57617	1.28202	0.643226	0.866299	0.964983	0.684101	0.900036
B7FQC7	Zw10 like protein OS=Phaeodactylum tricornutum (strain CCAP 1055/1) OX=556484 GN=PHATRDRAFT_43019 PE=4 SV=1	PHATRDRAFT_43019	88.347	14	15	8	8	1	1	2	1	2	3	1	3	1	5	4	4	6	5	5	3	5	4	5	4	4	6	5	5	3	5	4	176920	86246	125370	144980	145850	183120	143480	147730	153140	1.21842	0.593964	0.863406	0.998457	1.00445	1.26112
B7FQD3	Predicted protein OS=Phaeodactylum tricornutum (strain CCAP 1055/1) OX=556484 GN=PHATRDRAFT_43025 PE=4 SV=1	PHATRDRAFT_43025	43.184	7.8	6	2	2	1	1	1	0	1	0	1	1	0	1	2	1	2	2	2	1	1	0	1	2	1	2	2	2	1	1	0	0	10082	0	0	10291	0	0	0	0		0.989741			1.01026
B7FQD4	Predicted protein OS=Phaeodactylum tricornutum (strain CCAP 1055/1) OX=556484 GN=PHATRDRAFT_43026 PE=4 SV=1	PHATRDRAFT_43026	52.981	40.2	107	14	14	11	13	14	12	12	11	11	11	12	12	12	12	12	11	13	13	11	12	12	12	12	12	11	13	13	11	12	225150	299330	314320	277740	313310	271170	246490	209590	317640	0.818813	1.08859	1.1431	1.01007	1.13943	0.986176
B7FQD6	Predicted protein OS=Phaeodactylum tricornutum (strain CCAP 1055/1) OX=556484 GN=PHATRDRAFT_24886 PE=4 SV=1	PHATRDRAFT_24886	23.379	42	71	9	8	11	14	13	7	5	6	7	5	3	7	8	8	7	6	6	7	6	5	7	8	8	7	6	6	7	6	5	2060800	5405500	3716900	719440	699320	756330	758290	629940	404920	1.22412	3.21088	2.20785	0.427349	0.415398	0.449262
B7FQD8	Predicted protein (Fragment) OS=Phaeodactylum tricornutum (strain CCAP 1055/1) OX=556484 GN=PHATRDRAFT_43029 PE=4 SV=1	PHATRDRAFT_43029	220.31	3.4	19	5	5	2	3	3	0	2	3	3	2	1	4	4	5	2	4	5	5	3	2	4	4	5	2	4	5	5	3	2	610440	556470	383450	573300	558470	512790	458550	504100	522580	1.17389	1.0701	0.73738	1.10247	1.07395	0.986103
B7FQD9	DNA-directed RNA polymerase subunit beta (Fragment) OS=Phaeodactylum tricornutum (strain CCAP 1055/1) OX=556484 GN=PHATRDRAFT_9235 PE=3 SV=1	PHATRDRAFT_9235	127.09	12.6	46	9	9	4	2	0	7	7	8	6	7	5	7	7	3	8	7	9	7	8	6	7	7	3	8	7	9	7	8	6	43785	40118	18687	79485	84736	88587	48400	115460	44837	0.698579	0.640073	0.298147	1.26816	1.35194	1.41338
B7FQE0	Protein fucoxanthin chlorophyll a/c protein OS=Phaeodactylum tricornutum (strain CCAP 1055/1) OX=556484 GN=Lhcr12 PE=4 SV=1	Lhcr12	21.709	43.1	88	5	5	14	12	14	8	6	9	8	9	8	4	4	4	4	3	3	4	4	3	4	4	4	4	3	3	4	4	3	6252500	4384500	5581600	1488800	1430400	1333100	2903500	3347800	1116300	2.02139	1.41748	1.80449	0.481319	0.462439	0.430982
B7FQE1	Protein fucoxanthin chlorophyll a/c protein OS=Phaeodactylum tricornutum (strain CCAP 1055/1) OX=556484 GN=Lhcr4 PE=4 SV=1	Lhcr4	23.239	39.1	60	6	6	8	6	7	7	6	6	6	7	7	6	6	6	6	6	6	6	6	6	6	6	6	6	6	6	6	6	6	2059800	1387800	1607200	619900	545310	583750	1118800	1195500	463700	1.93474	1.30354	1.50962	0.582263	0.512201	0.548307
B7FQE2	2-oxoisovalerate dehydrogenase subunit alpha (Fragment) OS=Phaeodactylum tricornutum (strain CCAP 1055/1) OX=556484 GN=PHATRDRAFT_9476 PE=3 SV=1	PHATRDRAFT_9476	38.561	12.9	5	2	2	0	0	0	1	1	1	1	1	0	0	0	0	1	1	1	2	1	1	0	0	0	1	1	1	2	1	1	0	0	0	0	0	0	0	0	0
B7FQE3	Predicted protein OS=Phaeodactylum tricornutum (strain CCAP 1055/1) OX=556484 GN=PHATRDRAFT_43033 PE=4 SV=1	PHATRDRAFT_43033	71.635	27.8	80	12	12	10	8	11	10	10	8	8	8	7	11	10	11	11	11	11	11	11	11	11	10	11	11	11	11	11	11	11	306670	369310	399650	334100	320580	293600	341240	281800	320240	0.930183	1.12018	1.21221	1.01338	0.972375	0.89054
B7FQE5	Predicted protein OS=Phaeodactylum tricornutum (strain CCAP 1055/1) OX=556484 GN=PHATRDRAFT_17772 PE=3 SV=1	PHATRDRAFT_17772	143.15	45.1	346	48	48	35	36	36	40	43	45	36	42	33	44	44	46	43	45	45	43	45	40	44	44	46	43	45	45	43	45	40	362940	417110	306550	481840	550970	515930	431970	491790	354750	0.83459	0.959155	0.70492	1.108	1.26697	1.18639
B7FQE6	Predicted protein OS=Phaeodactylum tricornutum (strain CCAP 1055/1) OX=556484 GN=AP3delta PE=4 SV=1	AP3delta	139.4	16.8	55	15	15	7	8	10	7	5	11	3	4	0	10	15	11	11	8	12	8	11	1	10	15	11	11	8	12	8	11	1	55306	82487	60421	63177	57024	77155	39973	50970	0	0.909427	1.35638	0.993536	1.03885	0.937677	1.2687
B7FQE7	Predicted protein OS=Phaeodactylum tricornutum (strain CCAP 1055/1) OX=556484 GN=PHATRDRAFT_43037 PE=4 SV=1	PHATRDRAFT_43037	117.57	38.3	269	32	32	32	34	34	28	28	31	31	27	24	31	27	32	29	28	31	31	29	26	31	27	32	29	28	31	31	29	26	2043200	2251600	2261400	1622200	1552100	1530600	1644000	1637400	1339900	1.15781	1.2759	1.28146	0.919244	0.879521	0.867337
B7FQE8	Predicted protein OS=Phaeodactylum tricornutum (strain CCAP 1055/1) OX=556484 GN=PHATRDRAFT_43038 PE=4 SV=1	PHATRDRAFT_43038	121.28	33	93	26	26	8	11	7	17	14	14	12	9	1	17	21	17	24	21	24	18	21	13	17	21	17	24	21	24	18	21	13	151290	205390	154890	226660	244710	241030	167840	157650	62205	0.844847	1.14696	0.86495	1.26574	1.36653	1.34598
B7FQE9	Non-specific serine/threonine protein kinase (Fragment) OS=Phaeodactylum tricornutum (strain CCAP 1055/1) OX=556484 GN=MARK3 PE=4 SV=1	MARK3	57.11	37.6	106	15	15	10	16	11	15	13	15	12	10	4	12	13	12	14	14	14	13	14	12	12	13	12	14	14	14	13	14	12	118760	133150	119880	174190	194200	184980	142520	143190	65409	0.837466	0.93894	0.845364	1.22834	1.36945	1.30443
B7FQF2	Predicted protein OS=Phaeodactylum tricornutum (strain CCAP 1055/1) OX=556484 GN=PHATRDRAFT_43041 PE=4 SV=1	PHATRDRAFT_43041	28.207	46.9	141	12	12	15	16	16	17	12	13	18	16	18	10	11	12	12	11	11	12	11	10	10	11	12	12	11	11	12	11	10	2061600	1807100	2028800	1447600	1249700	1197200	2088700	2009500	3634700	1.05875	0.928045	1.0419	0.743422	0.64179	0.614828
B7FQF4	Predicted protein OS=Phaeodactylum tricornutum (strain CCAP 1055/1) OX=556484 GN=PHATRDRAFT_43043 PE=4 SV=1	PHATRDRAFT_43043	41.494	25.5	37	7	7	6	4	3	3	3	4	6	5	3	6	5	4	5	4	4	6	6	4	6	5	4	5	4	4	6	6	4	130430	57904	74417	63408	74731	57689	108090	126780	90790	1.49683	0.664512	0.854016	0.727676	0.85762	0.662044
B7FQF6	Predicted protein OS=Phaeodactylum tricornutum (strain CCAP 1055/1) OX=556484 GN=PHATRDRAFT_43044 PE=4 SV=1	PHATRDRAFT_43044	65.873	62.1	272	29	29	34	32	30	28	26	28	30	35	29	27	27	26	27	25	27	26	28	26	27	27	26	27	25	27	26	28	26	861080	658400	612510	490670	505490	473620	703060	834180	754820	1.31489	1.00539	0.935315	0.749263	0.771894	0.723228
B7FQF7	CRTISO5 carotenoid isomerase 5,phytoene dehydrogenase-related protein (Fragment) OS=Phaeodactylum tricornutum (strain CCAP 1055/1) OX=556484 GN=CRTISO5 PE=4 SV=1	CRTISO5	58.057	67.4	184	25	25	26	17	18	20	14	18	24	31	16	22	20	22	21	20	21	19	25	19	22	20	22	21	20	21	19	25	19	398350	115460	143900	141470	132190	151890	401570	448860	261350	1.6333	0.473404	0.590012	0.580049	0.541999	0.622772
B7FQF9	Predicted protein OS=Phaeodactylum tricornutum (strain CCAP 1055/1) OX=556484 GN=PHATRDRAFT_43047 PE=4 SV=1	PHATRDRAFT_43047	73.163	23.3	88	14	14	7	15	9	11	14	14	6	6	6	13	14	11	13	14	14	11	11	9	13	14	11	13	14	14	11	11	9	109440	174010	138130	178500	215230	183440	107940	108970	66390	0.76827	1.22155	0.969674	1.25307	1.51092	1.28775
B7FQG1	Nucleosome assembly protein OS=Phaeodactylum tricornutum (strain CCAP 1055/1) OX=556484 GN=NAP PE=3 SV=1	NAP	36.632	24.5	48	7	7	5	10	11	5	4	6	2	3	2	5	7	6	5	5	5	2	4	2	5	7	6	5	5	5	2	4	2	90230	518730	334690	99857	82314	89253	51796	57481	34851	0.597461	3.43479	2.21616	0.661206	0.545045	0.590992
B7FQG2	Predicted protein (Fragment) OS=Phaeodactylum tricornutum (strain CCAP 1055/1) OX=556484 GN=PHATRDRAFT_9137 PE=4 SV=1	PHATRDRAFT_9137	12.586	45.6	32	3	3	4	3	4	3	2	3	4	4	5	3	3	3	3	2	3	3	3	3	3	3	3	3	2	3	3	3	3	53901	36633	48799	23471	23896	23915	55465	66700	102980	1.11325	0.756602	1.00787	0.48476	0.493538	0.49393
B7FQG5	Predicted protein OS=Phaeodactylum tricornutum (strain CCAP 1055/1) OX=556484 GN=PHATRDRAFT_43052 PE=4 SV=1	PHATRDRAFT_43052	78.053	9.4	23	5	5	1	3	3	4	5	2	2	2	1	3	5	4	4	5	5	3	4	4	3	5	4	4	5	5	3	4	4	99079	136700	121230	134540	190770	135740	117220	101750	99796	0.784387	1.08222	0.959752	1.06512	1.51029	1.07462
B7FQG6	Predicted protein (Fragment) OS=Phaeodactylum tricornutum (strain CCAP 1055/1) OX=556484 GN=PHATRDRAFT_9372 PE=4 SV=1	PHATRDRAFT_9372	57.32	39.7	78	14	14	11	14	11	6	8	8	9	10	1	13	13	13	13	14	11	13	13	6	13	13	13	13	14	11	13	13	6	137080	200980	121790	64637	73680	69254	113360	118870	25427	1.33364	1.95532	1.18488	0.628848	0.716826	0.673766
B7FQG7	Predicted protein (Fragment) OS=Phaeodactylum tricornutum (strain CCAP 1055/1) OX=556484 GN=PHATRDRAFT_9017 PE=4 SV=1	PHATRDRAFT_9017	14.554	26.1	16	3	3	1	1	3	2	3	3	1	2	0	2	2	3	3	3	3	2	3	1	2	2	3	3	3	3	2	3	1	77620	116550	110190	124010	162320	117060	89116	103300	0	0.689828	1.03581	0.979286	1.10211	1.44258	1.04034
B7FQG8	Predicted protein OS=Phaeodactylum tricornutum (strain CCAP 1055/1) OX=556484 GN=PHATRDRAFT_32191 PE=4 SV=1	PHATRDRAFT_32191	40.718	19	40	5	5	1	5	4	6	6	6	4	4	4	4	4	5	5	5	4	5	4	4	4	4	5	5	5	4	5	4	4	133290	154220	138030	200480	185730	205010	144740	131650	105970	0.857403	0.992038	0.887894	1.28961	1.19473	1.31875
B7FQG9	DNA-directed RNA polymerase subunit OS=Phaeodactylum tricornutum (strain CCAP 1055/1) OX=556484 GN=PHATRDRAFT_24922 PE=3 SV=1	PHATRDRAFT_24922	12.679	51.4	42	5	5	4	3	6	4	4	6	4	5	6	3	3	5	5	5	5	4	5	5	3	3	5	5	5	5	4	5	5	347410	318750	329400	365260	339470	321440	348850	340400	674950	0.923436	0.847256	0.875564	0.970882	0.902331	0.854406
B7FQH1	Predicted protein OS=Phaeodactylum tricornutum (strain CCAP 1055/1) OX=556484 GN=PHATRDRAFT_43056 PE=4 SV=1	PHATRDRAFT_43056	79.781	18.3	39	9	9	2	5	5	6	6	8	3	3	1	5	7	5	9	8	9	4	4	1	5	7	5	9	8	9	4	4	1	33705	56303	31775	74613	84785	79000	42201	45299	0	0.602304	1.00613	0.567815	1.33332	1.5151	1.41172
B7FQH3	Predicted protein OS=Phaeodactylum tricornutum (strain CCAP 1055/1) OX=556484 GN=PHATRDRAFT_43057 PE=4 SV=1	PHATRDRAFT_43057	142.87	15.1	37	12	12	4	9	4	5	4	7	3	1	0	5	10	8	10	7	10	7	5	1	5	10	8	10	7	10	7	5	1	85491	168100	144890	85442	107450	108730	76139	60557	0	0.817315	1.60708	1.38518	0.816846	1.02725	1.03948
B7FQH4	Calcyclin-binding protein OS=Phaeodactylum tricornutum (strain CCAP 1055/1) OX=556484 GN=CacyBP PE=4 SV=1	CacyBP	29.852	54	111	14	14	13	10	14	14	8	11	14	13	14	14	14	14	14	14	14	14	13	14	14	14	14	14	14	14	14	13	14	918480	739070	940180	670820	583480	625610	1302800	984630	875260	1.08193	0.870595	1.10749	0.790199	0.687316	0.736943
B7FQH5	Predicted protein OS=Phaeodactylum tricornutum (strain CCAP 1055/1) OX=556484 GN=PHATRDRAFT_32198 PE=4 SV=1	PHATRDRAFT_32198	18.634	26.8	21	4	4	2	3	2	2	3	2	3	2	2	4	4	4	3	3	3	4	4	3	4	4	4	3	3	3	4	4	3	210150	196040	290330	69022	56374	86939	154830	116300	182420	1.38824	1.29503	1.91791	0.455957	0.372405	0.574316
B7FQH6	Predicted protein (Fragment) OS=Phaeodactylum tricornutum (strain CCAP 1055/1) OX=556484 GN=PHATRDRAFT_17794 PE=3 SV=1	PHATRDRAFT_17794	31.452	11.6	9	4	4	0	2	0	2	1	3	0	1	0	0	2	2	2	2	3	0	2	0	0	2	2	2	2	3	0	2	0	0	17079	0	29840	24863	39449	0	0	0		0.614181		1.07308	0.894103	1.41863
B7FQH7	Predicted protein OS=Phaeodactylum tricornutum (strain CCAP 1055/1) OX=556484 GN=PHATRDRAFT_43060 PE=4 SV=1	PHATRDRAFT_43060	14.352	16.3	37	3	3	3	4	6	6	4	3	2	3	6	3	3	3	3	3	3	3	3	3	3	3	3	3	3	3	3	3	3	1262700	833800	1150900	669100	536880	620380	1027100	991140	1657500	1.29885	0.857672	1.18385	0.688256	0.552251	0.638142
B7FQH8	Predicted protein (Fragment) OS=Phaeodactylum tricornutum (strain CCAP 1055/1) OX=556484 GN=PHATRDRAFT_43061 PE=4 SV=1	PHATRDRAFT_43061	38.867	23.3	62	8	8	6	5	7	9	8	8	8	7	4	8	8	8	8	8	8	8	8	7	8	8	8	8	8	8	8	8	7	370630	318240	283060	462360	504600	474160	431420	473820	480790	0.87802	0.753909	0.670568	1.09533	1.19539	1.12328
B7FQH9	Lysine--tRNA ligase OS=Phaeodactylum tricornutum (strain CCAP 1055/1) OX=556484 GN=PHATRDRAFT_32202 PE=3 SV=1	PHATRDRAFT_32202	54.801	49.1	111	19	19	10	17	14	14	15	12	11	14	4	15	18	16	17	17	17	16	15	7	15	18	16	17	17	17	16	15	7	197400	265610	246650	259540	289350	243690	208040	185330	92799	0.893478	1.20221	1.1164	1.17474	1.30967	1.103
B7FQI0	Predicted protein OS=Phaeodactylum tricornutum (strain CCAP 1055/1) OX=556484 GN=PHATRDRAFT_41701 PE=4 SV=1	PHATRDRAFT_41701	20.614	60.1	77	9	9	9	7	11	9	9	7	9	9	7	8	7	9	7	8	9	7	7	8	8	7	9	7	8	9	7	7	8	600270	737800	720070	572960	628060	545990	779150	643030	522140	0.93964	1.15492	1.12717	0.89689	0.983141	0.854672
B7FQI1	Predicted protein OS=Phaeodactylum tricornutum (strain CCAP 1055/1) OX=556484 GN=PHATRDRAFT_43063 PE=4 SV=1	PHATRDRAFT_43063	28.888	13.4	3	2	2	0	0	0	1	2	0	0	0	0	1	0	0	1	2	1	1	0	1	1	0	0	1	2	1	1	0	1	0	0	0	0	0	0	0	0	0
B7FQI2	Predicted protein OS=Phaeodactylum tricornutum (strain CCAP 1055/1) OX=556484 GN=PHATRDRAFT_41702 PE=3 SV=1	PHATRDRAFT_41702	71.653	52	222	23	23	24	21	21	27	20	24	26	28	31	19	19	19	22	19	19	20	21	23	19	19	19	22	19	19	20	21	23	558340	334470	333920	493190	410400	409930	831720	901690	1542200	0.864027	0.51759	0.516739	0.763208	0.635091	0.634364
B7FQI3	Predicted protein OS=Phaeodactylum tricornutum (strain CCAP 1055/1) OX=556484 GN=E2F1 PE=3 SV=1	E2F1	42.593	34	51	8	8	5	7	5	6	9	5	6	6	2	6	7	6	7	8	6	6	6	6	6	7	6	7	8	6	6	6	6	140200	196150	165590	192570	188190	201780	134460	117690	57298	0.905212	1.26646	1.06914	1.24334	1.21506	1.30281
B7FQI6	Predicted protein OS=Phaeodactylum tricornutum (strain CCAP 1055/1) OX=556484 GN=PHATRDRAFT_43069 PE=4 SV=1	PHATRDRAFT_43069	39.523	16.9	8	4	4	2	1	0	1	0	0	4	0	0	4	3	3	3	2	2	4	2	2	4	3	3	3	2	2	4	2	2	37367	18207	11941	17039	19248	14477	47809	23446	7661.9	1.70543	0.830966	0.544986	0.777658	0.878477	0.660729
B7FQI7	Predicted protein OS=Phaeodactylum tricornutum (strain CCAP 1055/1) OX=556484 GN=PHATRDRAFT_43070 PE=4 SV=1	PHATRDRAFT_43070	26.511	5.4	3	1	1	0	0	0	1	0	0	1	1	0	0	0	0	1	0	1	1	1	0	0	0	0	1	0	1	1	1	0	0	0	0	0	0	0	0	0	0
B7FQI8	Predicted protein OS=Phaeodactylum tricornutum (strain CCAP 1055/1) OX=556484 GN=PHATRDRAFT_43071 PE=4 SV=1	PHATRDRAFT_43071	82.95	6.1	7	3	3	1	2	1	1	0	1	1	0	0	1	3	3	2	2	1	2	0	1	1	3	3	2	2	1	2	0	1	0	110050	79751	39405	0	0	0	0	0		1.44041	1.04383	0.515759
B7FQI9	Predicted protein OS=Phaeodactylum tricornutum (strain CCAP 1055/1) OX=556484 GN=PHATRDRAFT_43072 PE=4 SV=1	PHATRDRAFT_43072	48.204	9	21	3	3	2	4	3	4	2	3	1	2	0	2	3	3	3	2	3	2	3	0	2	3	3	3	2	3	2	3	0	40520	51882	44345	35010	46442	38185	36121	30846	0	1.0025	1.28361	1.09714	0.866179	1.14902	0.944732
B7FQJ3	Predicted protein OS=Phaeodactylum tricornutum (strain CCAP 1055/1) OX=556484 GN=PHATRDRAFT_43076 PE=4 SV=1	PHATRDRAFT_43076	29.618	48.6	38	10	10	1	4	7	5	5	7	3	2	4	6	9	7	9	8	8	6	5	6	6	9	7	9	8	8	6	5	6	29024	61026	67087	84673	76772	89230	32085	29984	71974	0.482077	1.01362	1.11429	1.40638	1.27515	1.48208
B7FQJ4	Predicted protein OS=Phaeodactylum tricornutum (strain CCAP 1055/1) OX=556484 GN=PHATRDRAFT_32218 PE=4 SV=1	PHATRDRAFT_32218	114.74	20.5	52	16	16	2	3	2	10	8	11	6	10	0	9	10	5	14	11	14	11	15	1	9	10	5	14	11	14	11	15	1	201470	152940	120190	240140	204020	236350	271960	305170	0	0.930448	0.706322	0.555073	1.10904	0.942225	1.09153
B7FQJ5	Predicted protein OS=Phaeodactylum tricornutum (strain CCAP 1055/1) OX=556484 GN=PHATRDRAFT_32219 PE=4 SV=1	PHATRDRAFT_32219	27.343	49.6	113	12	12	15	11	13	11	10	10	14	15	14	11	12	12	11	11	12	12	11	11	11	12	12	11	11	12	12	11	11	1298000	949610	1295000	898340	640950	783420	1338900	1422400	2252400	1.07381	0.785594	1.07133	0.743179	0.530245	0.648108
B7FQJ6	Predicted protein (Fragment) OS=Phaeodactylum tricornutum (strain CCAP 1055/1) OX=556484 GN=PHATRDRAFT_8926 PE=3 SV=1	PHATRDRAFT_8926	39.937	50.1	163	16	16	21	16	17	18	17	19	19	22	14	16	14	15	14	13	13	16	16	14	16	14	15	14	13	13	16	16	14	426130	225290	280400	265210	234260	238950	476380	511920	346590	1.27621	0.674716	0.839764	0.794272	0.70158	0.715626
B7FQJ7	Predicted protein (Fragment) OS=Phaeodactylum tricornutum (strain CCAP 1055/1) OX=556484 GN=PHATRDRAFT_8112 PE=4 SV=1	PHATRDRAFT_8112	9.8451	39.8	28	4	4	2	2	3	4	2	3	4	5	3	4	2	4	4	3	4	4	3	4	4	2	4	4	3	4	4	3	4	233070	139010	145450	150880	149310	141340	227360	339150	135240	1.26302	0.753301	0.7882	0.817625	0.809117	0.765927
B7FQJ8	Predicted protein OS=Phaeodactylum tricornutum (strain CCAP 1055/1) OX=556484 GN=PHATRDRAFT_43079 PE=4 SV=1	PHATRDRAFT_43079	41.325	12	12	3	3	1	1	1	2	1	1	2	1	2	2	2	1	2	1	1	2	2	2	2	2	1	2	1	1	2	2	2	17155	11822	0	18809	0	0	0	20875	29511	0.873722	0.602107		0.957962
B7FQJ9	Predicted protein (Fragment) OS=Phaeodactylum tricornutum (strain CCAP 1055/1) OX=556484 GN=PHATRDRAFT_1690 PE=3 SV=1	PHATRDRAFT_1690	55.14	42.4	35	12	9	7	2	6	2	2	4	7	5	0	11	11	8	6	4	5	11	8	2	9	8	6	3	3	3	8	6	2	142780	76412	107980	50187	58133	50934	129640	99501	65290	1.64565	0.880709	1.24456	0.578445	0.670029	0.587055
B7FQK0	Predicted protein OS=Phaeodactylum tricornutum (strain CCAP 1055/1) OX=556484 GN=PHATRDRAFT_43081 PE=4 SV=1	PHATRDRAFT_43081	43.632	63.7	87	16	16	11	10	10	10	10	11	11	12	2	14	14	14	13	13	14	14	15	7	14	14	14	13	13	14	14	15	7	220300	175430	198520	180230	182730	178870	273650	240020	116340	1.12265	0.893992	1.01166	0.918453	0.931193	0.911522
B7FQK1	Predicted protein (Fragment) OS=Phaeodactylum tricornutum (strain CCAP 1055/1) OX=556484 GN=PHATRDRAFT_9316 PE=4 SV=1	PHATRDRAFT_9316	35.532	51	161	18	18	26	22	20	16	14	14	15	16	18	18	16	17	16	13	14	15	17	15	18	16	17	16	13	14	15	17	15	2345800	1572900	2027200	855090	735970	661350	1233900	1396500	1811700	1.67022	1.11991	1.44337	0.608826	0.524012	0.470883
B7FQK5	COP9 SigNalosome subunit 5 OS=Phaeodactylum tricornutum (strain CCAP 1055/1) OX=556484 GN=CSN5 PE=4 SV=1	CSN5	40.966	79.2	114	17	17	13	12	16	15	12	13	13	11	9	14	15	15	16	15	15	14	14	13	14	15	15	16	15	15	14	14	13	274690	384880	368650	333700	374500	345920	302600	266870	203730	0.865759	1.21305	1.1619	1.05174	1.18034	1.09026
B7FQK7	Predicted protein OS=Phaeodactylum tricornutum (strain CCAP 1055/1) OX=556484 GN=PHATRDRAFT_43088 PE=4 SV=1	PHATRDRAFT_43088	142.58	5.3	18	5	5	1	3	1	2	2	3	3	2	1	5	5	4	4	5	4	5	5	2	5	5	4	4	5	4	5	5	2	138190	179880	121510	169490	105880	193490	177970	156690	160990	0.885777	1.153	0.77886	1.08641	0.678674	1.24024
B7FQL2	Predicted protein OS=Phaeodactylum tricornutum (strain CCAP 1055/1) OX=556484 GN=PHATRDRAFT_43093 PE=4 SV=1	PHATRDRAFT_43093	46.834	6.8	9	2	2	1	1	1	1	0	2	1	2	0	2	2	2	1	1	2	2	2	1	2	2	2	1	1	2	2	2	1	11553	15674	10161	0	0	20557	14546	20005	0	0.749416	1.01674	0.65912			1.33349
B7FQL3	Predicted protein (Fragment) OS=Phaeodactylum tricornutum (strain CCAP 1055/1) OX=556484 GN=PHATRDRAFT_9005 PE=3 SV=1	PHATRDRAFT_9005	37.401	39.2	58	10	10	7	8	7	4	7	5	9	8	3	8	8	8	6	8	9	9	8	6	8	8	8	6	8	9	9	8	6	145830	172360	137860	119180	111470	128460	124160	119880	72719	1.15951	1.37045	1.09614	0.947612	0.886309	1.0214
B7FQL4	Predicted protein OS=Phaeodactylum tricornutum (strain CCAP 1055/1) OX=556484 GN=PHATRDRAFT_32237 PE=4 SV=1	PHATRDRAFT_32237	29.002	30.1	98	11	11	10	13	13	7	7	8	11	14	15	10	9	10	10	7	9	9	10	11	10	9	10	10	7	9	9	10	11	1577800	1301800	1333500	875240	695710	890540	1568900	1648400	2838700	1.11544	0.920319	0.942729	0.618758	0.491838	0.629575
B7FQL7	Predicted protein OS=Phaeodactylum tricornutum (strain CCAP 1055/1) OX=556484 GN=PHATRDRAFT_43097 PE=3 SV=1	PHATRDRAFT_43097	74.511	30.3	108	15	15	11	10	15	11	10	10	10	13	18	13	12	15	14	14	14	12	14	13	13	12	15	14	14	14	12	14	13	376650	273090	262210	283670	270120	234960	417030	466170	863700	0.983249	0.712905	0.684502	0.740524	0.705151	0.613366
B7FQL8	Predicted protein OS=Phaeodactylum tricornutum (strain CCAP 1055/1) OX=556484 GN=PHATRDRAFT_43098 PE=4 SV=1	PHATRDRAFT_43098	39.989	10.5	8	2	2	1	1	1	0	1	2	1	0	1	2	2	2	2	2	2	2	1	1	2	2	2	2	2	2	2	1	1	551960	601950	633720	495590	544790	332120	531250	0	0	1.04669	1.14148	1.20173	0.939792	1.03309	0.629802
B7FQL9	1-acyl-sn-glycerol-3-phosphate acyltransferase OS=Phaeodactylum tricornutum (strain CCAP 1055/1) OX=556484 GN=LPT1 PE=4 SV=1	LPT1	44.251	23.1	14	6	6	2	0	0	0	0	0	5	4	3	4	1	0	0	0	0	5	6	4	4	1	0	0	0	0	5	6	4	33219	0	0	0	0	0	47660	49576	24893	0.855344
B7FQM0	Predicted protein (Fragment) OS=Phaeodactylum tricornutum (strain CCAP 1055/1) OX=556484 GN=PHATRDRAFT_9259 PE=4 SV=1	PHATRDRAFT_9259	10.533	67.4	31	6	6	4	4	2	4	3	3	2	5	4	5	6	4	5	6	5	3	5	5	5	6	4	5	6	5	3	5	5	155150	110660	135640	151840	151350	147490	170630	193960	425900	0.850075	0.606312	0.743179	0.831939	0.829254	0.808105
B7FQM1	Predicted protein OS=Phaeodactylum tricornutum (strain CCAP 1055/1) OX=556484 GN=PHATRDRAFT_43101 PE=4 SV=1	PHATRDRAFT_43101	36.614	5.5	3	1	1	1	0	0	1	1	0	0	0	0	1	0	0	1	1	1	1	1	1	1	0	0	1	1	1	1	1	1	0	0	0	0	0	0	0	0	0
B7FQM2	Predicted protein OS=Phaeodactylum tricornutum (strain CCAP 1055/1) OX=556484 GN=PHATRDRAFT_43103 PE=4 SV=1	PHATRDRAFT_43103	194.61	4.8	19	6	6	1	4	1	3	2	4	2	2	0	3	5	3	4	3	6	3	4	0	3	5	3	4	3	6	3	4	0	11140	30423	15347	24703	21529	30169	13180	14764	0	0.552665	1.50931	0.761378	1.22554	1.06807	1.49671
B7FQM3	Predicted protein OS=Phaeodactylum tricornutum (strain CCAP 1055/1) OX=556484 GN=PHATRDRAFT_32247 PE=4 SV=1	PHATRDRAFT_32247	39.312	7.4	7	2	2	2	0	0	1	1	0	1	1	1	2	1	2	2	2	1	2	2	1	2	1	2	2	2	1	2	2	1	41336	0	25671	19232	25183	0	36509	41977	0	1.30598		0.811056	0.607621	0.795638
B7FQM5	Predicted protein OS=Phaeodactylum tricornutum (strain CCAP 1055/1) OX=556484 GN=PHATRDRAFT_43104 PE=4 SV=1	PHATRDRAFT_43104	76.976	22.7	28	10	10	1	4	0	7	7	6	1	2	0	5	7	2	9	8	9	4	4	1	5	7	2	9	8	9	4	4	1	113760	149380	115050	247430	220920	210710	122460	145110	0	0.686946	0.90204	0.694736	1.49412	1.33404	1.27238
B7FQM6	Predicted protein OS=Phaeodactylum tricornutum (strain CCAP 1055/1) OX=556484 GN=PHATRDRAFT_43105 PE=4 SV=1	PHATRDRAFT_43105	50.408	8.1	6	2	2	0	0	0	0	2	0	2	2	0	1	1	2	2	2	2	2	2	0	1	1	2	2	2	2	2	2	0	0	0	6632.8	7658.8	17276	7067.4	33827	23767	0			0.413563	0.477536	1.07718	0.440661
B7FQM8	Predicted protein OS=Phaeodactylum tricornutum (strain CCAP 1055/1) OX=556484 GN=PHATRDRAFT_43106 PE=4 SV=1	PHATRDRAFT_43106	59.518	31.9	95	15	15	7	10	10	13	14	14	10	10	7	10	12	12	13	14	15	13	13	10	10	12	12	13	14	15	13	13	10	467810	593250	433310	651430	753120	644850	494710	466410	254010	0.884719	1.12195	0.819473	1.23198	1.4243	1.21954
B7FQM9	Predicted protein OS=Phaeodactylum tricornutum (strain CCAP 1055/1) OX=556484 GN=PHATRDRAFT_32253 PE=4 SV=1	PHATRDRAFT_32253	36.211	21.2	18	5	5	1	2	1	4	3	4	1	1	1	4	3	3	5	4	4	2	4	3	4	3	3	5	4	4	2	4	3	44260	57251	40690	61881	110510	67507	63698	51204	28115	0.758575	0.981229	0.697389	1.06058	1.89404	1.15701
B7FQN0	Predicted protein (Fragment) OS=Phaeodactylum tricornutum (strain CCAP 1055/1) OX=556484 GN=PHATRDRAFT_9576 PE=4 SV=1	PHATRDRAFT_9576	28.874	51.6	60	10	10	8	6	9	7	6	9	8	5	2	9	7	10	9	9	9	9	8	5	9	7	10	9	9	9	9	8	5	1157600	1832600	1566000	1394800	1512400	1595400	1407900	1289800	715660	0.835332	1.32242	1.13004	1.0065	1.09136	1.15125
B7FQN2	Predicted protein OS=Phaeodactylum tricornutum (strain CCAP 1055/1) OX=556484 GN=PHATRDRAFT_43109 PE=4 SV=1	PHATRDRAFT_43109	28.238	17.3	9	2	2	1	1	2	1	1	1	1	1	0	2	2	2	2	2	2	2	2	2	2	2	2	2	2	2	2	2	2	36217	40835	71423	46142	42594	43174	34467	31824	49565	0.822613	0.927504	1.62226	1.04804	0.967457	0.98063
B7FQN3	Predicted protein OS=Phaeodactylum tricornutum (strain CCAP 1055/1) OX=556484 GN=PHATRDRAFT_43110 PE=4 SV=1	PHATRDRAFT_43110	46.073	4.2	1	1	1	0	1	0	0	0	0	0	0	0	0	1	0	0	0	1	0	0	0	0	1	0	0	0	1	0	0	0	0	0	0	0	0	0	0	0	0
B7FQN4	Predicted protein (Fragment) OS=Phaeodactylum tricornutum (strain CCAP 1055/1) OX=556484 GN=PHATRDRAFT_6025 PE=4 SV=1	PHATRDRAFT_6025	17.488	27.2	12	4	4	2	1	2	2	2	3	0	0	0	3	3	3	3	3	4	2	2	2	3	3	3	3	3	4	2	2	2	99131	151730	112800	129950	111470	108300	0	0	0	0.833756	1.27615	0.948722	1.09296	0.937535	0.910874
B7FQN7	Predicted protein OS=Phaeodactylum tricornutum (strain CCAP 1055/1) OX=556484 GN=PHATRDRAFT_32261 PE=4 SV=1	PHATRDRAFT_32261	32.868	46	139	11	11	16	14	14	19	14	16	16	16	14	11	10	11	11	11	11	11	11	11	11	10	11	11	11	11	11	11	11	918180	1248400	1297100	1209600	1217400	1182300	1108300	1128300	1819900	0.742498	1.00954	1.04892	0.978159	0.984466	0.956082
B7FQN8	Predicted protein (Fragment) OS=Phaeodactylum tricornutum (strain CCAP 1055/1) OX=556484 GN=PHATRDRAFT_8821 PE=4 SV=1	PHATRDRAFT_8821	51.242	30.5	64	11	11	8	8	7	10	9	11	5	6	0	11	11	10	10	11	10	11	11	2	11	11	10	10	11	10	11	11	2	86607	98127	88007	144870	168110	175770	80356	93279	11275	0.823608	0.933159	0.836921	1.37767	1.59868	1.67152
B7FQP0	Predicted protein OS=Phaeodactylum tricornutum (strain CCAP 1055/1) OX=556484 GN=PHATRDRAFT_43116 PE=4 SV=1	PHATRDRAFT_43116	81.42	32.1	139	21	21	13	22	19	18	18	20	13	13	3	18	19	20	20	19	17	17	15	7	18	19	20	20	19	17	17	15	7	144550	287210	208660	210900	224650	222800	138450	139860	40194	0.804409	1.5983	1.16118	1.17364	1.25016	1.23986
B7FQP4	Predicted protein OS=Phaeodactylum tricornutum (strain CCAP 1055/1) OX=556484 GN=PHATRDRAFT_43118 PE=4 SV=1	PHATRDRAFT_43118	83.387	5.2	8	3	3	0	1	0	1	1	1	2	2	0	2	3	0	2	3	3	3	3	1	2	3	0	2	3	3	3	3	1	25739	19447	0	18884	21346	21710	41483	31164	0	1.00222	0.757227		0.735305	0.83117	0.845344
B7FQP5	Glycosyl transferase, family 48 OS=Phaeodactylum tricornutum (strain CCAP 1055/1) OX=556484 GN=BGS1 PE=4 SV=1	BGS1	238.96	29	337	50	49	34	36	32	45	51	53	39	40	7	47	43	41	45	47	48	44	46	19	46	43	41	45	46	48	44	46	19	601070	690880	503110	912560	1046100	997820	569720	605720	100690	0.897466	1.03156	0.751201	1.36256	1.56195	1.48986
B7FQP7	Phosphoglycolate phosphatase, PGPase OS=Phaeodactylum tricornutum (strain CCAP 1055/1) OX=556484 GN=GPH PE=4 SV=1	GPH	31.52	18.9	6	3	3	3	1	1	0	0	0	0	0	1	3	2	2	0	1	1	1	2	1	3	2	2	0	1	1	1	2	1	41157	22085	22724	0	0	0	0	15822	0	1.61736	0.867882	0.892993
B7FQP8	Predicted protein OS=Phaeodactylum tricornutum (strain CCAP 1055/1) OX=556484 GN=PHATRDRAFT_43121 PE=4 SV=1	PHATRDRAFT_43121	34.775	10.8	10	2	2	1	1	1	1	1	1	1	2	1	2	2	2	2	1	2	2	2	2	2	2	2	2	1	2	2	2	2	24761	29292	33485	24477	0	22284	33937	42568	31949	0.816006	0.965327	1.10351	0.806647		0.734376
B7FQP9	Predicted protein OS=Phaeodactylum tricornutum (strain CCAP 1055/1) OX=556484 GN=PHATRDRAFT_32272 PE=4 SV=1	PHATRDRAFT_32272	13.316	54.9	16	6	6	3	1	2	1	0	1	1	2	5	3	4	4	1	1	2	4	3	5	3	4	4	1	1	2	4	3	5	74811	19305	32871	0	0	15660	19447	31985	128930	1.62125	0.418363	0.712355			0.339371
B7FQQ3	Predicted protein OS=Phaeodactylum tricornutum (strain CCAP 1055/1) OX=556484 GN=PHATRDRAFT_43124 PE=4 SV=1	PHATRDRAFT_43124	34.179	63.2	154	17	17	18	19	18	14	18	17	16	14	20	16	17	16	16	17	16	17	15	16	16	17	16	16	17	16	17	15	16	383010	478870	466480	426370	473510	389730	394540	343570	338200	0.933088	1.16662	1.13644	1.03872	1.15356	0.94946
B7FQQ4	Predicted protein OS=Phaeodactylum tricornutum (strain CCAP 1055/1) OX=556484 GN=PHATRDRAFT_17846 PE=4 SV=1	PHATRDRAFT_17846	16.535	46.9	67	11	11	9	4	5	9	8	8	7	7	10	10	8	9	10	9	9	11	11	11	10	8	9	10	9	9	11	11	11	863360	484580	502110	741920	796050	806200	735920	1077500	2172200	0.949926	0.533167	0.552455	0.816309	0.875867	0.887034
B7FQQ6	Predicted protein OS=Phaeodactylum tricornutum (strain CCAP 1055/1) OX=556484 GN=PHATRDRAFT_43127 PE=4 SV=1	PHATRDRAFT_43127	34.001	14.6	38	4	4	3	5	5	4	5	4	3	4	5	4	4	4	4	4	3	4	4	4	4	4	4	4	4	3	4	4	4	876690	1380500	1034700	1284300	1719400	1442800	789250	915430	2630000	0.653538	1.02911	0.771328	0.957395	1.28174	1.07555
B7FQQ8	Vacuolar proton pump subunit B OS=Phaeodactylum tricornutum (strain CCAP 1055/1) OX=556484 GN=PHATRDRAFT_24978 PE=3 SV=1	PHATRDRAFT_24978	55.922	77.5	508	31	31	47	52	63	70	72	68	43	49	44	29	31	30	29	31	30	30	27	31	29	31	30	29	31	30	30	27	31	4236200	7344100	7567200	9240200	9926200	9120100	4511100	4454400	5107000	0.619866	1.07463	1.10728	1.35208	1.45246	1.33451
B7FQQ9	Predicted protein (Fragment) OS=Phaeodactylum tricornutum (strain CCAP 1055/1) OX=556484 GN=PHATRDRAFT_43131 PE=4 SV=1	PHATRDRAFT_43131	32.586	20.1	16	4	4	2	1	3	1	1	2	2	3	1	4	3	4	4	3	3	4	4	4	4	3	4	4	3	3	4	4	4	123610	91499	103630	49430	56618	45325	121050	105760	100600	1.39493	1.03256	1.16946	0.557815	0.638932	0.511491
B7FQR0	Predicted protein OS=Phaeodactylum tricornutum (strain CCAP 1055/1) OX=556484 GN=PHATRDRAFT_43132 PE=4 SV=1	PHATRDRAFT_43132	58.835	9.8	16	4	4	3	2	3	0	1	0	4	3	0	4	4	4	2	2	2	4	3	0	4	4	4	2	2	2	4	3	0	46124	31543	36573	9149.1	8343.3	12604	27267	17556	0	1.95069	1.33403	1.54676	0.386937	0.352858	0.533053
B7FQR1	Predicted protein OS=Phaeodactylum tricornutum (strain CCAP 1055/1) OX=556484 GN=PHATRDRAFT_32285 PE=4 SV=1	PHATRDRAFT_32285	12.794	46	19	5	5	1	2	2	1	3	3	2	1	4	5	4	5	5	5	5	5	5	5	5	4	5	5	5	5	5	5	5	170920	134330	170100	114930	110370	118240	177150	164440	319960	1.03907	0.816629	1.03408	0.698691	0.670969	0.718813
B7FQR3	Predicted protein OS=Phaeodactylum tricornutum (strain CCAP 1055/1) OX=556484 GN=PHATRDRAFT_43133 PE=4 SV=1	PHATRDRAFT_43133	52.534	36.5	64	13	13	8	8	7	7	3	4	12	10	5	12	11	11	11	8	9	11	12	10	12	11	11	11	8	9	11	12	10	138610	127090	111980	80074	77558	71594	153990	130920	75314	1.28989	1.18268	1.04207	0.745159	0.721746	0.666245
B7FQR7	Predicted protein OS=Phaeodactylum tricornutum (strain CCAP 1055/1) OX=556484 GN=PHATRDRAFT_43136 PE=4 SV=1	PHATRDRAFT_43136	149.44	14.8	38	12	12	2	5	2	8	6	8	3	4	0	5	7	6	10	8	10	5	7	3	5	7	6	10	8	10	5	7	3	30930	39230	19554	41847	51692	44506	33828	36466	20919	0.87271	1.1069	0.551729	1.18074	1.45852	1.25577
B7FQR8	Predicted protein OS=Phaeodactylum tricornutum (strain CCAP 1055/1) OX=556484 GN=PHATRDRAFT_32292 PE=4 SV=1	PHATRDRAFT_32292	54.939	38.8	73	14	14	6	12	9	12	12	11	6	5	0	9	13	11	13	14	12	8	9	2	9	13	11	13	14	12	8	9	2	41585	126950	76862	126700	152750	159290	37784	38141	0	0.437701	1.33621	0.809008	1.33357	1.60776	1.6766
B7FQR9	Predicted protein OS=Phaeodactylum tricornutum (strain CCAP 1055/1) OX=556484 GN=PHATRDRAFT_43138 PE=4 SV=1	PHATRDRAFT_43138	29.763	40.6	34	8	8	4	8	7	4	2	4	1	2	2	7	7	7	5	5	5	3	3	2	7	7	7	5	5	5	3	3	2	79377	149870	157390	73744	45804	70688	47126	36988	50828	1.00362	1.89492	1.99	0.9324	0.579134	0.89376
B7FQS0	Protein fucoxanthin chlorophyll a/c protein OS=Phaeodactylum tricornutum (strain CCAP 1055/1) OX=556484 GN=Lhcr8 PE=4 SV=1	Lhcr8	23.297	10.1	5	1	1	1	0	0	0	1	1	1	1	0	1	0	0	0	1	1	1	1	0	1	0	0	0	1	1	1	1	0	0	0	0	0	0	0	0	0	0
B7FQS2	Predicted protein OS=Phaeodactylum tricornutum (strain CCAP 1055/1) OX=556484 GN=PHATRDRAFT_43140 PE=4 SV=1	PHATRDRAFT_43140	39.521	55.9	111	13	13	13	14	13	12	13	14	13	12	7	11	12	11	10	10	13	10	12	9	11	12	11	10	10	13	10	12	9	178030	214490	201770	200020	217500	210340	209590	175560	87764	0.945256	1.13884	1.0713	1.06201	1.15482	1.11681
B7FQS3	Predicted protein (Fragment) OS=Phaeodactylum tricornutum (strain CCAP 1055/1) OX=556484 GN=PHATRDRAFT_1785 PE=4 SV=1	PHATRDRAFT_1785	50.064	33.9	71	13	13	8	10	11	10	8	11	4	8	1	10	11	10	12	11	11	8	10	4	10	11	10	12	11	11	8	10	4	63903	83605	72061	77628	71740	74330	58364	56478	26164	0.984346	1.28783	1.11001	1.19576	1.10507	1.14496
B7FQS4	Electron transfer flavoprotein subunit beta OS=Phaeodactylum tricornutum (strain CCAP 1055/1) OX=556484 GN=PHATRDRAFT_17860 PE=3 SV=1	PHATRDRAFT_17860	27.853	50.2	69	11	11	9	7	8	8	7	7	8	8	7	10	10	10	10	10	10	9	11	9	10	10	10	10	10	10	9	11	9	299300	382400	366540	366900	361660	373940	327320	347770	402720	0.834337	1.06599	1.02178	1.02278	1.00817	1.04241
B7FQS5	Predicted protein OS=Phaeodactylum tricornutum (strain CCAP 1055/1) OX=556484 GN=PHATRDRAFT_43143 PE=4 SV=1	PHATRDRAFT_43143	20.769	54.8	58	8	8	6	5	8	8	5	7	6	7	6	7	7	8	8	8	8	7	7	8	7	7	8	8	8	8	7	7	8	338280	380700	396700	325820	354130	318300	365970	352370	509780	0.910974	1.02521	1.0683	0.87742	0.953657	0.857169
B7FQS6	Predicted protein OS=Phaeodactylum tricornutum (strain CCAP 1055/1) OX=556484 GN=PHATRDRAFT_43144 PE=4 SV=1	PHATRDRAFT_43144	46.079	8.1	2	2	2	0	0	1	0	0	1	0	0	0	1	1	1	2	2	2	1	1	0	1	1	1	2	2	2	1	1	0	0	0	0	0	0	0	0	0	0
B7FQS7	Predicted protein OS=Phaeodactylum tricornutum (strain CCAP 1055/1) OX=556484 GN=PHATRDRAFT_43146 PE=4 SV=1	PHATRDRAFT_43146	87.423	5.8	4	2	2	1	2	1	0	0	0	0	0	0	2	2	1	0	1	0	1	1	0	2	2	1	0	1	0	1	1	0	56492	120590	0	0	0	0	0	0	0	0.638032	1.36197
B7FQS8	Predicted protein OS=Phaeodactylum tricornutum (strain CCAP 1055/1) OX=556484 GN=PHATRDRAFT_17862 PE=3 SV=1	PHATRDRAFT_17862	57.085	65	230	31	31	33	29	32	24	14	20	27	34	17	30	27	28	28	23	22	28	29	27	30	27	28	28	23	22	28	29	27	546290	441730	505450	223850	144920	184000	317570	401150	195480	1.66077	1.3429	1.53661	0.680524	0.44057	0.559376
B7FQT0	Predicted protein OS=Phaeodactylum tricornutum (strain CCAP 1055/1) OX=556484 GN=Sec13 PE=3 SV=1	Sec13	36.119	68.5	130	12	12	15	14	17	14	13	15	14	15	13	11	10	11	10	9	10	9	10	9	11	10	11	10	9	10	9	10	9	510130	609960	629180	595990	608230	580320	566930	523360	497090	0.896505	1.07195	1.10572	1.0474	1.06891	1.01986
B7FQT3	Peptidyl-prolyl cis-trans isomerase OS=Phaeodactylum tricornutum (strain CCAP 1055/1) OX=556484 GN=PHATRDRAFT_43152 PE=3 SV=1	PHATRDRAFT_43152	17.181	76.8	127	9	7	12	16	13	13	14	16	14	17	12	9	8	9	9	9	9	9	8	8	7	6	7	7	7	7	7	6	6	3622900	3852100	4306100	2829500	2780000	2961300	3681700	3429700	3649000	1.04801	1.11431	1.24565	0.818503	0.804184	0.856629
B7FQT4	Predicted protein (Fragment) OS=Phaeodactylum tricornutum (strain CCAP 1055/1) OX=556484 GN=PHATRDRAFT_25000 PE=3 SV=1	PHATRDRAFT_25000	25.834	46.2	36	6	5	3	3	3	5	5	5	3	5	4	5	5	5	5	6	6	5	5	5	4	4	4	5	5	5	4	5	5	78210	96997	94587	104520	105690	103470	79953	114940	148370	0.759536	0.941986	0.918581	1.01504	1.02641	1.00485
B7FQT5	Predicted protein OS=Phaeodactylum tricornutum (strain CCAP 1055/1) OX=556484 GN=PHATRDRAFT_43154 PE=4 SV=1	PHATRDRAFT_43154	21.612	16.5	28	3	3	3	3	3	4	2	4	3	3	3	3	3	3	3	3	3	3	3	3	3	3	3	3	3	3	3	3	3	743430	471840	703270	555980	440400	457470	711880	708370	669790	1.22489	0.777412	1.15872	0.916043	0.725611	0.753736
B7FQT6	Predicted protein OS=Phaeodactylum tricornutum (strain CCAP 1055/1) OX=556484 GN=PHATRDRAFT_32311 PE=4 SV=1	PHATRDRAFT_32311	26.203	41.7	49	9	9	5	4	8	4	5	4	7	5	7	8	6	9	6	6	6	8	7	9	8	6	9	6	6	6	8	7	9	336820	190190	305170	202220	166370	181150	293960	299490	468000	1.24066	0.700553	1.12407	0.744865	0.612813	0.667255
B7FQT9	Predicted protein OS=Phaeodactylum tricornutum (strain CCAP 1055/1) OX=556484 GN=PHATRDRAFT_32314 PE=4 SV=1	PHATRDRAFT_32314	42.333	10.3	16	4	4	1	3	2	2	1	2	3	1	1	3	4	3	3	3	3	4	2	1	3	4	3	3	3	3	4	2	1	53780	64869	63440	62648	64707	76179	52667	66332	0	0.852599	1.0284	1.00574	0.993187	1.02583	1.2077
B7FQU0	Predicted protein OS=Phaeodactylum tricornutum (strain CCAP 1055/1) OX=556484 GN=PHATRDRAFT_32315 PE=4 SV=1	PHATRDRAFT_32315	39.577	4.6	3	1	1	1	0	0	0	0	0	1	1	0	1	0	0	0	0	0	1	1	1	1	0	0	0	0	0	1	1	1	0	0	0	0	0	0	0	0	0
B7FQU1	Predicted protein OS=Phaeodactylum tricornutum (strain CCAP 1055/1) OX=556484 GN=PHATRDRAFT_32316 PE=4 SV=1	PHATRDRAFT_32316	13.864	14.8	10	2	2	2	1	2	1	1	0	1	1	1	2	1	2	1	2	2	2	2	1	2	1	2	1	2	2	2	2	1	38054	0	45043	0	15306	4840.4	13781	11288	0	1.77944		2.10625		0.715722	0.226341
B7FQU2	Predicted protein OS=Phaeodactylum tricornutum (strain CCAP 1055/1) OX=556484 GN=PHATRDRAFT_43157 PE=3 SV=1	PHATRDRAFT_43157	32.063	8.6	12	3	3	1	0	2	1	0	3	2	1	2	2	2	3	2	1	3	3	3	2	2	2	3	2	1	3	3	3	2	114160	87702	79953	106540	0	105720	94488	134240	54585	1.17481	0.90253	0.822786	1.09639		1.08795
B7FQU4	Predicted protein OS=Phaeodactylum tricornutum (strain CCAP 1055/1) OX=556484 GN=PHATRDRAFT_43159 PE=4 SV=1	PHATRDRAFT_43159	272.15	1.8	5	3	3	1	1	1	0	0	2	0	0	0	1	2	1	1	0	3	0	1	0	1	2	1	1	0	3	0	1	0	0	0	0	0	0	0	0	0	0
B7FQU5	Predicted protein OS=Phaeodactylum tricornutum (strain CCAP 1055/1) OX=556484 GN=PHATRDRAFT_43160 PE=4 SV=1	PHATRDRAFT_43160	55.509	48.2	79	15	15	8	10	12	6	11	10	7	7	8	12	13	14	12	15	14	14	13	13	12	13	14	12	15	14	14	13	13	70832	114320	104770	71494	81683	70342	80728	68647	109420	0.825509	1.33234	1.22104	0.833225	0.951972	0.819799
B7FQU6	Predicted protein OS=Phaeodactylum tricornutum (strain CCAP 1055/1) OX=556484 GN=PHATRDRAFT_43161 PE=4 SV=1	PHATRDRAFT_43161	177.71	1.1	1	1	1	0	0	0	0	1	0	0	0	0	0	0	0	0	1	1	0	0	0	0	0	0	0	1	1	0	0	0	0	0	0	0	0	0	0	0	0
B7FQU7	Predicted protein OS=Phaeodactylum tricornutum (strain CCAP 1055/1) OX=556484 GN=PHATRDRAFT_43162 PE=3 SV=1	PHATRDRAFT_43162	15.9	38.4	43	5	5	5	4	4	4	3	5	5	4	9	3	4	4	4	4	4	4	4	5	3	4	4	4	4	4	4	4	5	1700000	965320	1108200	1372800	1505700	1584600	1785500	2241600	4914900	0.890642	0.505738	0.580594	0.71922	0.788847	0.830183
B7FQU9	Predicted protein OS=Phaeodactylum tricornutum (strain CCAP 1055/1) OX=556484 GN=PHATRDRAFT_43164 PE=4 SV=1	PHATRDRAFT_43164	31.781	29.9	34	5	5	4	3	4	5	4	3	5	5	1	5	4	5	5	5	5	5	5	2	5	4	5	5	5	5	5	5	2	177430	131620	146270	131020	104710	122980	172820	189570	51108	1.30088	0.965013	1.07242	0.960614	0.767714	0.901666
B7FQV0	Predicted protein OS=Phaeodactylum tricornutum (strain CCAP 1055/1) OX=556484 GN=PHATRDRAFT_43165 PE=4 SV=1	PHATRDRAFT_43165	30.348	21.6	18	5	5	1	2	0	4	3	4	2	2	0	3	2	1	5	4	4	4	4	0	3	2	1	5	4	4	4	4	0	16184	44060	0	94360	86662	107840	38642	41029	0	0.264212	0.719302		1.54047	1.4148	1.76054
B7FQV1	Predicted protein OS=Phaeodactylum tricornutum (strain CCAP 1055/1) OX=556484 GN=PHATRDRAFT_32326 PE=4 SV=1	PHATRDRAFT_32326	33.41	75.1	160	15	15	18	20	18	16	13	16	19	22	18	14	15	13	14	13	14	14	14	14	14	15	13	14	13	14	14	14	14	318630	412130	360250	273190	210320	264340	357190	371220	391230	0.969299	1.25373	1.09591	0.831066	0.639811	0.804144
B7FQV2	Predicted protein (Fragment) OS=Phaeodactylum tricornutum (strain CCAP 1055/1) OX=556484 GN=PHATRDRAFT_32327 PE=4 SV=1	PHATRDRAFT_32327	51.044	24.8	32	6	5	5	6	5	3	3	1	4	2	3	6	6	5	5	6	4	6	5	5	5	5	5	5	5	4	5	5	4	403340	519360	625310	256120	300430	187390	361410	294320	373740	1.09292	1.4073	1.69439	0.694004	0.81407	0.507768
B7FQV4	Predicted protein (Fragment) OS=Phaeodactylum tricornutum (strain CCAP 1055/1) OX=556484 GN=PHATRDRAFT_9280 PE=4 SV=1	PHATRDRAFT_9280	36.749	4	2	1	1	0	0	1	0	0	0	0	0	1	1	1	1	0	1	1	1	0	1	1	1	1	0	1	1	1	0	1	0	0	0	0	0	0	0	0	0
B7FQV5	Predicted protein OS=Phaeodactylum tricornutum (strain CCAP 1055/1) OX=556484 GN=PHATRDRAFT_43169 PE=4 SV=1	PHATRDRAFT_43169	44.173	80.4	212	26	26	25	23	25	20	19	22	28	28	22	22	22	23	22	21	21	24	25	21	22	22	23	22	21	21	24	25	21	650320	372410	498080	325710	305910	303550	614910	614340	495980	1.3998	0.801608	1.07211	0.701087	0.658467	0.653387
B7FQV6	Precursor of protein zeaxanthin epoxidase-like protein OS=Phaeodactylum tricornutum (strain CCAP 1055/1) OX=556484 GN=ZEP2 PE=4 SV=1	ZEP2	67.013	1.5	3	1	1	0	0	0	0	0	0	1	1	1	1	0	0	0	0	0	1	1	1	1	0	0	0	0	0	1	1	1	0	0	0	0	0	0	0	0	0
B7FQV9	Predicted protein OS=Phaeodactylum tricornutum (strain CCAP 1055/1) OX=556484 GN=PHATRDRAFT_17885 PE=3 SV=1	PHATRDRAFT_17885	8.1937	45.2	18	3	3	2	2	2	2	2	2	1	3	2	2	3	3	3	3	3	3	3	3	2	3	3	3	3	3	3	3	3	407440	412220	432930	524020	560290	510540	461620	462610	1144800	0.745852	0.754602	0.792514	0.959261	1.02566	0.934585
B7FQW0	Predicted protein (Fragment) OS=Phaeodactylum tricornutum (strain CCAP 1055/1) OX=556484 GN=PHATRDRAFT_9612 PE=3 SV=1	PHATRDRAFT_9612	31.908	53.3	85	9	9	6	11	9	10	10	11	8	8	12	8	8	7	8	8	8	7	8	9	8	8	7	8	8	8	7	8	9	157470	204010	184970	252480	251820	239460	178960	179710	374850	0.700306	0.90728	0.822605	1.12284	1.1199	1.06493
B7FQW1	Predicted protein OS=Phaeodactylum tricornutum (strain CCAP 1055/1) OX=556484 GN=Tpt4 PE=4 SV=1	Tpt4	39.9	18.9	37	6	6	5	4	5	4	5	6	3	2	3	4	6	6	5	5	5	4	4	4	4	6	6	5	5	5	4	4	4	72300	63609	64871	62433	70153	59832	45187	42112	46976	1.23362	1.08533	1.10686	1.06526	1.19698	1.02088
B7FQW2	Predicted protein OS=Phaeodactylum tricornutum (strain CCAP 1055/1) OX=556484 GN=PHATRDRAFT_43175 PE=4 SV=1	PHATRDRAFT_43175	20.236	16.2	18	2	2	3	2	3	1	0	1	3	3	2	2	2	2	2	2	2	2	2	2	2	2	2	2	2	2	2	2	2	101770	27311	45457	13267	9179.1	12685	82303	82812	30930	2.25758	0.605843	1.00838	0.294303	0.203621	0.281393
B7FQW3	Predicted protein OS=Phaeodactylum tricornutum (strain CCAP 1055/1) OX=556484 GN=PHATRDRAFT_43176 PE=4 SV=1	PHATRDRAFT_43176	47.487	19.8	42	5	5	6	7	6	3	6	5	4	4	1	5	5	5	3	4	5	4	4	3	5	5	5	3	4	5	4	4	3	188310	183830	220240	167190	146010	170970	179610	170670	94463	1.11405	1.08754	1.30294	0.989099	0.863798	1.01146
B7FQW7	Predicted protein (Fragment) OS=Phaeodactylum tricornutum (strain CCAP 1055/1) OX=556484 GN=PHATRDRAFT_9309 PE=3 SV=1	PHATRDRAFT_9309	31.062	9.2	5	2	2	1	0	0	1	1	0	1	1	0	2	1	1	2	2	2	2	2	1	2	1	1	2	2	2	2	2	1	26405	0	0	18641	17081	0	19818	21032	0	1.28208			0.905105	0.82936
B7FQW9	Predicted protein OS=Phaeodactylum tricornutum (strain CCAP 1055/1) OX=556484 GN=PHATRDRAFT_43179 PE=4 SV=1	PHATRDRAFT_43179	43.508	31.3	31	8	8	4	6	4	6	3	3	2	3	0	6	7	7	7	6	6	4	7	0	6	7	7	7	6	6	4	7	0	73912	173920	127850	106790	107540	106150	65068	109400	0	0.679159	1.59811	1.17478	0.981266	0.988158	0.975386
B7FQX1	Predicted protein OS=Phaeodactylum tricornutum (strain CCAP 1055/1) OX=556484 GN=PHATRDRAFT_32345 PE=4 SV=1	PHATRDRAFT_32345	39.092	18.6	9	5	5	1	1	0	2	1	1	1	2	0	3	3	3	5	2	3	2	4	1	3	3	3	5	2	3	2	4	1	28530	17595	19014	23919	28902	26862	27432	27303	0	1.14373	0.705362	0.762248	0.958884	1.15865	1.07686
B7FQX2	Predicted protein OS=Phaeodactylum tricornutum (strain CCAP 1055/1) OX=556484 GN=PHATRDRAFT_43181 PE=4 SV=1	PHATRDRAFT_43181	16.521	45.9	32	6	6	1	3	5	3	3	4	4	6	3	3	6	5	4	3	4	5	6	5	3	6	5	4	3	4	5	6	5	516260	390860	537350	307870	322870	356320	567200	518090	696060	1.10289	0.834996	1.14794	0.657704	0.689749	0.761208
B7FQX3	Predicted protein OS=Phaeodactylum tricornutum (strain CCAP 1055/1) OX=556484 GN=PHATRDRAFT_43182 PE=4 SV=1	PHATRDRAFT_43182	47.901	29.1	41	9	9	4	7	5	6	5	4	3	4	3	7	7	6	8	9	7	5	6	6	7	7	6	8	9	7	5	6	6	73189	120860	117230	66080	55594	53779	60110	41430	92161	0.968062	1.5986	1.55059	0.874032	0.735335	0.711328
B7FQX4	Predicted protein OS=Phaeodactylum tricornutum (strain CCAP 1055/1) OX=556484 GN=PHATRDRAFT_43183 PE=3 SV=1	PHATRDRAFT_43183	57.945	6.9	9	2	2	0	1	1	1	2	1	2	1	0	2	2	2	2	2	2	2	2	0	2	2	2	2	2	2	2	2	0	10221	18134	13306	12964	19664	13948	13676	14764	0	0.700806	1.24336	0.912331	0.888881	1.34827	0.95635
B7FQX6	Glucose-6-phosphate 1-epimerase OS=Phaeodactylum tricornutum (strain CCAP 1055/1) OX=556484 GN=PHATRDRAFT_17895 PE=3 SV=1	PHATRDRAFT_17895	36.866	59.6	129	13	13	16	14	17	11	12	13	17	17	12	12	12	12	12	12	11	13	13	11	12	12	12	12	12	11	13	13	11	2509500	1736700	1954200	1200700	1253500	1161900	1839600	1820800	1242500	1.5344	1.06188	1.19487	0.734154	0.766437	0.71043
B7FQY2	Predicted protein (Fragment) OS=Phaeodactylum tricornutum (strain CCAP 1055/1) OX=556484 GN=PHATRDRAFT_9211 PE=3 SV=1	PHATRDRAFT_9211	33.23	34.2	24	7	7	2	2	2	4	2	4	2	1	5	6	5	5	6	4	6	5	4	6	6	5	5	6	4	6	5	4	6	27267	30530	22922	39560	26802	40548	37269	27084	60910	0.784306	0.878162	0.659327	1.1379	0.770931	1.16632
B7FQY4	Predicted protein OS=Phaeodactylum tricornutum (strain CCAP 1055/1) OX=556484 GN=SLC4A_2 PE=4 SV=1	SLC4A_2	73.645	17.7	60	10	10	6	6	5	8	8	8	6	8	5	9	7	8	9	9	9	8	8	9	9	7	8	9	9	9	8	8	9	129090	145930	90073	187390	223500	202580	118850	126480	129380	0.858519	0.970514	0.599034	1.24625	1.4864	1.34727
B7FQY5	Predicted protein (Fragment) OS=Phaeodactylum tricornutum (strain CCAP 1055/1) OX=556484 GN=PHATRDRAFT_7961 PE=4 SV=1	PHATRDRAFT_7961	6.7315	54.2	8	2	2	1	1	0	1	1	1	2	1	0	1	2	1	1	1	1	2	1	0	1	2	1	1	1	1	2	1	0	0	35811	0	0	0	0	30385	0	0		1.08197
B7FQY8	Peptidyl-prolyl cis-trans isomerase (Fragment) OS=Phaeodactylum tricornutum (strain CCAP 1055/1) OX=556484 GN=PHATRDRAFT_17909 PE=3 SV=1	PHATRDRAFT_17909	17.862	36.9	21	4	3	2	4	3	2	1	3	2	2	2	4	3	3	4	4	3	4	2	2	3	3	3	3	3	2	3	2	2	82488	106410	91679	74407	74669	84032	78607	61850	32397	1.08135	1.39495	1.20184	0.975419	0.978853	1.1016
B7FQY9	Predicted protein (Fragment) OS=Phaeodactylum tricornutum (strain CCAP 1055/1) OX=556484 GN=PHATRDRAFT_8860 PE=4 SV=1	PHATRDRAFT_8860	57.689	18.9	18	6	6	1	6	2	1	2	3	1	1	1	3	6	4	3	4	5	1	4	2	3	6	4	3	4	5	1	4	2	15564	69547	25142	18009	28051	42773	0	10590	17998	0.546887	2.44374	0.883439	0.6328	0.985655	1.50296
B7FQZ1	Predicted protein OS=Phaeodactylum tricornutum (strain CCAP 1055/1) OX=556484 GN=PHATRDRAFT_17914 PE=3 SV=1	PHATRDRAFT_17914	34.268	5.2	7	1	1	0	1	1	1	1	1	1	1	0	1	1	1	1	1	1	1	1	0	1	1	1	1	1	1	1	1	0	0	0	0	0	0	0	0	0	0
B7FQZ3	Predicted protein OS=Phaeodactylum tricornutum (strain CCAP 1055/1) OX=556484 GN=SLY1 PE=3 SV=1	SLY1	71.462	59.6	210	28	28	23	23	24	30	26	27	24	25	8	26	25	24	26	25	26	24	25	20	26	25	24	26	25	26	24	25	20	311390	328150	307220	330050	352760	318420	332980	299540	132470	1.033	1.0886	1.01917	1.0949	1.17024	1.05632
B7FQZ5	1-deoxy-d-xylulose-5-phosphate reductoisomerase OS=Phaeodactylum tricornutum (strain CCAP 1055/1) OX=556484 GN=DXR PE=3 SV=1	DXR	51.721	39.3	84	16	16	14	5	6	6	5	4	11	16	17	15	10	10	12	11	9	15	16	15	15	10	10	12	11	9	15	16	15	204890	48019	62831	59379	63364	57302	215430	255870	505650	1.2521	0.293448	0.383965	0.36287	0.387222	0.350177
B7FQZ6	Predicted protein OS=Phaeodactylum tricornutum (strain CCAP 1055/1) OX=556484 GN=PHATRDRAFT_43205 PE=4 SV=1	PHATRDRAFT_43205	45.502	47.1	74	13	13	8	7	9	11	14	10	8	6	1	9	9	10	10	13	12	8	10	4	9	9	10	10	13	12	8	10	4	210650	198200	186620	285770	294890	335270	189700	182530	58283	0.97628	0.918579	0.86491	1.32443	1.3667	1.55384
B7FQZ7	Predicted protein (Fragment) OS=Phaeodactylum tricornutum (strain CCAP 1055/1) OX=556484 GN=PHATRDRAFT_8706 PE=4 SV=1	PHATRDRAFT_8706	45.464	58.5	152	18	18	14	15	19	14	17	17	18	16	22	18	17	17	17	17	17	16	18	18	18	17	17	17	17	17	16	18	18	453280	553070	526500	516570	521200	513610	406630	484880	793370	0.855405	1.04372	0.993582	0.974842	0.98358	0.969256
B7FQZ8	Predicted protein OS=Phaeodactylum tricornutum (strain CCAP 1055/1) OX=556484 GN=PHATRDRAFT_43207 PE=4 SV=1	PHATRDRAFT_43207	77.713	16.4	52	7	7	5	6	6	5	6	7	6	6	5	5	5	5	5	4	5	5	5	5	5	5	5	5	4	5	5	5	5	331110	532340	628930	325180	462550	385360	327440	327260	251720	0.834289	1.34132	1.5847	0.819348	1.16548	0.970982
B7FQZ9	Predicted protein OS=Phaeodactylum tricornutum (strain CCAP 1055/1) OX=556484 GN=PHATRDRAFT_43208 PE=4 SV=1	PHATRDRAFT_43208	46.657	39.6	81	11	11	8	10	11	9	10	11	10	9	3	9	11	10	9	10	9	11	10	5	9	11	10	9	10	9	11	10	5	127710	156490	143390	155560	146640	154760	135040	138560	59742	0.943754	1.15643	1.05963	1.14956	1.08364	1.14365
B7FR02	Predicted protein OS=Phaeodactylum tricornutum (strain CCAP 1055/1) OX=556484 GN=PHATRDRAFT_43211 PE=4 SV=1	PHATRDRAFT_43211	92.451	5	4	3	3	0	2	1	0	0	0	0	1	0	0	2	2	1	0	0	0	1	0	0	2	2	1	0	0	0	1	0	0	0	0	0	0	0	0	0	0
B7FR05	Predicted protein OS=Phaeodactylum tricornutum (strain CCAP 1055/1) OX=556484 GN=PHATRDRAFT_43213 PE=4 SV=1	PHATRDRAFT_43213	91.518	21.6	51	11	11	3	6	5	8	4	4	5	6	10	6	7	7	9	5	6	6	8	8	6	7	7	9	5	6	6	8	8	109400	150580	127650	176620	142560	148250	164660	172620	378500	0.626798	0.862736	0.73136	1.01193	0.816786	0.849386
B7FR07	Predicted protein OS=Phaeodactylum tricornutum (strain CCAP 1055/1) OX=556484 GN=PHATRDRAFT_43215 PE=4 SV=1	PHATRDRAFT_43215	22.19	37.1	50	6	6	4	6	7	6	6	6	5	6	4	5	6	6	6	6	6	6	6	6	5	6	6	6	6	6	6	6	6	234550	328150	322750	272350	312590	238030	206370	167950	237270	0.909888	1.27299	1.25204	1.05653	1.21263	0.923388
B7FR08	Predicted protein OS=Phaeodactylum tricornutum (strain CCAP 1055/1) OX=556484 GN=PHATRDRAFT_8890 PE=4 SV=1	PHATRDRAFT_8890	9.2356	37.2	18	2	2	2	2	2	2	2	2	2	2	2	2	2	2	2	2	2	2	2	2	2	2	2	2	2	2	2	2	2	47752	52438	47318	56412	57595	60076	55624	53090	26795	0.940206	1.03247	0.93166	1.11071	1.13401	1.18286
B7FR09	Predicted protein OS=Phaeodactylum tricornutum (strain CCAP 1055/1) OX=556484 GN=PHATRDRAFT_43217 PE=4 SV=1	PHATRDRAFT_43217	59.505	1.7	7	1	1	0	1	1	1	1	1	1	1	0	1	1	1	1	1	1	1	1	1	1	1	1	1	1	1	1	1	1	0	0	0	0	0	0	0	0	0
B7FR11	Predicted protein OS=Phaeodactylum tricornutum (strain CCAP 1055/1) OX=556484 GN=PHATRDRAFT_43219 PE=4 SV=1	PHATRDRAFT_43219	141.33	15.6	83	12	12	8	12	11	11	10	10	7	11	3	10	11	11	10	9	9	9	9	6	10	11	11	10	9	9	9	9	6	118510	172270	159330	107930	110850	100520	104960	89188	44518	1.05804	1.53801	1.42248	0.963588	0.989658	0.897432
B7FR14	Predicted protein OS=Phaeodactylum tricornutum (strain CCAP 1055/1) OX=556484 GN=PHATRDRAFT_43222 PE=4 SV=1	PHATRDRAFT_43222	102.37	33.1	107	19	19	14	18	9	16	16	18	8	6	2	15	17	15	17	16	17	14	15	6	15	17	15	17	16	17	14	15	6	117850	203210	125580	154420	199040	160520	91378	84593	21528	0.915839	1.57919	0.97591	1.20003	1.54678	1.24744
B7FR15	Predicted protein OS=Phaeodactylum tricornutum (strain CCAP 1055/1) OX=556484 GN=PHATRDRAFT_32390 PE=4 SV=1	PHATRDRAFT_32390	28.979	53.8	54	12	12	4	8	10	8	6	6	5	6	1	8	11	11	10	12	12	9	10	8	8	11	11	10	12	12	9	10	8	250380	220040	229200	200460	172340	158070	258740	197760	94833	1.26467	1.11142	1.15769	1.01252	0.870491	0.798413
B7FR17	Sulfhydryl oxidase OS=Phaeodactylum tricornutum (strain CCAP 1055/1) OX=556484 GN=PHATRDRAFT_43224 PE=4 SV=1	PHATRDRAFT_43224	94.335	6.6	13	4	4	3	3	1	0	0	1	2	2	1	4	3	3	1	0	2	3	3	2	4	3	3	1	0	2	3	3	2	51282	30838	21964	0	0	13642	20603	38176	23765	1.79245	1.07787	0.767704			0.476826
B7FR18	30S ribosomal protein S15 OS=Phaeodactylum tricornutum (strain CCAP 1055/1) OX=556484 GN=PHATRDRAFT_9411 PE=3 SV=1	PHATRDRAFT_9411	9.2746	37.2	22	2	2	3	3	1	2	3	3	3	3	1	2	2	1	2	2	2	2	2	1	2	2	1	2	2	2	2	2	1	64528	45917	0	54423	72478	60041	69945	102320	0	0.961767	0.684377		0.811156	1.08026	0.89489
B7FR19	Predicted protein OS=Phaeodactylum tricornutum (strain CCAP 1055/1) OX=556484 GN=PHATRDRAFT_43225 PE=4 SV=1	PHATRDRAFT_43225	31.142	56.2	100	10	10	10	14	12	13	15	12	9	9	6	9	10	9	9	9	10	8	9	6	9	10	9	9	9	10	8	9	6	538910	1824200	1290600	2349200	2811600	2709000	533650	483600	456020	0.373184	1.26322	0.893714	1.62677	1.94697	1.87593
B7FR21	Predicted protein (Fragment) OS=Phaeodactylum tricornutum (strain CCAP 1055/1) OX=556484 GN=PHATRDRAFT_9570 PE=4 SV=1	PHATRDRAFT_9570	29.243	8.2	11	2	2	1	1	1	1	1	2	1	1	2	1	2	1	2	1	2	1	1	2	1	2	1	2	1	2	1	1	2	0	30414	0	32084	0	34047	0	0	56280		0.796048		0.839758		0.891137
B7FR22	Predicted protein OS=Phaeodactylum tricornutum (strain CCAP 1055/1) OX=556484 GN=PHATRDRAFT_43228 PE=4 SV=1	PHATRDRAFT_43228	70.908	49.9	108	19	19	12	16	13	11	10	11	13	12	10	13	15	15	16	13	13	16	14	15	13	15	15	16	13	13	16	14	15	146250	173900	180410	132240	130390	115310	163170	125790	116270	1.02533	1.21918	1.26482	0.927111	0.914141	0.808418
B7FR24	Predicted protein OS=Phaeodactylum tricornutum (strain CCAP 1055/1) OX=556484 GN=PHATRDRAFT_43230 PE=4 SV=1	PHATRDRAFT_43230	60.036	23.4	30	8	8	2	3	2	4	6	6	4	2	1	7	6	6	8	8	8	7	5	4	7	6	6	8	8	8	7	5	4	105310	111500	87603	116650	133370	121150	88524	66130	51980	1.07433	1.13748	0.893688	1.19001	1.36058	1.23592
B7FR26	Predicted protein OS=Phaeodactylum tricornutum (strain CCAP 1055/1) OX=556484 GN=PHATRDRAFT_32401 PE=4 SV=1	PHATRDRAFT_32401	57.48	51.6	166	16	16	27	10	17	14	11	19	22	25	21	15	11	15	15	11	15	15	15	14	15	11	15	15	11	15	15	15	14	2244200	207720	734210	594600	223330	743180	1827500	2452900	1144700	1.98556	0.183781	0.649594	0.526074	0.197592	0.65753
B7FR28	Predicted protein OS=Phaeodactylum tricornutum (strain CCAP 1055/1) OX=556484 GN=PHATRDRAFT_43233 PE=4 SV=1	PHATRDRAFT_43233	54.154	56.9	342	22	22	41	34	45	36	35	38	37	39	37	21	19	21	21	19	21	20	22	21	21	19	21	21	19	21	20	22	21	8159800	7279800	9554800	6398600	5458600	6021400	8025900	7402100	8018300	1.10734	0.987921	1.29665	0.868335	0.740771	0.817147
B7FR29	Predicted protein OS=Phaeodactylum tricornutum (strain CCAP 1055/1) OX=556484 GN=PHATRDRAFT_43234 PE=1 SV=1	PHATRDRAFT_43234	28.681	63.7	31	8	8	2	2	6	4	4	4	2	3	4	4	4	7	5	4	5	4	6	4	4	4	7	5	4	5	4	6	4	106690	139430	208120	169770	104510	182940	108430	123390	193300	0.718408	0.938866	1.4014	1.14316	0.703729	1.23185
B7FR30	Predicted protein OS=Phaeodactylum tricornutum (strain CCAP 1055/1) OX=556484 GN=PHATRDRAFT_43235 PE=4 SV=1	PHATRDRAFT_43235	69.475	4.4	5	2	2	1	1	0	1	1	0	0	0	1	2	2	1	2	2	0	1	1	1	2	2	1	2	2	0	1	1	1	0	0	0	0	0	0	0	0	0
B7FR31	Predicted protein (Fragment) OS=Phaeodactylum tricornutum (strain CCAP 1055/1) OX=556484 GN=PHATRDRAFT_8363 PE=4 SV=1	PHATRDRAFT_8363	9.3865	38.1	11	2	2	1	2	2	0	0	0	2	2	2	2	2	2	0	0	0	2	2	2	2	2	2	0	0	0	2	2	2	140370	53352	84256	0	0	0	47310	70326	68900	1.81312	0.689133	1.08831
B7FR35	Vacuolar protein sorting-associated protein 29 OS=Phaeodactylum tricornutum (strain CCAP 1055/1) OX=556484 GN=PHATRDRAFT_17936 PE=3 SV=1	PHATRDRAFT_17936	22.688	53.4	63	6	6	7	7	10	8	6	7	7	6	5	6	6	6	6	5	6	6	4	4	6	6	6	6	5	6	6	4	4	212390	358360	367270	256230	299890	268210	246100	212700	186620	0.793892	1.33951	1.37282	0.957762	1.12096	1.00254
B7FR36	Predicted protein OS=Phaeodactylum tricornutum (strain CCAP 1055/1) OX=556484 GN=PHATRDRAFT_32411 PE=4 SV=1	PHATRDRAFT_32411	22.337	29.1	11	3	3	2	0	2	3	1	1	1	1	0	3	2	3	3	2	2	2	2	2	3	2	3	3	2	2	2	2	2	99548	31583	98028	81015	20659	82715	90830	85188	34372	1.43593	0.455569	1.41401	1.1686	0.297996	1.19312
B7FR37	Violaxanthin deepoxidase-related, chloroplast OS=Phaeodactylum tricornutum (strain CCAP 1055/1) OX=556484 GN=VDR PE=4 SV=1	VDR	65.374	50.1	116	20	20	13	7	15	14	12	12	15	14	14	16	13	15	18	20	16	16	14	16	16	13	15	18	20	16	16	14	16	224270	243390	291360	284800	214520	248360	276860	261370	283300	0.866938	0.940848	1.12628	1.10092	0.829248	0.96006
B7FR38	Predicted protein OS=Phaeodactylum tricornutum (strain CCAP 1055/1) OX=556484 GN=PHATRDRAFT_25067 PE=4 SV=1	PHATRDRAFT_25067	63.708	53.2	209	24	24	21	26	25	27	24	24	25	21	16	23	22	23	23	22	22	23	24	22	23	22	23	23	22	22	23	24	22	286880	372780	337480	271430	345200	297310	311830	249720	176410	0.974663	1.2665	1.14657	0.922172	1.1728	1.0101
B7FR39	Histone H3 OS=Phaeodactylum tricornutum (strain CCAP 1055/1) OX=556484 GN=H3-1c PE=3 SV=1	H3-1c	15.312	16.9	8	3	1	1	1	1	1	0	1	1	1	1	3	3	2	3	2	3	3	3	3	1	1	1	1	0	1	1	1	1	0	0	0	0	0	0	0	0	0
B7FR40	Predicted protein OS=Phaeodactylum tricornutum (strain CCAP 1055/1) OX=556484 GN=PHATRDRAFT_8828 PE=4 SV=1	PHATRDRAFT_8828	32.272	32.6	47	7	7	5	5	6	5	6	4	5	5	6	5	5	6	6	6	6	5	5	7	5	5	6	6	6	6	5	5	7	153370	165940	170150	159550	144820	141150	157110	139830	227340	0.945911	1.02344	1.0494	0.984026	0.893179	0.870544
B7FR41	Predicted protein OS=Phaeodactylum tricornutum (strain CCAP 1055/1) OX=556484 GN=PHATRDRAFT_43243 PE=4 SV=1	PHATRDRAFT_43243	47.647	53	127	15	15	12	14	14	17	18	17	15	12	8	13	12	14	12	15	14	13	11	10	13	12	14	12	15	14	13	11	10	230940	353050	289830	312360	403720	353030	252370	202100	161890	0.812124	1.24154	1.01922	1.09844	1.41972	1.24147
B7FR42	Predicted protein OS=Phaeodactylum tricornutum (strain CCAP 1055/1) OX=556484 GN=PHATRDRAFT_43244 PE=4 SV=1	PHATRDRAFT_43244	18.593	36.4	28	4	4	3	3	5	4	2	3	3	2	3	3	4	4	4	4	3	3	3	3	3	4	4	4	4	3	3	3	3	163960	243240	226710	134840	114130	126500	122990	92214	184740	1.04706	1.55334	1.44778	0.861094	0.728839	0.807834
B7FR43	Predicted protein OS=Phaeodactylum tricornutum (strain CCAP 1055/1) OX=556484 GN=PHATRDRAFT_43245 PE=4 SV=1	PHATRDRAFT_43245	149.01	35.9	327	37	37	34	35	35	37	30	29	45	35	47	36	33	36	30	28	29	35	35	36	36	33	36	30	28	29	35	35	36	1090900	995710	1164000	951600	1022500	914880	1448600	1181700	1842000	0.925198	0.844467	0.987195	0.807057	0.867188	0.775915
B7FR44	Chromatin assembly factor subunit c OS=Phaeodactylum tricornutum (strain CCAP 1055/1) OX=556484 GN=NURF-55 PE=4 SV=1	NURF-55	51.392	48.3	152	15	15	18	17	15	18	14	17	14	18	21	14	13	15	12	11	13	14	14	15	14	13	15	12	11	13	14	14	15	447250	435420	456640	427640	371490	388660	446780	470770	886980	0.929269	0.904689	0.948779	0.888525	0.77186	0.807534
B7FR45	Predicted protein (Fragment) OS=Phaeodactylum tricornutum (strain CCAP 1055/1) OX=556484 GN=PHATRDRAFT_8765 PE=3 SV=1	PHATRDRAFT_8765	30.856	24.7	33	5	5	2	3	5	3	1	2	5	5	7	5	4	4	5	3	5	5	5	5	5	4	4	5	3	5	5	5	5	181050	107120	159060	108690	85542	89143	189470	189220	332060	1.1305	0.668871	0.99319	0.678674	0.534135	0.55662
B7FR46	Eukaryotic translation initiation factor 5A OS=Phaeodactylum tricornutum (strain CCAP 1055/1) OX=556484 GN=PHATRDRAFT_17954 PE=3 SV=1	PHATRDRAFT_17954	17.018	89.2	111	10	10	12	11	18	10	12	11	12	12	13	9	8	10	9	9	8	9	8	8	9	8	10	9	9	8	9	8	8	7062000	5276900	8432500	4521300	3300900	4383500	6090400	6375200	6010800	1.23525	0.92301	1.47497	0.790844	0.577378	0.766741
B7FR48	Predicted protein OS=Phaeodactylum tricornutum (strain CCAP 1055/1) OX=556484 GN=PHATRDRAFT_43249 PE=3 SV=1	PHATRDRAFT_43249	34.469	50.3	178	12	12	19	19	18	26	19	21	17	21	18	9	11	11	12	10	11	11	11	10	9	11	11	12	10	11	11	11	10	1244300	1196200	1389500	1698700	1828400	1526900	1340000	1365500	2504500	0.794572	0.763857	0.887292	1.08474	1.16756	0.975032
B7FR50	Predicted protein OS=Phaeodactylum tricornutum (strain CCAP 1055/1) OX=556484 GN=Arf1 PE=3 SV=1	Arf1	20.955	62.5	228	11	11	26	27	25	26	25	26	22	23	28	11	11	10	11	11	10	11	11	11	11	11	10	11	11	10	11	11	11	2837900	3180700	3616000	3742300	3863000	3716300	2725700	2602800	4556800	0.828141	0.928175	1.0552	1.09206	1.12728	1.08447
B7FR53	Mitochondrial inner membrane protease subunit (Fragment) OS=Phaeodactylum tricornutum (strain CCAP 1055/1) OX=556484 GN=PHATRDRAFT_9241 PE=3 SV=1	PHATRDRAFT_9241	20.346	49.4	68	7	7	6	9	7	8	9	7	9	8	5	6	7	6	7	7	7	6	7	5	6	7	6	7	7	7	6	7	5	525980	410720	479050	387290	420940	349420	458650	408430	270260	1.27571	0.996157	1.16188	0.93933	1.02094	0.847481
B7FR57	Predicted protein OS=Phaeodactylum tricornutum (strain CCAP 1055/1) OX=556484 GN=PHATRDRAFT_43259 PE=4 SV=1	PHATRDRAFT_43259	51.103	22.3	27	7	7	3	5	1	4	3	4	3	3	1	6	7	5	7	5	7	6	5	2	6	7	5	7	5	7	6	5	2	39684	49465	42547	43685	43092	34818	44336	38462	0	0.944607	1.17743	1.01276	1.03984	1.02573	0.82878
B7FR59	Predicted protein OS=Phaeodactylum tricornutum (strain CCAP 1055/1) OX=556484 GN=PHATRDRAFT_43261 PE=4 SV=1	PHATRDRAFT_43261	40.744	6.9	8	2	2	0	0	2	2	1	1	1	0	1	0	2	2	2	1	1	2	2	1	0	2	2	2	1	1	2	2	1	0	23996	15992	11641	0	0	20240	26038	0		1.22545	0.816693	0.594493
B7FR60	Protein fucoxanthin chlorophyll a/c protein OS=Phaeodactylum tricornutum (strain CCAP 1055/1) OX=556484 GN=Lhcx2 PE=4 SV=1	Lhcx2	21.177	35.5	70	4	4	7	7	8	9	8	8	9	8	6	4	4	4	4	4	4	4	4	4	4	4	4	4	4	4	4	4	4	2789000	3533900	3438600	2037300	2402600	2004700	6146500	2925600	1704900	0.930249	1.1787	1.14692	0.679525	0.801368	0.668652
B7FR61	Predicted protein (Fragment) OS=Phaeodactylum tricornutum (strain CCAP 1055/1) OX=556484 GN=PHATRDRAFT_9323 PE=4 SV=1	PHATRDRAFT_9323	6.9748	69.2	32	3	3	3	3	3	4	3	4	4	5	3	3	3	3	3	2	3	3	3	3	3	3	3	3	2	3	3	3	3	2048600	1100600	1691600	1452100	1164200	1209100	1974900	2217200	1793700	1.25835	0.676044	1.03907	0.891953	0.715111	0.74269
B7FR62	Predicted protein OS=Phaeodactylum tricornutum (strain CCAP 1055/1) OX=556484 GN=PHATRDRAFT_8770 PE=3 SV=1	PHATRDRAFT_8770	44.826	51.5	67	14	13	5	8	3	8	8	7	10	10	8	13	12	13	13	13	11	11	12	13	12	11	12	12	12	10	10	11	12	105610	107120	95504	104730	94056	108600	133110	136330	138560	0.928557	0.941834	0.839702	0.92082	0.826971	0.954847
B7FR63	Predicted protein OS=Phaeodactylum tricornutum (strain CCAP 1055/1) OX=556484 GN=SybE PE=3 SV=1	SybE	26.382	50.7	89	11	11	7	8	11	10	12	13	9	9	10	11	10	11	11	11	11	11	11	11	11	10	11	11	11	11	11	11	11	458390	571000	588830	526600	598800	546000	410290	427730	658030	0.862055	1.07383	1.10736	0.990332	1.12611	1.02682
B7FR65	Predicted protein OS=Phaeodactylum tricornutum (strain CCAP 1055/1) OX=556484 GN=PHATRDRAFT_32441 PE=4 SV=1	PHATRDRAFT_32441	42.428	5	1	1	1	0	1	0	0	0	0	0	0	0	0	1	0	0	1	0	0	0	0	0	1	0	0	1	0	0	0	0	0	0	0	0	0	0	0	0	0
B7FR66	Predicted protein OS=Phaeodactylum tricornutum (strain CCAP 1055/1) OX=556484 GN=PHATRDRAFT_43267 PE=4 SV=1	PHATRDRAFT_43267	48.738	33.4	63	9	9	6	7	7	7	7	7	8	8	6	7	7	8	8	7	8	8	7	7	7	7	8	8	7	8	8	7	7	180970	225160	229890	146090	154330	141670	203600	163550	170170	1.00823	1.25443	1.28078	0.813907	0.859814	0.789282
B7FR67	Predicted protein OS=Phaeodactylum tricornutum (strain CCAP 1055/1) OX=556484 GN=PHATRDRAFT_32443 PE=4 SV=1	PHATRDRAFT_32443	30.345	15.9	31	4	4	3	3	3	3	4	3	4	3	5	4	3	3	3	4	4	4	4	4	4	3	3	3	4	4	4	4	4	124420	54200	71973	78317	75241	72270	122350	127800	221310	1.18135	0.514622	0.683374	0.743609	0.714403	0.686194
B7FR70	Predicted protein OS=Phaeodactylum tricornutum (strain CCAP 1055/1) OX=556484 GN=PHATRDRAFT_43270 PE=4 SV=1	PHATRDRAFT_43270	34.791	33.3	54	8	8	8	6	7	5	5	5	8	6	4	8	7	7	8	7	7	8	8	8	8	7	7	8	7	7	8	8	8	292120	247700	329990	298600	271990	267290	393550	306020	240430	0.992971	0.841979	1.1217	1.015	0.924546	0.908569
B7FR71	Predicted protein OS=Phaeodactylum tricornutum (strain CCAP 1055/1) OX=556484 GN=PHATRDRAFT_43271 PE=4 SV=1	PHATRDRAFT_43271	36.79	44.9	84	10	10	6	10	11	9	8	10	9	10	11	8	9	9	8	8	9	9	9	10	8	9	9	8	8	9	9	9	10	172220	187360	188460	233000	190060	214600	222340	226940	374230	0.771438	0.839255	0.844183	1.04369	0.85135	0.961273
B7FR72	Predicted protein (Fragment) OS=Phaeodactylum tricornutum (strain CCAP 1055/1) OX=556484 GN=PHATRDRAFT_8741 PE=4 SV=1	PHATRDRAFT_8741	10.808	57.6	32	5	5	4	4	4	3	4	3	3	4	3	4	4	5	5	4	5	4	4	5	4	4	5	5	4	5	4	4	5	721230	1092600	1022000	578580	537550	535710	844050	632190	850860	0.9525	1.44295	1.34971	0.764108	0.709921	0.707491
B7FR73	Predicted protein OS=Phaeodactylum tricornutum (strain CCAP 1055/1) OX=556484 GN=PHATRDRAFT_43274 PE=4 SV=1	PHATRDRAFT_43274	39.045	8.2	11	2	2	1	0	2	2	2	2	1	1	0	1	1	2	2	2	2	2	1	1	1	1	2	2	2	2	2	1	1	0	0	38577	50804	29144	53786	34040	0	0			0.934742	1.23101	0.706175	1.30326
B7FR75	Histone-like transcription factor OS=Phaeodactylum tricornutum (strain CCAP 1055/1) OX=556484 GN=PHATRDRAFT_54067 PE=4 SV=1	PHATRDRAFT_54067	14.78	27.7	11	3	3	1	2	1	1	1	1	1	1	2	2	2	2	2	2	2	2	2	3	2	2	2	2	2	2	2	2	3	169520	170500	170680	158020	157470	150870	150880	153050	182180	1.04272	1.04875	1.04986	0.971985	0.968602	0.928006
B7FR80	Nucleoside diphosphate kinase OS=Phaeodactylum tricornutum (strain CCAP 1055/1) OX=556484 GN=NDK3 PE=3 SV=1	NDK3	23.663	52.1	193	11	11	22	21	20	22	21	21	23	24	19	10	10	10	11	10	10	11	11	11	10	10	10	11	10	10	11	11	11	2168200	2203500	2472800	2434900	2246600	2143100	2326300	2360700	4125300	0.867998	0.882129	0.989938	0.974766	0.899383	0.857949
B7FR88	Predicted protein OS=Phaeodactylum tricornutum (strain CCAP 1055/1) OX=556484 GN=PHATRDRAFT_42424 PE=4 SV=1	PHATRDRAFT_42424	63.085	6.7	3	2	2	0	0	0	1	0	1	0	0	1	1	1	1	1	1	1	1	1	2	1	1	1	1	1	1	1	1	2	0	0	0	0	0	0	0	0	0
B7FR90	Predicted protein OS=Phaeodactylum tricornutum (strain CCAP 1055/1) OX=556484 GN=PHATRDRAFT_42426 PE=4 SV=1	PHATRDRAFT_42426	52.828	62.4	156	19	19	23	19	16	14	10	12	18	24	20	17	14	15	13	12	13	14	16	16	17	14	15	13	12	13	14	16	16	865590	555320	629310	415650	272720	254580	710590	806220	1002600	1.41319	0.906632	1.02743	0.678602	0.445251	0.415635
B7FR91	Predicted protein OS=Phaeodactylum tricornutum (strain CCAP 1055/1) OX=556484 GN=PHATRDRAFT_31407 PE=4 SV=1	PHATRDRAFT_31407	55.286	26.6	60	10	10	8	7	6	8	6	9	6	7	3	8	9	8	10	9	7	7	8	5	8	9	8	10	9	7	7	8	5	395240	291010	296660	276050	265200	260590	365580	306280	130680	1.37486	1.01229	1.03194	0.960252	0.92251	0.906474
B7FR92	Predicted protein OS=Phaeodactylum tricornutum (strain CCAP 1055/1) OX=556484 GN=PHATRDRAFT_31408 PE=4 SV=1	PHATRDRAFT_31408	41.142	6.5	3	2	2	2	0	0	0	0	0	1	0	0	2	0	0	0	0	0	2	2	1	2	0	0	0	0	0	2	2	1	38153	0	0	0	0	0	55464	44925	0	0.826168
B7FR93	Predicted protein OS=Phaeodactylum tricornutum (strain CCAP 1055/1) OX=556484 GN=PHATRDRAFT_31409 PE=4 SV=1	PHATRDRAFT_31409	23.332	34.6	44	6	6	5	4	5	4	3	4	7	6	6	6	2	3	3	3	2	6	6	6	6	2	3	3	3	2	6	6	6	1654900	319190	420480	353690	270820	334990	2051800	2230600	2829100	1.42315	0.274491	0.361597	0.30416	0.232895	0.288079
B7FR94	Predicted protein OS=Phaeodactylum tricornutum (strain CCAP 1055/1) OX=556484 GN=PHATRDRAFT_42428 PE=4 SV=1	PHATRDRAFT_42428	27.522	11.1	16	2	2	2	2	2	2	1	1	2	2	2	2	2	2	2	2	2	2	2	2	2	2	2	2	2	2	2	2	2	206060	148150	155520	101600	57628	83386	178700	219780	167130	1.40714	1.01168	1.06201	0.693803	0.393528	0.569424
B7FR95	Predicted protein OS=Phaeodactylum tricornutum (strain CCAP 1055/1) OX=556484 GN=PHATRDRAFT_42429 PE=4 SV=1	PHATRDRAFT_42429	70.389	23.2	78	10	10	9	11	7	13	8	12	7	9	2	10	10	9	10	8	10	10	10	3	10	10	9	10	8	10	10	10	3	131720	187950	145960	165180	184320	181220	125780	132730	26839	0.924929	1.31977	1.02492	1.15988	1.29428	1.27251
B7FR96	Predicted protein OS=Phaeodactylum tricornutum (strain CCAP 1055/1) OX=556484 GN=PHATRDRAFT_42431 PE=4 SV=1	PHATRDRAFT_42431	54.616	4.2	3	2	2	0	0	0	0	2	1	0	0	0	0	2	0	2	2	1	0	1	0	0	2	0	2	2	1	0	1	0	0	37270	0	38207	64181	0	0	0	0		0.800599		0.820726	1.37868
B7FR97	Predicted protein OS=Phaeodactylum tricornutum (strain CCAP 1055/1) OX=556484 GN=PHATRDRAFT_42432 PE=4 SV=1	PHATRDRAFT_42432	47.639	9.5	12	3	3	1	0	1	3	1	1	3	2	0	2	1	2	3	3	3	3	2	0	2	1	2	3	3	3	3	2	0	13797	0	12703	16121	15260	16832	18267	16398	0	0.882984		0.81297	1.03172	0.976613	1.07722
B7FR98	Predicted protein (Fragment) OS=Phaeodactylum tricornutum (strain CCAP 1055/1) OX=556484 GN=PHATRDRAFT_4937 PE=4 SV=1	PHATRDRAFT_4937	24.135	56.2	144	11	11	16	17	19	16	18	16	17	15	10	10	10	10	10	11	10	11	11	9	10	10	10	10	11	10	11	11	9	1439400	2074400	1924600	1835600	2160000	1760100	1544200	1260800	557830	0.889927	1.28252	1.18991	1.13488	1.33545	1.0882
B7FR99	Predicted protein OS=Phaeodactylum tricornutum (strain CCAP 1055/1) OX=556484 GN=PHATRDRAFT_42434 PE=4 SV=1	PHATRDRAFT_42434	52.383	61.8	289	22	22	31	33	34	32	33	36	33	31	26	20	21	20	20	19	20	21	20	20	20	21	20	20	19	20	21	20	20	1893500	2493300	2493400	2564800	2950600	2475000	2046800	1645000	742820	0.882741	1.16236	1.16241	1.1957	1.37556	1.15383
B7FRA1	Predicted protein (Fragment) OS=Phaeodactylum tricornutum (strain CCAP 1055/1) OX=556484 GN=PHATRDRAFT_8866 PE=4 SV=1	PHATRDRAFT_8866	26.101	25.3	29	4	4	3	3	4	4	3	4	3	4	1	4	3	4	4	3	4	4	4	2	4	3	4	4	3	4	4	4	2	38209	40750	32895	36052	23810	38678	44871	44163	26192	1.05608	1.12631	0.909204	0.996462	0.658098	1.06904
B7FRA3	Predicted protein OS=Phaeodactylum tricornutum (strain CCAP 1055/1) OX=556484 GN=PHATRDRAFT_31420 PE=4 SV=1	PHATRDRAFT_31420	35.033	54.8	93	11	11	12	11	12	11	9	10	10	9	9	10	11	10	10	10	10	11	10	10	10	11	10	10	10	10	11	10	10	130810	163430	197160	191620	184770	207030	168290	159360	124600	0.770947	0.963197	1.16199	1.12934	1.08897	1.22016
B7FRA6	Predicted protein OS=Phaeodactylum tricornutum (strain CCAP 1055/1) OX=556484 GN=PHATRDRAFT_31423 PE=4 SV=1	PHATRDRAFT_31423	40.179	9.2	6	2	2	1	0	2	0	0	1	2	0	0	2	0	2	2	1	2	2	2	0	2	0	2	2	1	2	2	2	0	27912	0	39000	22981	0	26480	21526	29397	0	1.00105		1.39872	0.824204		0.949694
B7FRA7	Predicted protein OS=Phaeodactylum tricornutum (strain CCAP 1055/1) OX=556484 GN=PHATRDRAFT_42440 PE=4 SV=1	PHATRDRAFT_42440	51.918	19.4	36	6	6	4	5	4	2	4	6	4	3	4	4	5	5	3	5	6	5	4	4	4	5	5	3	5	6	5	4	4	69653	100990	133310	121280	88947	113950	102320	91739	151620	0.643737	0.933356	1.23206	1.12088	0.822053	1.05313
B7FRA8	Predicted protein OS=Phaeodactylum tricornutum (strain CCAP 1055/1) OX=556484 GN=PHATRDRAFT_42441 PE=4 SV=1	PHATRDRAFT_42441	247.23	23.5	131	33	33	11	17	8	21	26	22	11	15	0	23	24	20	28	29	27	22	20	3	23	24	20	28	29	27	22	20	3	67498	103090	51280	137900	147940	150510	68430	72054	28957	0.733976	1.12101	0.557621	1.49953	1.60871	1.63665
B7FRA9	Predicted protein OS=Phaeodactylum tricornutum (strain CCAP 1055/1) OX=556484 GN=PHATRDRAFT_42442 PE=4 SV=1	PHATRDRAFT_42442	103.22	42.7	311	26	26	35	33	35	35	33	31	37	32	40	26	26	26	25	26	26	25	25	25	26	26	26	25	26	26	25	25	25	1756100	1864900	2110300	1431600	1497700	1305700	1780900	1557900	3040700	0.966909	1.02681	1.16193	0.788239	0.824634	0.718919
B7FRB0	Predicted protein (Fragment) OS=Phaeodactylum tricornutum (strain CCAP 1055/1) OX=556484 GN=PHATRDRAFT_6387 PE=4 SV=1	PHATRDRAFT_6387	14.282	14.1	4	1	1	0	1	0	1	1	1	0	0	0	1	1	1	1	1	1	1	1	1	1	1	1	1	1	1	1	1	1	0	0	0	0	0	0	0	0	0
B7FRB1	Predicted protein OS=Phaeodactylum tricornutum (strain CCAP 1055/1) OX=556484 GN=PHATRDRAFT_42443 PE=4 SV=1	PHATRDRAFT_42443	118.3	9.8	24	8	8	3	3	4	1	1	0	5	5	2	6	7	7	6	5	4	8	7	6	6	7	7	6	5	4	8	7	6	34716	39959	45404	23921	16926	16981	57479	44920	32569	0.998622	1.14944	1.30607	0.688099	0.486885	0.488467
B7FRB2	Predicted protein OS=Phaeodactylum tricornutum (strain CCAP 1055/1) OX=556484 GN=PHATRDRAFT_31429 PE=4 SV=1	PHATRDRAFT_31429	38.158	17.1	9	3	3	1	1	2	1	1	1	1	1	0	2	3	3	3	2	3	2	3	3	2	3	3	3	2	3	2	3	3	30467	32998	54213	21427	0	22115	28458	28393	26161	0.997969	1.08087	1.77579	0.701857		0.724393
B7FRB3	Mevalonate kinase (Fragment) OS=Phaeodactylum tricornutum (strain CCAP 1055/1) OX=556484 GN=MK PE=3 SV=1	MK	52.088	8	10	2	2	1	0	1	0	0	2	1	2	3	2	0	1	1	0	2	2	2	2	2	0	1	1	0	2	2	2	2	17230	0	0	0	0	23173	13989	21520	49548	0.686673					0.923521
B7FRB5	Predicted protein OS=Phaeodactylum tricornutum (strain CCAP 1055/1) OX=556484 GN=PHATRDRAFT_31432 PE=4 SV=1	PHATRDRAFT_31432	24.469	13.5	4	2	2	0	2	2	0	0	0	0	0	0	1	2	2	1	0	2	1	2	0	1	2	2	1	0	2	1	2	0	0	30307	23319	0	0	8464.6	0	9952.6	0		1.68271	1.29472			0.469974
B7FRB6	Predicted protein OS=Phaeodactylum tricornutum (strain CCAP 1055/1) OX=556484 GN=PHATRDRAFT_31433 PE=4 SV=1	PHATRDRAFT_31433	70.846	43.8	370	28	27	29	55	49	49	51	55	35	31	16	23	28	27	28	28	28	22	24	17	22	27	26	27	27	27	21	23	16	2261400	7552800	4059500	5123000	6355600	5834800	2123200	2003300	623700	0.566336	1.89149	1.01665	1.28299	1.59167	1.46124
B7FRB8	Predicted protein OS=Phaeodactylum tricornutum (strain CCAP 1055/1) OX=556484 GN=PHATRDRAFT_42446 PE=4 SV=1	PHATRDRAFT_42446	35.011	31.7	47	7	7	4	5	5	7	6	7	4	4	5	6	5	5	6	6	7	5	5	5	6	5	5	6	6	7	5	5	5	262020	301900	238340	325980	379920	365080	264510	285990	462170	0.817136	0.941505	0.743287	1.0166	1.18482	1.13854
B7FRB9	Predicted protein OS=Phaeodactylum tricornutum (strain CCAP 1055/1) OX=556484 GN=PHATRDRAFT_31436 PE=3 SV=1	PHATRDRAFT_31436	26.252	24.4	28	3	3	4	4	3	3	4	5	2	3	0	3	3	3	3	3	3	3	2	1	3	3	3	3	3	3	3	2	1	123700	219590	141360	144470	282040	252920	58342	74630	0	0.762961	1.35439	0.871885	0.891067	1.73958	1.55997
B7FRC0	Predicted protein OS=Phaeodactylum tricornutum (strain CCAP 1055/1) OX=556484 GN=PHATRDRAFT_31437 PE=3 SV=1	PHATRDRAFT_31437	26.096	6.4	6	1	1	1	1	1	1	1	1	0	0	0	1	1	1	1	1	1	1	1	0	1	1	1	1	1	1	1	1	0	0	0	0	0	0	0	0	0	0
B7FRC1	Cytosolic aldolase OS=Phaeodactylum tricornutum (strain CCAP 1055/1) OX=556484 GN=Fba4 PE=4 SV=1	Fba4	33.41	57.5	263	20	20	27	39	39	28	26	29	26	24	25	18	20	19	19	18	19	20	19	18	18	20	19	19	18	19	20	19	18	2410200	4621800	5583900	1827000	1874300	2133800	2585900	1732000	2228900	0.867748	1.66399	2.01038	0.657778	0.674807	0.768236
B7FRC2	Acyl carrier protein OS=Phaeodactylum tricornutum (strain CCAP 1055/1) OX=556484 GN=ACPZ PE=3 SV=1	ACPZ	13.766	21.3	48	2	2	6	6	6	3	3	5	6	8	5	2	2	2	2	2	2	2	2	2	2	2	2	2	2	2	2	2	2	1357200	880950	1111400	452850	386200	294700	1330800	1441600	1653800	1.37099	0.889898	1.12269	0.45745	0.390123	0.297693
B7FRC3	Predicted protein OS=Phaeodactylum tricornutum (strain CCAP 1055/1) OX=556484 GN=PHATRDRAFT_17166 PE=4 SV=1	PHATRDRAFT_17166	55.411	22.6	35	8	8	5	5	3	5	2	4	6	5	0	6	6	7	6	6	6	7	7	3	6	6	7	6	6	6	7	7	3	36718	36287	23858	34493	37209	33752	44694	41901	24695	1.05375	1.04138	0.684685	0.989892	1.06784	0.968626
B7FRC7	Predicted protein OS=Phaeodactylum tricornutum (strain CCAP 1055/1) OX=556484 GN=PHATRDRAFT_9090 PE=3 SV=1	PHATRDRAFT_9090	47.889	63.8	192	21	21	22	21	18	27	26	24	21	19	14	21	19	20	20	20	19	21	19	19	21	19	20	20	20	19	21	19	19	490990	491330	523200	430600	457130	417000	508450	429760	223620	1.11249	1.11326	1.18548	0.97566	1.03577	0.944845
B7FRC9	Predicted protein OS=Phaeodactylum tricornutum (strain CCAP 1055/1) OX=556484 GN=PHATRDRAFT_31447 PE=4 SV=1	PHATRDRAFT_31447	12.718	69.9	68	7	7	8	10	9	5	6	7	8	7	8	6	7	6	7	7	7	6	6	6	6	7	6	7	7	7	6	6	6	1486400	1829400	1988200	1599500	1685600	1432600	1383700	1301300	1370600	0.950296	1.16959	1.27111	1.0226	1.07765	0.9159
B7FRD0	Predicted protein OS=Phaeodactylum tricornutum (strain CCAP 1055/1) OX=556484 GN=PHATRDRAFT_17172 PE=3 SV=1	PHATRDRAFT_17172	60.712	13.8	7	4	4	0	1	1	0	0	0	2	3	0	0	1	2	0	0	2	4	4	0	0	1	2	0	0	2	4	4	0	0	0	47865	0	0	0	43673	52881	0			0.994294
B7FRD1	Seduheptulose bisphosphatase OS=Phaeodactylum tricornutum (strain CCAP 1055/1) OX=556484 GN=SBPase PE=3 SV=1	SBPase	38.613	28.7	21	8	8	1	4	3	3	2	6	0	1	1	5	6	7	8	7	8	4	3	2	5	6	7	8	7	8	4	3	2	38915	146150	128830	70724	58190	91920	44944	41081	34718	0.534325	2.00672	1.76891	0.97108	0.798981	1.26211
B7FRD2	Plastidic inositol phosphatase OS=Phaeodactylum tricornutum (strain CCAP 1055/1) OX=556484 GN=FBPC2 PE=3 SV=1	FBPC2	45.614	9.8	1	2	1	0	0	0	1	0	0	0	0	0	2	2	2	2	2	2	2	2	2	1	1	1	1	1	1	1	1	1	0	0	0	0	0	0	0	0	0
B7FRD3	Fructose-1,6-bisphosphatase OS=Phaeodactylum tricornutum (strain CCAP 1055/1) OX=556484 GN=FBPC3 PE=3 SV=1	FBPC3	45.625	47.1	146	17	16	14	16	19	13	15	16	15	17	21	15	15	16	16	15	16	16	16	17	14	14	15	15	14	15	15	15	16	630970	531780	656590	661340	590090	663200	708640	812090	1024000	0.904444	0.762263	0.941168	0.947976	0.845845	0.950643
B7FRD4	Predicted protein OS=Phaeodactylum tricornutum (strain CCAP 1055/1) OX=556484 GN=PHATRDRAFT_42457 PE=4 SV=1	PHATRDRAFT_42457	48.908	29.1	78	12	12	10	8	9	7	9	9	9	9	8	10	11	12	9	11	11	11	10	10	10	11	12	9	11	11	11	10	10	354960	267710	332790	233260	249100	184320	394410	328170	258180	1.22734	0.925656	1.15068	0.806539	0.861309	0.63732
B7FRD6	Phosphoserine transaminase OS=Phaeodactylum tricornutum (strain CCAP 1055/1) OX=556484 GN=PSAT PE=4 SV=1	PSAT	44.933	60.6	273	27	27	30	32	31	33	29	33	28	29	28	26	25	27	26	26	25	26	26	27	26	25	27	26	26	25	26	26	27	1225400	963960	919270	907920	862270	850580	1387300	1181300	1230600	1.15742	0.910484	0.868273	0.857553	0.814435	0.803394
B7FRD8	Predicted protein (Fragment) OS=Phaeodactylum tricornutum (strain CCAP 1055/1) OX=556484 GN=PHATRDRAFT_8760 PE=3 SV=1	PHATRDRAFT_8760	33.222	7.6	4	2	2	1	0	0	0	1	0	0	1	1	2	2	1	1	1	1	1	2	2	2	2	1	1	1	1	1	2	2	0	0	0	0	0	0	0	0	0
B7FRE2	Predicted protein OS=Phaeodactylum tricornutum (strain CCAP 1055/1) OX=556484 GN=PHATRDRAFT_42464 PE=4 SV=1	PHATRDRAFT_42464	92.612	4.9	9	4	3	0	1	1	2	1	1	1	2	0	2	2	3	4	2	2	3	2	1	1	1	2	3	1	1	2	2	0	0	0	70022	169050	0	0	119640	126230	0			0.57757	1.39439
B7FRE3	Predicted protein OS=Phaeodactylum tricornutum (strain CCAP 1055/1) OX=556484 GN=PHATRDRAFT_17184 PE=3 SV=1	PHATRDRAFT_17184	49.605	19.8	25	5	5	2	2	2	3	4	3	3	3	3	5	4	5	4	4	4	5	4	5	5	4	5	4	4	4	5	4	5	26645	23483	23662	29385	33130	26609	40160	35620	18543	0.932234	0.821604	0.827867	1.0281	1.15913	0.930974
B7FRE4	Predicted protein OS=Phaeodactylum tricornutum (strain CCAP 1055/1) OX=556484 GN=PHATRDRAFT_42466 PE=4 SV=1	PHATRDRAFT_42466	33.836	15.4	14	2	2	3	0	2	1	1	1	2	2	2	2	1	2	1	1	1	2	2	2	2	1	2	1	1	1	2	2	2	257300	0	245190	0	0	0	236190	256610	86914	1.18878		1.13283
B7FRE6	Predicted protein OS=Phaeodactylum tricornutum (strain CCAP 1055/1) OX=556484 GN=PHATRDRAFT_31465 PE=4 SV=1	PHATRDRAFT_31465	72.241	32	81	14	14	7	11	7	8	14	7	10	12	5	10	10	10	10	11	11	11	13	9	10	10	10	10	11	11	11	13	9	96981	110610	106420	108060	109940	96602	129080	147080	131280	0.842456	0.960849	0.924451	0.938697	0.955028	0.839164
B7FRE7	Predicted protein OS=Phaeodactylum tricornutum (strain CCAP 1055/1) OX=556484 GN=PHATRDRAFT_42469 PE=4 SV=1	PHATRDRAFT_42469	20.989	26.9	26	3	3	3	3	3	2	2	2	4	4	3	3	3	3	2	2	2	3	3	3	3	3	3	2	2	2	3	3	3	258720	224650	312150	100970	95242	112210	468150	559030	924740	0.761972	0.66163	0.919331	0.297373	0.280503	0.330476
B7FRE8	Cyanate hydratase OS=Phaeodactylum tricornutum (strain CCAP 1055/1) OX=556484 GN=CYN PE=3 SV=1	CYN	21.521	36.3	56	7	7	7	7	8	5	5	4	6	7	7	7	6	6	6	6	5	7	7	7	7	6	6	6	6	5	7	7	7	497050	435560	566910	295840	243990	261500	378860	412800	724230	1.17206	1.02706	1.33679	0.697601	0.575337	0.616626
B7FRE9	Predicted protein (Fragment) OS=Phaeodactylum tricornutum (strain CCAP 1055/1) OX=556484 GN=PHATRDRAFT_8934 PE=3 SV=1	PHATRDRAFT_8934	29.094	5.3	2	1	1	1	0	0	0	1	0	0	0	0	1	0	0	0	1	0	0	0	0	1	0	0	0	1	0	0	0	0	0	0	0	0	0	0	0	0	0
B7FRF1	Serine/threonine-protein phosphatase OS=Phaeodactylum tricornutum (strain CCAP 1055/1) OX=556484 GN=PHATRDRAFT_50645 PE=3 SV=1	PHATRDRAFT_50645	37.316	76.2	216	21	18	22	25	26	28	25	27	18	19	26	19	19	20	21	20	21	19	18	21	16	17	18	18	17	18	16	16	18	850540	1120000	986280	1427900	1460300	1427600	825590	949560	1692200	0.712745	0.93855	0.826494	1.19657	1.22372	1.19632
B7FRF3	Predicted protein OS=Phaeodactylum tricornutum (strain CCAP 1055/1) OX=556484 GN=PHATRDRAFT_42474 PE=3 SV=1	PHATRDRAFT_42474	44.012	14.7	12	4	4	0	0	0	3	3	6	0	0	0	0	2	1	4	3	4	0	1	1	0	2	1	4	3	4	0	1	1	0	20190	0	24740	52457	32592	0	0	0		0.621331		0.761354	1.61432	1.00299
B7FRF4	Predicted protein OS=Phaeodactylum tricornutum (strain CCAP 1055/1) OX=556484 GN=PHATRDRAFT_17198 PE=3 SV=1	PHATRDRAFT_17198	117.34	49.3	268	35	35	31	23	29	31	29	25	31	31	38	34	29	31	31	32	33	32	32	34	34	29	31	31	32	33	32	32	34	350250	233140	237390	301120	305040	262130	329630	427210	651120	1.01783	0.677507	0.689858	0.875058	0.886449	0.761752
B7FRF7	Predicted protein OS=Phaeodactylum tricornutum (strain CCAP 1055/1) OX=556484 GN=PHATRDRAFT_42478 PE=4 SV=1	PHATRDRAFT_42478	89.205	19.3	45	10	10	3	4	6	7	3	6	4	6	6	6	8	8	10	8	8	7	8	8	6	8	8	10	8	8	7	8	8	47041	50902	46352	45720	40443	43625	39929	40871	61950	1.01568	1.09904	1.0008	0.987158	0.87322	0.941924
B7FRF9	Predicted protein OS=Phaeodactylum tricornutum (strain CCAP 1055/1) OX=556484 GN=PHATRDRAFT_42481 PE=4 SV=1	PHATRDRAFT_42481	38.157	27.1	46	8	8	5	5	6	6	9	7	3	5	0	6	7	5	7	8	7	5	6	0	6	7	5	7	8	7	5	6	0	82641	180740	118630	188330	244030	220250	77962	68502	0	0.559763	1.22423	0.803532	1.27564	1.65292	1.49185
B7FRG0	2-phosphoglycolate phosphatase (Fragment) OS=Phaeodactylum tricornutum (strain CCAP 1055/1) OX=556484 GN=PGP_1 PE=3 SV=1	PGP_1	57.274	17.4	31	5	5	4	2	3	4	2	3	4	4	5	4	4	4	3	4	4	4	4	4	4	4	4	3	4	4	4	4	4	161400	97572	76074	124780	100860	126400	193500	239820	304800	1.01922	0.616155	0.480398	0.78797	0.636918	0.7982
B7FRG1	Predicted protein OS=Phaeodactylum tricornutum (strain CCAP 1055/1) OX=556484 GN=PHATRDRAFT_42483 PE=4 SV=1	PHATRDRAFT_42483	42.148	43	68	14	14	6	6	6	13	10	9	7	8	3	10	9	8	12	12	11	11	11	6	10	9	8	12	12	11	11	11	6	144880	154480	141460	223360	205030	242580	149790	164350	80165	0.865762	0.923129	0.845325	1.33474	1.2252	1.44959
B7FRG3	Ribulose-phosphate 3-epimerase OS=Phaeodactylum tricornutum (strain CCAP 1055/1) OX=556484 GN=Rpe PE=3 SV=1	Rpe	27.812	48.5	76	7	6	11	7	11	7	9	7	7	9	8	7	6	7	5	5	6	6	6	6	6	6	6	5	5	5	6	6	6	2514400	1993500	2600000	874320	1126000	1000900	1528300	1779100	2828200	1.39304	1.10445	1.44047	0.484396	0.623833	0.554525
B7FRG4	Predicted protein (Fragment) OS=Phaeodactylum tricornutum (strain CCAP 1055/1) OX=556484 GN=PHATRDRAFT_9462 PE=4 SV=1	PHATRDRAFT_9462	17.69	58.1	143	9	9	16	13	16	14	14	13	18	21	18	8	7	8	9	8	9	8	8	9	8	7	8	9	8	9	8	8	9	3039400	2732300	3337500	2359400	2335100	2175500	4321600	3624500	6598400	0.896176	0.805626	0.984071	0.695676	0.688511	0.641452
B7FRG5	Predicted protein OS=Phaeodactylum tricornutum (strain CCAP 1055/1) OX=556484 GN=PHATRDRAFT_42487 PE=4 SV=1	PHATRDRAFT_42487	22.735	31.7	79	7	7	8	9	11	8	8	9	8	8	10	7	7	7	6	6	7	6	6	7	7	7	7	6	6	7	6	6	7	733650	889610	960620	668440	702980	735220	825410	640620	1429900	0.870348	1.05537	1.13961	0.792987	0.833963	0.87221
B7FRG8	Predicted protein (Fragment) OS=Phaeodactylum tricornutum (strain CCAP 1055/1) OX=556484 GN=PHATRDRAFT_9007 PE=4 SV=1	PHATRDRAFT_9007	11.787	39.2	7	2	2	1	1	0	0	0	0	2	3	0	1	1	1	1	0	0	2	2	2	1	1	1	1	0	0	2	2	2	51105	0	32250	0	0	0	52256	58692	84396	0.916849		0.578581
B7FRG9	Predicted protein OS=Phaeodactylum tricornutum (strain CCAP 1055/1) OX=556484 GN=PHATRDRAFT_31489 PE=4 SV=1	PHATRDRAFT_31489	42.402	36.3	69	8	8	6	10	10	6	7	5	8	8	9	7	8	8	7	7	6	7	6	8	7	8	8	7	7	6	7	6	8	145910	161970	168130	98251	118760	79772	152920	131340	199970	1.04468	1.15967	1.20377	0.703455	0.850295	0.571149
B7FRH0	Cysteine synthase (Fragment) OS=Phaeodactylum tricornutum (strain CCAP 1055/1) OX=556484 GN=cysK PE=3 SV=1	cysK	36.368	60.2	125	12	12	13	16	12	16	12	13	11	14	18	11	11	11	11	12	11	11	11	12	11	11	11	11	12	11	11	11	12	601640	488420	618540	477790	381090	459720	588320	623270	1203700	0.994905	0.807678	1.02285	0.7901	0.630191	0.760218
B7FRH1	Predicted protein (Fragment) OS=Phaeodactylum tricornutum (strain CCAP 1055/1) OX=556484 GN=PHATRDRAFT_9319 PE=4 SV=1	PHATRDRAFT_9319	11.119	33.3	10	4	4	1	2	1	2	1	2	0	1	0	2	3	3	3	1	3	1	2	0	2	3	3	3	1	3	1	2	0	0	99588	57564	0	0	96687	0	0	0		1.17698	0.680321			1.1427
B7FRH3	Predicted protein OS=Phaeodactylum tricornutum (strain CCAP 1055/1) OX=556484 GN=PHATRDRAFT_17215 PE=4 SV=1	PHATRDRAFT_17215	32.725	48.5	105	11	11	10	14	11	15	14	10	11	12	8	11	11	11	11	11	11	11	11	10	11	11	11	11	11	11	11	11	10	272230	448930	430620	328640	376550	370970	314340	262090	168940	0.824021	1.35888	1.30346	0.99477	1.13979	1.1229
B7FRH4	Predicted protein OS=Phaeodactylum tricornutum (strain CCAP 1055/1) OX=556484 GN=PHATRDRAFT_31494 PE=4 SV=1	PHATRDRAFT_31494	24.252	28.5	18	4	4	2	2	2	2	2	0	2	3	3	2	2	2	2	2	2	2	3	3	2	2	2	2	2	2	2	3	3	42948	44685	37206	31748	41935	34729	47012	48455	47836	1.0265	1.06801	0.889259	0.758808	1.00229	0.830056
B7FRH5	Predicted protein OS=Phaeodactylum tricornutum (strain CCAP 1055/1) OX=556484 GN=PHATRDRAFT_42494 PE=4 SV=1	PHATRDRAFT_42494	87.859	41.2	225	32	32	29	26	32	16	16	20	28	29	29	29	26	28	24	25	27	28	30	30	29	26	28	24	25	27	28	30	30	3683500	2332900	3183900	1209000	968070	1062400	3172500	3214200	4616900	1.41411	0.895609	1.22231	0.46414	0.371646	0.407859
B7FRH7	Predicted protein OS=Phaeodactylum tricornutum (strain CCAP 1055/1) OX=556484 GN=PHATRDRAFT_42496 PE=4 SV=1	PHATRDRAFT_42496	46.849	36.8	56	10	10	7	9	6	5	5	5	6	6	7	8	9	7	9	7	8	6	7	8	8	9	7	9	7	8	6	7	8	179080	172880	158900	181580	173440	170490	178390	209660	247470	0.964011	0.930635	0.855379	0.977469	0.93365	0.91777
B7FRH8	Predicted protein OS=Phaeodactylum tricornutum (strain CCAP 1055/1) OX=556484 GN=PHATRDRAFT_42497 PE=4 SV=1	PHATRDRAFT_42497	255.49	16.6	141	28	28	17	17	11	23	23	23	12	13	2	18	22	18	27	25	25	17	20	4	18	22	18	27	25	25	17	20	4	192040	198180	140910	247800	284330	264790	186780	173810	106150	0.962987	0.993776	0.706595	1.2426	1.42578	1.32779
B7FRH9	Predicted protein OS=Phaeodactylum tricornutum (strain CCAP 1055/1) OX=556484 GN=PHATRDRAFT_42498 PE=4 SV=1	PHATRDRAFT_42498	63.349	4.7	13	2	2	1	2	2	2	1	0	2	1	2	2	2	2	2	2	2	2	2	2	2	2	2	2	2	2	2	2	2	42637	75163	73770	48759	64307	38670	47060	34171	69363	0.776945	1.36964	1.34426	0.888502	1.17182	0.704657
B7FRI1	Predicted protein OS=Phaeodactylum tricornutum (strain CCAP 1055/1) OX=556484 GN=PHATRDRAFT_42501 PE=4 SV=1	PHATRDRAFT_42501	79.605	22.3	147	12	12	14	17	19	18	17	18	16	15	13	12	12	12	12	12	12	12	11	11	12	12	12	12	12	12	12	11	11	653580	853970	934330	695970	695960	576230	662820	539430	732900	0.927036	1.21127	1.32525	0.987162	0.987148	0.817323
B7FRI3	Predicted protein OS=Phaeodactylum tricornutum (strain CCAP 1055/1) OX=556484 GN=PHATRDRAFT_42503 PE=4 SV=1	PHATRDRAFT_42503	29.548	33.3	15	6	6	4	2	3	0	1	0	3	2	0	5	4	4	3	4	2	5	5	2	5	4	4	3	4	2	5	5	2	32255	24345	19033	22413	27606	27206	27824	29957	0	1.22503	0.924615	0.722867	0.851238	1.04847	1.03327
B7FRI5	Predicted protein OS=Phaeodactylum tricornutum (strain CCAP 1055/1) OX=556484 GN=PHATRDRAFT_42504 PE=4 SV=1	PHATRDRAFT_42504	49.796	73.2	259	26	26	30	32	27	32	34	34	26	26	18	24	23	21	24	25	25	23	21	16	24	23	21	24	25	25	23	21	16	702500	942520	826620	992710	1085400	1042000	680210	631040	322870	0.874981	1.17393	1.02958	1.23645	1.35189	1.29784
B7FRI6	Predicted protein OS=Phaeodactylum tricornutum (strain CCAP 1055/1) OX=556484 GN=PHATRDRAFT_42505 PE=4 SV=1	PHATRDRAFT_42505	134.94	32.1	226	31	31	23	24	24	30	31	32	21	23	18	27	26	25	26	29	27	25	27	23	27	26	25	26	29	27	25	27	23	156950	231460	178240	261240	309140	256830	178090	157590	100670	0.771797	1.1382	0.87649	1.28464	1.52019	1.26295
B7FRI7	Predicted protein OS=Phaeodactylum tricornutum (strain CCAP 1055/1) OX=556484 GN=PHATRDRAFT_31508 PE=4 SV=1	PHATRDRAFT_31508	38.342	18.1	19	5	5	1	3	3	4	2	4	1	1	0	3	5	5	5	5	4	3	3	0	3	5	5	5	5	4	3	3	0	13808	80075	62020	64360	68102	69340	13382	8448	0	0.291051	1.68786	1.30728	1.35661	1.43548	1.46158
B7FRI9	Predicted protein OS=Phaeodactylum tricornutum (strain CCAP 1055/1) OX=556484 GN=PHATRDRAFT_42507 PE=4 SV=1	PHATRDRAFT_42507	72.533	25.6	53	12	12	3	11	5	10	10	10	3	1	0	6	11	7	9	10	12	4	4	2	6	11	7	9	10	12	4	4	2	51021	196780	71615	189500	213950	215090	29917	27702	3368.7	0.459675	1.77289	0.645217	1.7073	1.92759	1.93786
B7FRJ2	Predicted protein OS=Phaeodactylum tricornutum (strain CCAP 1055/1) OX=556484 GN=PHATRDRAFT_42510 PE=4 SV=1	PHATRDRAFT_42510	37.661	2.8	2	1	1	0	1	1	0	0	0	0	0	0	1	1	1	1	1	1	1	1	0	1	1	1	1	1	1	1	1	0	0	0	0	0	0	0	0	0	0
B7FRJ7	Predicted protein OS=Phaeodactylum tricornutum (strain CCAP 1055/1) OX=556484 GN=PHATRDRAFT_42515 PE=4 SV=1	PHATRDRAFT_42515	16.477	19.3	6	1	1	1	1	1	1	1	1	0	0	0	1	1	1	1	1	1	1	1	1	1	1	1	1	1	1	1	1	1	0	0	0	0	0	0	0	0	0
B7FRJ8	Proteasome endopeptidase complex OS=Phaeodactylum tricornutum (strain CCAP 1055/1) OX=556484 GN=PHATRDRAFT_53939 PE=3 SV=1	PHATRDRAFT_53939	26.946	79.2	143	13	13	17	14	17	14	16	14	15	18	18	13	13	13	13	13	13	13	13	13	13	13	13	13	13	13	13	13	13	893340	971980	981570	950380	957430	872140	883580	930910	1773600	0.872504	0.949309	0.958676	0.928213	0.935099	0.851798
B7FRJ9	Phospho-2-dehydro-3-deoxyheptonate aldolase OS=Phaeodactylum tricornutum (strain CCAP 1055/1) OX=556484 GN=AroA PE=3 SV=1	AroA	55.767	50.2	122	19	19	13	12	12	16	15	12	14	19	9	17	17	14	14	17	14	18	16	14	17	17	14	14	17	14	18	16	14	484260	393370	298910	369960	392920	301310	598460	609300	175890	1.20251	0.97681	0.742248	0.918679	0.975692	0.748208
B7FRK1	Fucoxanhin chlorophyll binding protein related OS=Phaeodactylum tricornutum (strain CCAP 1055/1) OX=556484 GN=PHATRDRAFT_56448 PE=4 SV=1	PHATRDRAFT_56448	23.232	14.6	2	2	2	1	1	0	0	0	0	0	0	0	1	1	1	1	0	0	0	1	0	1	1	1	1	0	0	0	1	0	0	0	0	0	0	0	0	0	0
[truncated: 4,689 more rows]
[truncated: 21 more columns]
