# Supplementary material for: Metabolomic, proteomic and lactylated proteomic analyses indicate lactate plays important roles in maintaining energy and C:N homeostasis in Phaeodactylum tricornutum
Source: Biotechnol Biofuels Bioprod. 2022 May 31;15:61. doi: 10.1186/s13068-022-02152-8 (PMC9153171; doi:10.1186/s13068-022-02152-8)
Supplement: Supplementary file 4 — Additional file 4: Table S3. Differentially expressed proteins under HC. [file 13068_2022_2152_MOESM4_ESM.xlsx]

## Sheet: table S3
Table S3. Differentially expressed proteins under HC.
Protein accession	Protein description	Gene name	HC/NC Ratio	HC/NC P value	Regulated Type	Subcellular localization	KEGG KO No.	KEGG Gene	KEGG pathway	Biological Process	Cellular Component	Molecular Function	Pfam ID	Domain description	KOG category	KOG NO.	KOG description
B7G9B1	Iron starvation induced protein OS=Phaeodactylum tricornutum (strain CCAP 1055/1) OX=556484 GN=ISIP2B PE=4 SV=1	ISIP2B	0.0114	0.0108725	Down	extracellular
B7G9B2	Cell surface protein (Fragment) OS=Phaeodactylum tricornutum (strain CCAP 1055/1) OX=556484 GN=PHATRDRAFT_52498 PE=4 SV=1	PHATRDRAFT_52498	0.0192	0.0309484	Down	extracellular
B7GCM3	Flavodoxin OS=Phaeodactylum tricornutum (strain CCAP 1055/1) OX=556484 GN=PHATRDRAFT_23658 PE=4 SV=1	PHATRDRAFT_23658	0.024	0.00113766	Down	chloroplast	K03839	fldA, nifF, isiB; flavodoxin I					PF00258	Flavodoxin
B7G9B0	Cell surface protein OS=Phaeodactylum tricornutum (strain CCAP 1055/1) OX=556484 GN=PHATRDRAFT_54986 PE=4 SV=1	PHATRDRAFT_54986	0.0296	0.00306477	Down	chloroplast
B7G9B3	Cellular repressor of e1a-stimulated gene-like protein OS=Phaeodactylum tricornutum (strain CCAP 1055/1) OX=556484 GN=CREG1 PE=4 SV=1	CREG1	0.0544	0.045717	Down	nucleus							PF13883	Pyridoxamine 5'-phosphate oxidase	S	KOG3374	Cellular repressor of transcription
B7G8H3	Predicted protein OS=Phaeodactylum tricornutum (strain CCAP 1055/1) OX=556484 GN=PHATRDRAFT_48817 PE=4 SV=1	PHATRDRAFT_48817	0.0685	0.000315628	Down	nucleus
B7FYL2	Iron starvation induced protein OS=Phaeodactylum tricornutum (strain CCAP 1055/1) OX=556484 GN=ISIP2A PE=4 SV=1	ISIP2A	0.0859	0.0228807	Down	chloroplast
B7G997	Nitrate reductase OS=Phaeodactylum tricornutum (strain CCAP 1055/1) OX=556484 GN=PHATRDRAFT_54983 PE=3 SV=1	PHATRDRAFT_54983	0.091	0.00446634	Down	nucleus	K10534	NR; nitrate reductase (NAD(P)H) [EC:1.7.1.1 1.7.1.2 1.7.1.3]	map00910 Nitrogen metabolism; map01100 Metabolic pathways	GO:0001505 regulation of neurotransmitter levels; GO:0006082 organic acid metabolic process; GO:0006807 nitrogen compound metabolic process; GO:0006809 nitric oxide biosynthetic process; GO:0008152 metabolic process; GO:0009058 biosynthetic process; GO:0009314 response to radiation; GO:0009416 response to light stimulus; GO:0009605 response to external stimulus; GO:0009607 response to biotic stim…	GO:0005622 intracellular; GO:0005623 cell; GO:0005737 cytoplasm; GO:0005773 vacuole; GO:0005829 cytosol; GO:0005886 plasma membrane; GO:0016020 membrane; GO:0043226 organelle; GO:0043227 membrane-bounded organelle; GO:0043229 intracellular organelle; GO:0043231 intracellular membrane-bounded organelle; GO:0071944 cell periphery;	GO:0003824 catalytic activity; GO:0008940 nitrate reductase activity; GO:0009703 nitrate reductase (NADH) activity; GO:0016491 oxidoreductase activity; GO:0016661 oxidoreductase activity, acting on other nitrogenous compounds as donors; GO:0046857 oxidoreductase activity, acting on other nitrogenous compounds as donors, with NAD or NADP as acceptor;	PF00174; PF03404; PF00173; PF00970; PF00175	Oxidoreductase molybdopterin binding domain; Mo-co oxidoreductase dimerisation domain; Cytochrome b5-like Heme/Steroid binding domain; Oxidoreductase FAD-binding domain; Oxidoreductase NAD-binding domain	C	KOG0537	Cytochrome b5
B7G9Z6	Predicted protein (Fragment) OS=Phaeodactylum tricornutum (strain CCAP 1055/1) OX=556484 GN=PHATRDRAFT_15815 PE=3 SV=1	PHATRDRAFT_15815	0.1293	0.0352848	Down	plasma membrane	K23025	AVP; H+-translocating diphosphatase [EC:7.1.3.1]
B5Y3N1	Predicted protein OS=Phaeodactylum tricornutum (strain CCAP 1055/1) OX=556484 GN=PHATR_46743 PE=4 SV=1	PHATR_46743	0.1712	0.00147053	Down	extracellular
B7G5T8	TRD2 OS=Phaeodactylum tricornutum (strain CCAP 1055/1) OX=556484 GN=TRD2 PE=4 SV=1	TRD2	0.1829	0.0033266	Down	extracellular
B7G0L4	Predicted protein OS=Phaeodactylum tricornutum (strain CCAP 1055/1) OX=556484 GN=PHATRDRAFT_27757 PE=4 SV=1	PHATRDRAFT_27757	0.2018	0.0308461	Down	chloroplast	K00366	nirA; ferredoxin-nitrite reductase [EC:1.7.7.1]	map00910 Nitrogen metabolism; map01100 Metabolic pathways	GO:0001101 response to acid chemical; GO:0008152 metabolic process; GO:0010035 response to inorganic substance; GO:0010167 response to nitrate; GO:0042221 response to chemical; GO:0050896 response to stimulus; GO:0055114 oxidation-reduction process; GO:1901698 response to nitrogen compound; GO:1901700 response to oxygen-containing compound;	GO:0005576 extracellular region; GO:0005622 intracellular; GO:0005623 cell; GO:0005737 cytoplasm; GO:0005739 mitochondrion; GO:0009507 chloroplast; GO:0009532 plastid stroma; GO:0009536 plastid; GO:0009570 chloroplast stroma; GO:0016020 membrane; GO:0043226 organelle; GO:0043227 membrane-bounded organelle; GO:0043229 intracellular organelle; GO:0043231 intracellular membrane-bounded organelle; GO…	GO:0003824 catalytic activity; GO:0016491 oxidoreductase activity; GO:0016661 oxidoreductase activity, acting on other nitrogenous compounds as donors; GO:0016662 oxidoreductase activity, acting on other nitrogenous compounds as donors, cytochrome as acceptor; GO:0050421 nitrite reductase (NO-forming) activity; GO:0098809 nitrite reductase activity;			P	KOG0560	Sulfite reductase (ferredoxin)
B7G5W9	Iron permease 1 (Fragment) OS=Phaeodactylum tricornutum (strain CCAP 1055/1) OX=556484 GN=ZIP1 PE=4 SV=1	ZIP1	0.2032	0.0423096	Down	chloroplast	K07238	TC.ZIP, zupT, ZRT3, ZIP2; zinc transporter, ZIP family							P	KOG2474	Zinc transporter and related ZIP domain-containing proteins
B7GE67	Fructose-bisphosphate aldolase OS=Phaeodactylum tricornutum (strain CCAP 1055/1) OX=556484 GN=FbaC5 PE=3 SV=1	FbaC5	0.2253	0.0118007	Down	chloroplast	K01623	ALDO; fructose-bisphosphate aldolase, class I [EC:4.1.2.13]	map00010 Glycolysis / Gluconeogenesis; map00030 Pentose phosphate pathway; map00051 Fructose and mannose metabolism; map00710 Carbon fixation in photosynthetic organisms; map01100 Metabolic pathways; map01110 Biosynthesis of secondary metabolites; map01200 Carbon metabolism; map01230 Biosynthesis of amino acids	GO:0001101 response to acid chemical; GO:0005975 carbohydrate metabolic process; GO:0005996 monosaccharide metabolic process; GO:0006006 glucose metabolic process; GO:0006082 organic acid metabolic process; GO:0006090 pyruvate metabolic process; GO:0006091 generation of precursor metabolites and energy; GO:0006094 gluconeogenesis; GO:0006096 glycolytic process; GO:0006139 nucleobase-containing co…	GO:0005576 extracellular region; GO:0005622 intracellular; GO:0005623 cell; GO:0005737 cytoplasm; GO:0005739 mitochondrion; GO:0005829 cytosol; GO:0005840 ribosome; GO:0009507 chloroplast; GO:0009526 plastid envelope; GO:0009532 plastid stroma; GO:0009534 chloroplast thylakoid; GO:0009536 plastid; GO:0009570 chloroplast stroma; GO:0009579 thylakoid; GO:0009941 chloroplast envelope; GO:0010287 pla…	GO:0003824 catalytic activity; GO:0004332 fructose-bisphosphate aldolase activity; GO:0016829 lyase activity; GO:0016830 carbon-carbon lyase activity; GO:0016832 aldehyde-lyase activity;	PF00274	Fructose-bisphosphate aldolase class-I	G	KOG1557	Fructose-biphosphate aldolase
B7GBB0	Predicted protein OS=Phaeodactylum tricornutum (strain CCAP 1055/1) OX=556484 GN=PHATRDRAFT_49639 PE=4 SV=1	PHATRDRAFT_49639	0.2317	0.0239558	Down	chloroplast							PF02668	Taurine catabolism dioxygenase TauD, TfdA family
B7FVK8	Predicted protein OS=Phaeodactylum tricornutum (strain CCAP 1055/1) OX=556484 GN=PHATRDRAFT_44770 PE=4 SV=1	PHATRDRAFT_44770	0.2334	0.00927548	Down	chloroplast							PF02668	Taurine catabolism dioxygenase TauD, TfdA family
B7FWA5	Predicted protein OS=Phaeodactylum tricornutum (strain CCAP 1055/1) OX=556484 GN=PHATRDRAFT_45046 PE=4 SV=1	PHATRDRAFT_45046	0.2391	0.00318066	Down	cytoplasm							PF00571	CBS domain
B7FWW5	Predicted protein OS=Phaeodactylum tricornutum (strain CCAP 1055/1) OX=556484 GN=PHATRDRAFT_34859 PE=4 SV=1	PHATRDRAFT_34859	0.2704	0.0198324	Down	chloroplast							PF00903	Glyoxalase/Bleomycin resistance protein/Dioxygenase superfamily
B7G609	Predicted protein (Fragment) OS=Phaeodactylum tricornutum (strain CCAP 1055/1) OX=556484 GN=PHATRDRAFT_14867 PE=4 SV=1	PHATRDRAFT_14867	0.2736	0.0383519	Down	chloroplast	K22063	ISCA1; iron-sulfur cluster assembly 1		GO:0006790 sulfur compound metabolic process; GO:0006807 nitrogen compound metabolic process; GO:0008152 metabolic process; GO:0009987 cellular process; GO:0010467 gene expression; GO:0016043 cellular component organization; GO:0016226 iron-sulfur cluster assembly; GO:0019538 protein metabolic process; GO:0022607 cellular component assembly; GO:0031163 metallo-sulfur cluster assembly; GO:0043170 …	GO:0005622 intracellular; GO:0005623 cell; GO:0005737 cytoplasm; GO:0005739 mitochondrion; GO:0005759 mitochondrial matrix; GO:0005829 cytosol; GO:0009507 chloroplast; GO:0009532 plastid stroma; GO:0009536 plastid; GO:0009570 chloroplast stroma; GO:0031974 membrane-enclosed lumen; GO:0043226 organelle; GO:0043227 membrane-bounded organelle; GO:0043229 intracellular organelle; GO:0043231 intracell…	GO:0005198 structural molecule activity; GO:0005488 binding; GO:0005506 iron ion binding; GO:0008198 ferrous iron binding; GO:0016530 metallochaperone activity; GO:0034986 iron chaperone activity; GO:0043167 ion binding; GO:0043169 cation binding; GO:0046872 metal ion binding; GO:0046914 transition metal ion binding; GO:0048037 cofactor binding; GO:0051536 iron-sulfur cluster binding; GO:0051537 …			P	KOG1120	Fe-S cluster biosynthesis protein ISA1 (contains a HesB-like domain)
B5Y3F4	Protoporphyrin IX magnesium chelatase, subunit H OS=Phaeodactylum tricornutum (strain CCAP 1055/1) OX=556484 GN=CHLH PE=4 SV=1	CHLH	0.2827	0.0461057	Down	cytoplasm	K03403	chlH, bchH; magnesium chelatase subunit H [EC:6.6.1.1]	map00860 Porphyrin and chlorophyll metabolism; map01100 Metabolic pathways; map01110 Biosynthesis of secondary metabolites		GO:0005622 intracellular; GO:0005623 cell; GO:0005737 cytoplasm; GO:0005739 mitochondrion; GO:0009507 chloroplast; GO:0009526 plastid envelope; GO:0009528 plastid inner membrane; GO:0009532 plastid stroma; GO:0009536 plastid; GO:0009570 chloroplast stroma; GO:0009706 chloroplast inner membrane; GO:0009941 chloroplast envelope; GO:0010007 magnesium chelatase complex; GO:0016020 membrane; GO:001986…	GO:0003824 catalytic activity; GO:0016851 magnesium chelatase activity; GO:0016874 ligase activity; GO:0051002 ligase activity, forming nitrogen-metal bonds; GO:0051003 ligase activity, forming nitrogen-metal bonds, forming coordination complexes;
B7G045	Predicted protein OS=Phaeodactylum tricornutum (strain CCAP 1055/1) OX=556484 GN=PHATRDRAFT_36006 PE=4 SV=1	PHATRDRAFT_36006	0.2827	0.00491831	Down	chloroplast
B7G195	Predicted protein OS=Phaeodactylum tricornutum (strain CCAP 1055/1) OX=556484 GN=PHATRDRAFT_46448 PE=3 SV=1	PHATRDRAFT_46448	0.2992	0.013754	Down	chloroplast	K13993	HSP20; HSP20 family protein	map04141 Protein processing in endoplasmic reticulum						O	KOG0710	Molecular chaperone (small heat-shock protein Hsp26/Hsp42)
B7GEG8	CPS III, carbamoyl-phosphate synthase mitochindrial OS=Phaeodactylum tricornutum (strain CCAP 1055/1) OX=556484 GN=PHATRDRAFT_24195 PE=3 SV=1	PHATRDRAFT_24195	0.3073	0.0400949	Down	chloroplast	K11541	URA2; carbamoyl-phosphate synthase / aspartate carbamoyltransferase [EC:6.3.5.5 2.1.3.2]	map00240 Pyrimidine metabolism; map00250 Alanine, aspartate and glutamate metabolism; map01100 Metabolic pathways	GO:0000050 urea cycle; GO:0000052 citrulline metabolic process; GO:0000096 sulfur amino acid metabolic process; GO:0001101 response to acid chemical; GO:0001505 regulation of neurotransmitter levels; GO:0001889 liver development; GO:0002237 response to molecule of bacterial origin; GO:0003008 system process; GO:0003013 circulatory system process; GO:0003018 vascular process in circulatory system;…	GO:0005622 intracellular; GO:0005623 cell; GO:0005634 nucleus; GO:0005730 nucleolus; GO:0005737 cytoplasm; GO:0005739 mitochondrion; GO:0005740 mitochondrial envelope; GO:0005743 mitochondrial inner membrane; GO:0005759 mitochondrial matrix; GO:0009295 nucleoid; GO:0016020 membrane; GO:0019866 organelle inner membrane; GO:0031090 organelle membrane; GO:0031966 mitochondrial membrane; GO:0031967 o…	GO:0000166 nucleotide binding; GO:0003824 catalytic activity; GO:0004070 aspartate carbamoyltransferase activity; GO:0004087 carbamoyl-phosphate synthase (ammonia) activity; GO:0004088 carbamoyl-phosphate synthase (glutamine-hydrolyzing) activity; GO:0004151 dihydroorotase activity; GO:0004175 endopeptidase activity; GO:0005488 binding; GO:0005509 calcium ion binding; GO:0005524 ATP binding; GO:0…	PF00988; PF00117; PF02786; PF02787; PF02142	Carbamoyl-phosphate synthase small chain, CPSase domain; Glutamine amidotransferase class-I; Carbamoyl-phosphate synthase L chain, ATP binding domain; Carbamoyl-phosphate synthetase large chain, oligomerisation domain; MGS-like domain	F	KOG0370	Multifunctional pyrimidine synthesis protein CAD (includes carbamoyl-phophate synthetase, aspartate transcarbamylase, and glutamine amidotransferase)
B7FPB6	Ribonucleoside-diphosphate reductase OS=Phaeodactylum tricornutum (strain CCAP 1055/1) OX=556484 GN=PHATRDRAFT_42726 PE=3 SV=1	PHATRDRAFT_42726	0.3122	0.0180213	Down	mitochondria	K10807	RRM1; ribonucleoside-diphosphate reductase subunit M1 [EC:1.17.4.1]	map00230 Purine metabolism; map00240 Pyrimidine metabolism; map00480 Glutathione metabolism; map01100 Metabolic pathways	GO:0006139 nucleobase-containing compound metabolic process; GO:0006165 nucleoside diphosphate phosphorylation; GO:0006213 pyrimidine nucleoside metabolic process; GO:0006220 pyrimidine nucleotide metabolic process; GO:0006221 pyrimidine nucleotide biosynthetic process; GO:0006235 dTTP biosynthetic process; GO:0006240 dCDP biosynthetic process; GO:0006259 DNA metabolic process; GO:0006260 DNA rep…	GO:0005622 intracellular; GO:0005623 cell; GO:0005634 nucleus; GO:0005737 cytoplasm; GO:0005739 mitochondrion; GO:0005829 cytosol; GO:0005971 ribonucleoside-diphosphate reductase complex; GO:0032991 protein-containing complex; GO:0043226 organelle; GO:0043227 membrane-bounded organelle; GO:0043229 intracellular organelle; GO:0043231 intracellular membrane-bounded organelle; GO:1902494 catalytic c…	GO:0000166 nucleotide binding; GO:0003824 catalytic activity; GO:0004550 nucleoside diphosphate kinase activity; GO:0004748 ribonucleoside-diphosphate reductase activity, thioredoxin disulfide as acceptor; GO:0005488 binding; GO:0005524 ATP binding; GO:0008144 drug binding; GO:0016301 kinase activity; GO:0016491 oxidoreductase activity; GO:0016725 oxidoreductase activity, acting on CH or CH2 grou…	PF03477; PF00317	ATP cone domain; Ribonucleotide reductase, all-alpha domain	F	KOG1112	Ribonucleotide reductase, alpha subunit
B5Y419	Predicted protein OS=Phaeodactylum tricornutum (strain CCAP 1055/1) OX=556484 GN=PHATR_46872 PE=4 SV=1	PHATR_46872	0.3144	0.0111822	Down	chloroplast							PF00082	Subtilase family	O	KOG1153	Subtilisin-related protease/Vacuolar protease B
B7FUA1	Predicted protein OS=Phaeodactylum tricornutum (strain CCAP 1055/1) OX=556484 GN=PHATRDRAFT_44485 PE=4 SV=1	PHATRDRAFT_44485	0.3153	0.00329175	Down	nucleus
B7FV55	Predicted protein OS=Phaeodactylum tricornutum (strain CCAP 1055/1) OX=556484 GN=PHATRDRAFT_44980 PE=4 SV=1	PHATRDRAFT_44980	0.3154	0.0466017	Down	chloroplast
B7FNT2	Predicted protein OS=Phaeodactylum tricornutum (strain CCAP 1055/1) OX=556484 GN=PHATRDRAFT_42574 PE=4 SV=1	PHATRDRAFT_42574	0.3186	0.0222798	Down	endoplasmic reticulum							PF00194	Eukaryotic-type carbonic anhydrase
B7G416	Predicted protein OS=Phaeodactylum tricornutum (strain CCAP 1055/1) OX=556484 GN=PHATRDRAFT_47544 PE=4 SV=1	PHATRDRAFT_47544	0.3192	0.00548793	Down	chloroplast
B7G6Q3	Predicted protein OS=Phaeodactylum tricornutum (strain CCAP 1055/1) OX=556484 GN=PHATRDRAFT_48316 PE=4 SV=1	PHATRDRAFT_48316	0.3205	0.0410337	Down	chloroplast	K02838	frr, MRRF, RRF; ribosome recycling factor		GO:0006412 translation; GO:0006415 translational termination; GO:0006518 peptide metabolic process; GO:0006807 nitrogen compound metabolic process; GO:0006996 organelle organization; GO:0008152 metabolic process; GO:0009058 biosynthetic process; GO:0009059 macromolecule biosynthetic process; GO:0009987 cellular process; GO:0010467 gene expression; GO:0016043 cellular component organization; GO:00…	GO:0005622 intracellular; GO:0005623 cell; GO:0005737 cytoplasm; GO:0005739 mitochondrion; GO:0005759 mitochondrial matrix; GO:0031974 membrane-enclosed lumen; GO:0043226 organelle; GO:0043227 membrane-bounded organelle; GO:0043229 intracellular organelle; GO:0043231 intracellular membrane-bounded organelle; GO:0043233 organelle lumen; GO:0070013 intracellular organelle lumen;	GO:0003676 nucleic acid binding; GO:0003723 RNA binding; GO:0003747 translation release factor activity; GO:0005488 binding; GO:0008079 translation termination factor activity; GO:0008135 translation factor activity, RNA binding; GO:0043021 ribonucleoprotein complex binding; GO:0043023 ribosomal large subunit binding; GO:0044877 protein-containing complex binding; GO:0097159 organic cyclic compou…	PF01765	Ribosome recycling factor	J	KOG4759	Ribosome recycling factor
B7FTK7	3,4-dihydroxy-2-butanone 4-phosphate synthase (Fragment) OS=Phaeodactylum tricornutum (strain CCAP 1055/1) OX=556484 GN=PHATRDRAFT_6454 PE=3 SV=1	PHATRDRAFT_6454	0.3216	0.0382851	Down	cytoplasm	K14652	ribBA; 3,4-dihydroxy 2-butanone 4-phosphate synthase / GTP cyclohydrolase II [EC:4.1.99.12 3.5.4.25]	map00740 Riboflavin metabolism; map00790 Folate biosynthesis; map01100 Metabolic pathways; map01110 Biosynthesis of secondary metabolites	GO:0006091 generation of precursor metabolites and energy; GO:0006766 vitamin metabolic process; GO:0006767 water-soluble vitamin metabolic process; GO:0006771 riboflavin metabolic process; GO:0006807 nitrogen compound metabolic process; GO:0008152 metabolic process; GO:0009058 biosynthetic process; GO:0009060 aerobic respiration; GO:0009110 vitamin biosynthetic process; GO:0009231 riboflavin bio…	GO:0005576 extracellular region; GO:0005622 intracellular; GO:0005623 cell; GO:0005737 cytoplasm; GO:0005739 mitochondrion; GO:0005740 mitochondrial envelope; GO:0005758 mitochondrial intermembrane space; GO:0005829 cytosol; GO:0009507 chloroplast; GO:0009532 plastid stroma; GO:0009536 plastid; GO:0009570 chloroplast stroma; GO:0016020 membrane; GO:0031012 extracellular matrix; GO:0031967 organel…	GO:0003824 catalytic activity; GO:0003933 GTP cyclohydrolase activity; GO:0003935 GTP cyclohydrolase II activity; GO:0008686 3,4-dihydroxy-2-butanone-4-phosphate synthase activity; GO:0016787 hydrolase activity; GO:0016810 hydrolase activity, acting on carbon-nitrogen (but not peptide) bonds; GO:0016814 hydrolase activity, acting on carbon-nitrogen (but not peptide) bonds, in cyclic amidines; GO:…			H	KOG1284	Bifunctional GTP cyclohydrolase II/3,4-dihydroxy-2butanone-4-phosphate synthase
B7FYI1	Predicted protein OS=Phaeodactylum tricornutum (strain CCAP 1055/1) OX=556484 GN=PHATRDRAFT_45679 PE=4 SV=1	PHATRDRAFT_45679	0.3293	0.00590004	Down	chloroplast	K13420	FLS2; LRR receptor-like serine/threonine-protein kinase FLS2 [EC:2.7.11.1]	map04016 MAPK signaling pathway - plant; map04626 Plant-pathogen interaction						S	KOG0619	FOG: Leucine rich repeat
B7FWI7	Predicted protein OS=Phaeodactylum tricornutum (strain CCAP 1055/1) OX=556484 GN=PHATRDRAFT_45119 PE=4 SV=1	PHATRDRAFT_45119	0.3302	0.0253534	Down	chloroplast									P	KOG1485	Mitochondrial Fe2+ transporter MMT1 and related transporters (cation diffusion facilitator superfamily)
B7G8W8	Predicted protein OS=Phaeodactylum tricornutum (strain CCAP 1055/1) OX=556484 GN=CPS-II PE=3 SV=1	CPS-II	0.3308	0.0368111	Down	nucleus	K11541	URA2; carbamoyl-phosphate synthase / aspartate carbamoyltransferase [EC:6.3.5.5 2.1.3.2]	map00240 Pyrimidine metabolism; map00250 Alanine, aspartate and glutamate metabolism; map01100 Metabolic pathways	GO:0000050 urea cycle; GO:0006082 organic acid metabolic process; GO:0006139 nucleobase-containing compound metabolic process; GO:0006206 pyrimidine nucleobase metabolic process; GO:0006207 'de novo' pyrimidine nucleobase biosynthetic process; GO:0006520 cellular amino acid metabolic process; GO:0006525 arginine metabolic process; GO:0006526 arginine biosynthetic process; GO:0006541 glutamine met…	GO:0005622 intracellular; GO:0005623 cell; GO:0005737 cytoplasm; GO:0005829 cytosol; GO:0005951 carbamoyl-phosphate synthase complex; GO:0032991 protein-containing complex; GO:1902494 catalytic complex;	GO:0000166 nucleotide binding; GO:0003824 catalytic activity; GO:0004070 aspartate carbamoyltransferase activity; GO:0004087 carbamoyl-phosphate synthase (ammonia) activity; GO:0004088 carbamoyl-phosphate synthase (glutamine-hydrolyzing) activity; GO:0004151 dihydroorotase activity; GO:0005488 binding; GO:0005524 ATP binding; GO:0008144 drug binding; GO:0016597 amino acid binding; GO:0016740 tran…	PF00988; PF00117; PF02786; PF02787; PF02142	Carbamoyl-phosphate synthase small chain, CPSase domain; Glutamine amidotransferase class-I; Carbamoyl-phosphate synthase L chain, ATP binding domain; Carbamoyl-phosphate synthetase large chain, oligomerisation domain; MGS-like domain	EF	KOG0370	Multifunctional pyrimidine synthesis protein CAD (includes carbamoyl-phophate synthetase, aspartate transcarbamylase, and glutamine amidotransferase)
B7FY00	Ribonucleoside-diphosphate reductase OS=Phaeodactylum tricornutum (strain CCAP 1055/1) OX=556484 GN=PHATRDRAFT_45529 PE=3 SV=1	PHATRDRAFT_45529	0.3351	0.0260451	Down	cytoplasm	K10807	RRM1; ribonucleoside-diphosphate reductase subunit M1 [EC:1.17.4.1]	map00230 Purine metabolism; map00240 Pyrimidine metabolism; map00480 Glutathione metabolism; map01100 Metabolic pathways	GO:0006139 nucleobase-containing compound metabolic process; GO:0006165 nucleoside diphosphate phosphorylation; GO:0006213 pyrimidine nucleoside metabolic process; GO:0006220 pyrimidine nucleotide metabolic process; GO:0006221 pyrimidine nucleotide biosynthetic process; GO:0006235 dTTP biosynthetic process; GO:0006240 dCDP biosynthetic process; GO:0006725 cellular aromatic compound metabolic proc…	GO:0005622 intracellular; GO:0005623 cell; GO:0005634 nucleus; GO:0005737 cytoplasm; GO:0005739 mitochondrion; GO:0005829 cytosol; GO:0005971 ribonucleoside-diphosphate reductase complex; GO:0032991 protein-containing complex; GO:0043226 organelle; GO:0043227 membrane-bounded organelle; GO:0043229 intracellular organelle; GO:0043231 intracellular membrane-bounded organelle; GO:1902494 catalytic c…	GO:0000166 nucleotide binding; GO:0003824 catalytic activity; GO:0004550 nucleoside diphosphate kinase activity; GO:0004748 ribonucleoside-diphosphate reductase activity, thioredoxin disulfide as acceptor; GO:0005488 binding; GO:0005524 ATP binding; GO:0008144 drug binding; GO:0016301 kinase activity; GO:0016491 oxidoreductase activity; GO:0016725 oxidoreductase activity, acting on CH or CH2 grou…	PF03477; PF00317	ATP cone domain; Ribonucleotide reductase, all-alpha domain	F	KOG1112	Ribonucleotide reductase, alpha subunit
B7GAX7	Predicted protein (Fragment) OS=Phaeodactylum tricornutum (strain CCAP 1055/1) OX=556484 GN=PHATRDRAFT_15980 PE=4 SV=1	PHATRDRAFT_15980	0.347	0.0451962	Down	mitochondria				GO:0006725 cellular aromatic compound metabolic process; GO:0006778 porphyrin-containing compound metabolic process; GO:0006779 porphyrin-containing compound biosynthetic process; GO:0006807 nitrogen compound metabolic process; GO:0007154 cell communication; GO:0007165 signal transduction; GO:0008152 metabolic process; GO:0009058 biosynthetic process; GO:0009987 cellular process; GO:0010019 chlor…	GO:0005622 intracellular; GO:0005623 cell; GO:0005737 cytoplasm; GO:0009507 chloroplast; GO:0009536 plastid; GO:0043226 organelle; GO:0043227 membrane-bounded organelle; GO:0043229 intracellular organelle; GO:0043231 intracellular membrane-bounded organelle;	GO:0005488 binding; GO:0005515 protein binding; GO:0019899 enzyme binding; GO:0046906 tetrapyrrole binding; GO:0097159 organic cyclic compound binding; GO:1901363 heterocyclic compound binding;	PF05419	GUN4-like
B7FVY3	Predicted protein OS=Phaeodactylum tricornutum (strain CCAP 1055/1) OX=556484 GN=PHATRDRAFT_19413 PE=3 SV=1	PHATRDRAFT_19413	0.356	0.0461021	Down	cytoplasm,nucleus	K02923	RP-L38e, RPL38; large subunit ribosomal protein L38e	map03010 Ribosome	GO:0000027 ribosomal large subunit assembly; GO:0000028 ribosomal small subunit assembly; GO:0000184 nuclear-transcribed mRNA catabolic process, nonsense-mediated decay; GO:0000956 nuclear-transcribed mRNA catabolic process; GO:0001501 skeletal system development; GO:0001503 ossification; GO:0002181 cytoplasmic translation; GO:0003008 system process; GO:0006139 nucleobase-containing compound meta…	GO:0005622 intracellular; GO:0005623 cell; GO:0005737 cytoplasm; GO:0005829 cytosol; GO:0005840 ribosome; GO:0005844 polysome; GO:0015934 large ribosomal subunit; GO:0022625 cytosolic large ribosomal subunit; GO:0022626 cytosolic ribosome; GO:0032991 protein-containing complex; GO:0033291 eukaryotic 80S initiation complex; GO:0042788 polysomal ribosome; GO:0043226 organelle; GO:0043228 non-membra…	GO:0003676 nucleic acid binding; GO:0003723 RNA binding; GO:0003735 structural constituent of ribosome; GO:0005198 structural molecule activity; GO:0005488 binding; GO:0097159 organic cyclic compound binding; GO:1901363 heterocyclic compound binding;			J	KOG3499	60S ribosomal protein L38
B7FS21	Predicted protein OS=Phaeodactylum tricornutum (strain CCAP 1055/1) OX=556484 GN=PHATRDRAFT_56626 PE=3 SV=1	PHATRDRAFT_56626	0.3571	0.0324967	Down	chloroplast	K11808	ADE2; phosphoribosylaminoimidazole carboxylase [EC:4.1.1.21]	map00230 Purine metabolism; map01100 Metabolic pathways; map01110 Biosynthesis of secondary metabolites	GO:0006139 nucleobase-containing compound metabolic process; GO:0006144 purine nucleobase metabolic process; GO:0006163 purine nucleotide metabolic process; GO:0006164 purine nucleotide biosynthetic process; GO:0006188 IMP biosynthetic process; GO:0006189 'de novo' IMP biosynthetic process; GO:0006725 cellular aromatic compound metabolic process; GO:0006753 nucleoside phosphate metabolic process;…	GO:0005622 intracellular; GO:0005623 cell; GO:0005737 cytoplasm;	GO:0003824 catalytic activity; GO:0004638 phosphoribosylaminoimidazole carboxylase activity; GO:0016829 lyase activity; GO:0016830 carbon-carbon lyase activity; GO:0016831 carboxy-lyase activity;	PF00731	AIR carboxylase	F	KOG2835	Phosphoribosylamidoimidazole-succinocarboxamide synthase
B7S443	Glycerol-3-phosphate dehydrogenase [NAD(+)] OS=Phaeodactylum tricornutum (strain CCAP 1055/1) OX=556484 GN=PHATRDRAFT_bd1880 PE=3 SV=1	PHATRDRAFT_bd1880	0.3575	0.0208348	Down	cytoplasm	K00006	GPD1; glycerol-3-phosphate dehydrogenase (NAD+) [EC:1.1.1.8]	map00564 Glycerophospholipid metabolism; map01110 Biosynthesis of secondary metabolites				PF07479	NAD-dependent glycerol-3-phosphate dehydrogenase C-terminus	C	KOG2711	Glycerol-3-phosphate dehydrogenase/dihydroxyacetone 3-phosphate reductase
B7G632	TRD1 OS=Phaeodactylum tricornutum (strain CCAP 1055/1) OX=556484 GN=TRD1 PE=4 SV=1	TRD1	0.3606	0.0186551	Down	vacuolar membrane
B5Y5B5	Predicted protein OS=Phaeodactylum tricornutum (strain CCAP 1055/1) OX=556484 GN=PHATR_44092 PE=4 SV=1	PHATR_44092	0.3724	0.0270151	Down	cytoplasm
B7FQI2	Predicted protein OS=Phaeodactylum tricornutum (strain CCAP 1055/1) OX=556484 GN=PHATRDRAFT_41702 PE=3 SV=1	PHATRDRAFT_41702	0.3745	0.0196739	Down	cytoplasm	K01696	trpB; tryptophan synthase beta chain [EC:4.2.1.20]	map00260 Glycine, serine and threonine metabolism; map00400 Phenylalanine, tyrosine and tryptophan biosynthesis; map01100 Metabolic pathways; map01110 Biosynthesis of secondary metabolites; map01230 Biosynthesis of amino acids	GO:0000162 tryptophan biosynthetic process; GO:0006082 organic acid metabolic process; GO:0006520 cellular amino acid metabolic process; GO:0006568 tryptophan metabolic process; GO:0006576 cellular biogenic amine metabolic process; GO:0006586 indolalkylamine metabolic process; GO:0006725 cellular aromatic compound metabolic process; GO:0006807 nitrogen compound metabolic process; GO:0006950 respo…	GO:0005622 intracellular; GO:0005623 cell; GO:0005634 nucleus; GO:0005737 cytoplasm; GO:0005886 plasma membrane; GO:0009507 chloroplast; GO:0009526 plastid envelope; GO:0009532 plastid stroma; GO:0009536 plastid; GO:0009570 chloroplast stroma; GO:0009941 chloroplast envelope; GO:0016020 membrane; GO:0031967 organelle envelope; GO:0031975 envelope; GO:0043226 organelle; GO:0043227 membrane-bounded…	GO:0003824 catalytic activity; GO:0004834 tryptophan synthase activity; GO:0005488 binding; GO:0005515 protein binding; GO:0016829 lyase activity; GO:0016830 carbon-carbon lyase activity; GO:0016832 aldehyde-lyase activity; GO:0016835 carbon-oxygen lyase activity; GO:0016836 hydro-lyase activity; GO:0019904 protein domain specific binding; GO:0033984 indole-3-glycerol-phosphate lyase activity;	PF00290	Tryptophan synthase alpha chain	E	KOG4175	Tryptophan synthase alpha chain
B7G5X9	Predicted protein OS=Phaeodactylum tricornutum (strain CCAP 1055/1) OX=556484 GN=PHATRDRAFT_48086 PE=4 SV=1	PHATRDRAFT_48086	0.378	0.0187867	Down	extracellular							PF03724	META domain
B7GEL9	Predicted protein OS=Phaeodactylum tricornutum (strain CCAP 1055/1) OX=556484 GN=PHATRDRAFT_50592 PE=4 SV=1	PHATRDRAFT_50592	0.3794	0.0327142	Down	chloroplast
B7G5H9	Aspartokinase OS=Phaeodactylum tricornutum (strain CCAP 1055/1) OX=556484 GN=PHATRDRAFT_47956 PE=3 SV=1	PHATRDRAFT_47956	0.3803	0.035526	Down	chloroplast	K00928	lysC; aspartate kinase [EC:2.7.2.4]	map00260 Glycine, serine and threonine metabolism; map00261 Monobactam biosynthesis; map00270 Cysteine and methionine metabolism; map00300 Lysine biosynthesis; map01100 Metabolic pathways; map01110 Biosynthesis of secondary metabolites; map01210 2-Oxocarboxylic acid metabolism; map01230 Biosynthesis of amino acids	GO:0000096 sulfur amino acid metabolic process; GO:0000097 sulfur amino acid biosynthetic process; GO:0006082 organic acid metabolic process; GO:0006520 cellular amino acid metabolic process; GO:0006531 aspartate metabolic process; GO:0006553 lysine metabolic process; GO:0006555 methionine metabolic process; GO:0006566 threonine metabolic process; GO:0006790 sulfur compound metabolic process; GO:…	GO:0005622 intracellular; GO:0005623 cell; GO:0005737 cytoplasm;	GO:0003824 catalytic activity; GO:0004072 aspartate kinase activity; GO:0016301 kinase activity; GO:0016740 transferase activity; GO:0016772 transferase activity, transferring phosphorus-containing groups; GO:0016774 phosphotransferase activity, carboxyl group as acceptor; GO:0019202 amino acid kinase activity;			E	KOG0456	Aspartate kinase
B7G9D4	Predicted protein OS=Phaeodactylum tricornutum (strain CCAP 1055/1) OX=556484 GN=PHATRDRAFT_49064 PE=4 SV=1	PHATRDRAFT_49064	0.3999	0.032105	Down	plasma membrane
B7G2T9	Carboxy-lyase OS=Phaeodactylum tricornutum (strain CCAP 1055/1) OX=556484 GN=PHATRDRAFT_56476 PE=3 SV=1	PHATRDRAFT_56476	0.4007	0.0178663	Down	chloroplast	K01652	E2.2.1.6L, ilvB, ilvG, ilvI; acetolactate synthase I/II/III large subunit [EC:2.2.1.6]	map00290 Valine, leucine and isoleucine biosynthesis; map00650 Butanoate metabolism; map00660 C5-Branched dibasic acid metabolism; map00770 Pantothenate and CoA biosynthesis; map01100 Metabolic pathways; map01110 Biosynthesis of secondary metabolites; map01210 2-Oxocarboxylic acid metabolism; map01230 Biosynthesis of amino acids	GO:0006082 organic acid metabolic process; GO:0006520 cellular amino acid metabolic process; GO:0006549 isoleucine metabolic process; GO:0006573 valine metabolic process; GO:0006807 nitrogen compound metabolic process; GO:0008152 metabolic process; GO:0008652 cellular amino acid biosynthetic process; GO:0009058 biosynthetic process; GO:0009081 branched-chain amino acid metabolic process; GO:00090…	GO:0005622 intracellular; GO:0005623 cell; GO:0005737 cytoplasm; GO:0005739 mitochondrion; GO:0005948 acetolactate synthase complex; GO:0009507 chloroplast; GO:0009532 plastid stroma; GO:0009536 plastid; GO:0009570 chloroplast stroma; GO:0032991 protein-containing complex; GO:0043226 organelle; GO:0043227 membrane-bounded organelle; GO:0043229 intracellular organelle; GO:0043231 intracellular mem…	GO:0000166 nucleotide binding; GO:0003824 catalytic activity; GO:0003984 acetolactate synthase activity; GO:0005488 binding; GO:0016740 transferase activity; GO:0016744 transferase activity, transferring aldehyde or ketonic groups; GO:0036094 small molecule binding; GO:0043167 ion binding; GO:0043168 anion binding; GO:0048037 cofactor binding; GO:0050660 flavin adenine dinucleotide binding; GO:00…	PF02776; PF00205; PF02775	Thiamine pyrophosphate enzyme, N-terminal TPP binding domain; Thiamine pyrophosphate enzyme, central domain; Thiamine pyrophosphate enzyme, C-terminal TPP binding domain	EH	KOG4166	Thiamine pyrophosphate-requiring enzyme
B7G8W0	Predicted protein OS=Phaeodactylum tricornutum (strain CCAP 1055/1) OX=556484 GN=PHATRDRAFT_48923 PE=4 SV=1	PHATRDRAFT_48923	0.4014	0.015104	Down	plasma membrane
B7FRE7	Predicted protein OS=Phaeodactylum tricornutum (strain CCAP 1055/1) OX=556484 GN=PHATRDRAFT_42469 PE=4 SV=1	PHATRDRAFT_42469	0.4076	0.0184998	Down	chloroplast
B7G9J7	Predicted protein OS=Phaeodactylum tricornutum (strain CCAP 1055/1) OX=556484 GN=PHATRDRAFT_49119 PE=4 SV=1	PHATRDRAFT_49119	0.4092	0.0489112	Down	cytoplasm							PF00561	alpha/beta hydrolase fold
B7FV64	Predicted protein OS=Phaeodactylum tricornutum (strain CCAP 1055/1) OX=556484 GN=PHATRDRAFT_34556 PE=4 SV=1	PHATRDRAFT_34556	0.4137	0.0352341	Down	chloroplast
A0T0J8	30S ribosomal protein S13, chloroplastic OS=Phaeodactylum tricornutum (strain CCAP 1055/1) OX=556484 GN=rps13 PE=3 SV=1	rps13	0.4141	0.0265844	Down	cytoplasm	K03040	rpoA; DNA-directed RNA polymerase subunit alpha [EC:2.7.7.6]	map03020 RNA polymerase	GO:0006412 translation; GO:0006518 peptide metabolic process; GO:0006807 nitrogen compound metabolic process; GO:0008152 metabolic process; GO:0009058 biosynthetic process; GO:0009059 macromolecule biosynthetic process; GO:0009987 cellular process; GO:0010467 gene expression; GO:0019538 protein metabolic process; GO:0022613 ribonucleoprotein complex biogenesis; GO:0032543 mitochondrial translatio…	GO:0000313 organellar ribosome; GO:0000314 organellar small ribosomal subunit; GO:0005622 intracellular; GO:0005623 cell; GO:0005737 cytoplasm; GO:0005739 mitochondrion; GO:0005759 mitochondrial matrix; GO:0005761 mitochondrial ribosome; GO:0005763 mitochondrial small ribosomal subunit; GO:0005840 ribosome; GO:0009507 chloroplast; GO:0009526 plastid envelope; GO:0009532 plastid stroma; GO:0009536…	GO:0003735 structural constituent of ribosome; GO:0005198 structural molecule activity;			J	KOG3311	Ribosomal protein S18
B7G259	Endo-1,3-beta-glucosidase OS=Phaeodactylum tricornutum (strain CCAP 1055/1) OX=556484 GN=PHATRDRAFT_54681 PE=4 SV=1	PHATRDRAFT_54681	0.4155	0.0335378	Down	chloroplast							PF00722	Glycosyl hydrolases family 16
B7G5U3	Frustulin 2 OS=Phaeodactylum tricornutum (strain CCAP 1055/1) OX=556484 GN=fru2 PE=4 SV=1	fru2	0.4189	0.00581524	Down	extracellular
B5Y589	Predicted protein (Fragment) OS=Phaeodactylum tricornutum (strain CCAP 1055/1) OX=556484 GN=PHATR_843 PE=4 SV=1	PHATR_843	0.4217	0.0207218	Down	mitochondria	K01968	E6.4.1.4A; 3-methylcrotonyl-CoA carboxylase alpha subunit [EC:6.4.1.4]	map00280 Valine, leucine and isoleucine degradation; map01100 Metabolic pathways	GO:0006082 organic acid metabolic process; GO:0006520 cellular amino acid metabolic process; GO:0006551 leucine metabolic process; GO:0006552 leucine catabolic process; GO:0006732 coenzyme metabolic process; GO:0006766 vitamin metabolic process; GO:0006767 water-soluble vitamin metabolic process; GO:0006768 biotin metabolic process; GO:0006790 sulfur compound metabolic process; GO:0006807 nitroge…	GO:0002169 3-methylcrotonyl-CoA carboxylase complex, mitochondrial; GO:0005622 intracellular; GO:0005623 cell; GO:0005737 cytoplasm; GO:0005739 mitochondrion; GO:0005759 mitochondrial matrix; GO:0005829 cytosol; GO:0005840 ribosome; GO:0009507 chloroplast; GO:0009536 plastid; GO:0022626 cytosolic ribosome; GO:0031974 membrane-enclosed lumen; GO:0032991 protein-containing complex; GO:0043226 organ…	GO:0003824 catalytic activity; GO:0004075 biotin carboxylase activity; GO:0004485 methylcrotonoyl-CoA carboxylase activity; GO:0005488 binding; GO:0008144 drug binding; GO:0009374 biotin binding; GO:0016421 CoA carboxylase activity; GO:0016874 ligase activity; GO:0016879 ligase activity, forming carbon-nitrogen bonds; GO:0016885 ligase activity, forming carbon-carbon bonds; GO:0019842 vitamin bin…	PF00289; PF02786; PF02785	Carbamoyl-phosphate synthase L chain, N-terminal domain; Carbamoyl-phosphate synthase L chain, ATP binding domain; Biotin carboxylase C-terminal domain	I	KOG0238	3-Methylcrotonyl-CoA carboxylase, biotin-containing subunit/Propionyl-CoA carboxylase, alpha chain/Acetyl-CoA carboxylase, biotin carboxylase subunit
B7FQC3	Predicted protein (Fragment) OS=Phaeodactylum tricornutum (strain CCAP 1055/1) OX=556484 GN=PHATRDRAFT_8802 PE=3 SV=1	PHATRDRAFT_8802	0.4307	0.00979514	Down	cytoplasm
B5Y3P7	40S ribosomal protein S25 OS=Phaeodactylum tricornutum (strain CCAP 1055/1) OX=556484 GN=PHATR_21073 PE=3 SV=1	PHATR_21073	0.4389	0.0427481	Down	nucleus	K02975	RP-S25e, RPS25; small subunit ribosomal protein S25e	map03010 Ribosome	GO:0000028 ribosomal small subunit assembly; GO:0000184 nuclear-transcribed mRNA catabolic process, nonsense-mediated decay; GO:0000956 nuclear-transcribed mRNA catabolic process; GO:0002181 cytoplasmic translation; GO:0006139 nucleobase-containing compound metabolic process; GO:0006401 RNA catabolic process; GO:0006402 mRNA catabolic process; GO:0006412 translation; GO:0006413 translational init…	GO:0005622 intracellular; GO:0005623 cell; GO:0005634 nucleus; GO:0005654 nucleoplasm; GO:0005730 nucleolus; GO:0005737 cytoplasm; GO:0005773 vacuole; GO:0005774 vacuolar membrane; GO:0005829 cytosol; GO:0005840 ribosome; GO:0005844 polysome; GO:0005911 cell-cell junction; GO:0009506 plasmodesma; GO:0015935 small ribosomal subunit; GO:0016020 membrane; GO:0022626 cytosolic ribosome; GO:0022627 cy…	GO:0003676 nucleic acid binding; GO:0003723 RNA binding; GO:0003735 structural constituent of ribosome; GO:0005198 structural molecule activity; GO:0005488 binding; GO:0097159 organic cyclic compound binding; GO:1901363 heterocyclic compound binding;			J	KOG1767	40S ribosomal protein S25
B7G9I8	Predicted protein OS=Phaeodactylum tricornutum (strain CCAP 1055/1) OX=556484 GN=PHATRDRAFT_49112 PE=4 SV=1	PHATRDRAFT_49112	0.4499	0.0455987	Down	cytoplasm	K00451	HGD, hmgA; homogentisate 1,2-dioxygenase [EC:1.13.11.5]	map00350 Tyrosine metabolism; map01100 Metabolic pathways	GO:0006082 organic acid metabolic process; GO:0006520 cellular amino acid metabolic process; GO:0006558 L-phenylalanine metabolic process; GO:0006559 L-phenylalanine catabolic process; GO:0006570 tyrosine metabolic process; GO:0006572 tyrosine catabolic process; GO:0006725 cellular aromatic compound metabolic process; GO:0006807 nitrogen compound metabolic process; GO:0008152 metabolic process; G…	GO:0005622 intracellular; GO:0005623 cell; GO:0005737 cytoplasm; GO:0005829 cytosol;	GO:0003824 catalytic activity; GO:0004411 homogentisate 1,2-dioxygenase activity; GO:0005488 binding; GO:0005515 protein binding; GO:0016491 oxidoreductase activity; GO:0016701 oxidoreductase activity, acting on single donors with incorporation of molecular oxygen; GO:0016702 oxidoreductase activity, acting on single donors with incorporation of molecular oxygen, incorporation of two atoms of oxy…			E	KOG1417	Homogentisate 1,2-dioxygenase
B7FRG0	2-phosphoglycolate phosphatase (Fragment) OS=Phaeodactylum tricornutum (strain CCAP 1055/1) OX=556484 GN=PGP_1 PE=3 SV=1	PGP_1	0.4539	0.0329328	Down	vacuolar membrane	K13750	SLC24A2, NCKX2; solute carrier family 24 (sodium/potassium/calcium exchanger), member 2		GO:0001654 eye development; GO:0003008 system process; GO:0006810 transport; GO:0006811 ion transport; GO:0006812 cation transport; GO:0006813 potassium ion transport; GO:0006814 sodium ion transport; GO:0006816 calcium ion transport; GO:0006873 cellular ion homeostasis; GO:0006874 cellular calcium ion homeostasis; GO:0006875 cellular metal ion homeostasis; GO:0007275 multicellular organism devel…	GO:0005623 cell; GO:0005886 plasma membrane; GO:0005887 integral component of plasma membrane; GO:0016020 membrane; GO:0016021 integral component of membrane; GO:0019867 outer membrane; GO:0031224 intrinsic component of membrane; GO:0031226 intrinsic component of plasma membrane; GO:0071944 cell periphery;	GO:0005215 transporter activity; GO:0005216 ion channel activity; GO:0005261 cation channel activity; GO:0005262 calcium channel activity; GO:0005488 binding; GO:0005509 calcium ion binding; GO:0005515 protein binding; GO:0008273 calcium, potassium:sodium antiporter activity; GO:0008324 cation transmembrane transporter activity; GO:0015075 ion transmembrane transporter activity; GO:0015077 monova…	PF13499	EF-hand domain pair	PT	KOG1307	K+-dependent Ca2+/Na+ exchanger NCKX1 and related proteins
B7FP55	Inosine-5'-monophosphate dehydrogenase OS=Phaeodactylum tricornutum (strain CCAP 1055/1) OX=556484 GN=PHATRDRAFT_31718 PE=3 SV=1	PHATRDRAFT_31718	0.4595	0.0132293	Down	cytoskeleton	K00088	IMPDH, guaB; IMP dehydrogenase [EC:1.1.1.205]	map00230 Purine metabolism; map01100 Metabolic pathways; map01110 Biosynthesis of secondary metabolites	GO:0000902 cell morphogenesis; GO:0000904 cell morphogenesis involved in differentiation; GO:0001654 eye development; GO:0001775 cell activation; GO:0002252 immune effector process; GO:0002263 cell activation involved in immune response; GO:0002274 myeloid leukocyte activation; GO:0002275 myeloid cell activation involved in immune response; GO:0002283 neutrophil activation involved in immune resp…	GO:0000323 lytic vacuole; GO:0000785 chromatin; GO:0005576 extracellular region; GO:0005622 intracellular; GO:0005623 cell; GO:0005634 nucleus; GO:0005694 chromosome; GO:0005737 cytoplasm; GO:0005764 lysosome; GO:0005766 primary lysosome; GO:0005773 vacuole; GO:0005775 vacuolar lumen; GO:0005829 cytosol; GO:0005886 plasma membrane; GO:0012505 endomembrane system; GO:0016020 membrane; GO:0030141 s…	GO:0000166 nucleotide binding; GO:0003676 nucleic acid binding; GO:0003677 DNA binding; GO:0003682 chromatin binding; GO:0003723 RNA binding; GO:0003729 mRNA binding; GO:0003824 catalytic activity; GO:0003938 IMP dehydrogenase activity; GO:0005488 binding; GO:0016491 oxidoreductase activity; GO:0016614 oxidoreductase activity, acting on CH-OH group of donors; GO:0016616 oxidoreductase activity, a…	PF00478; PF00571	IMP dehydrogenase / GMP reductase domain; CBS domain	F	KOG2550	IMP dehydrogenase/GMP reductase
B7GER7	Predicted protein OS=Phaeodactylum tricornutum (strain CCAP 1055/1) OX=556484 GN=PHATRDRAFT_50631 PE=3 SV=1	PHATRDRAFT_50631	0.4674	0.037075	Down	nucleus	K00764	purF, PPAT; amidophosphoribosyltransferase [EC:2.4.2.14]	map00230 Purine metabolism; map00250 Alanine, aspartate and glutamate metabolism; map01100 Metabolic pathways; map01110 Biosynthesis of secondary metabolites	GO:0006139 nucleobase-containing compound metabolic process; GO:0006144 purine nucleobase metabolic process; GO:0006163 purine nucleotide metabolic process; GO:0006164 purine nucleotide biosynthetic process; GO:0006188 IMP biosynthetic process; GO:0006189 'de novo' IMP biosynthetic process; GO:0006725 cellular aromatic compound metabolic process; GO:0006753 nucleoside phosphate metabolic process;…	GO:0005622 intracellular; GO:0005623 cell; GO:0005737 cytoplasm;	GO:0003824 catalytic activity; GO:0004044 amidophosphoribosyltransferase activity; GO:0016740 transferase activity; GO:0016757 transferase activity, transferring glycosyl groups; GO:0016763 transferase activity, transferring pentosyl groups;	PF13522; PF00156	Glutamine amidotransferase domain; Phosphoribosyl transferase domain	F	KOG0572	Glutamine phosphoribosylpyrophosphate amidotransferase
B7G733	Predicted protein OS=Phaeodactylum tricornutum (strain CCAP 1055/1) OX=556484 GN=PHATRDRAFT_48427 PE=4 SV=1	PHATRDRAFT_48427	0.4677	0.0477285	Down	nucleus
B5Y4S8	Predicted protein OS=Phaeodactylum tricornutum (strain CCAP 1055/1) OX=556484 GN=PHATR_33257 PE=4 SV=1	PHATR_33257	0.4701	0.00665262	Down	nucleus
B7FTA7	Predicted protein OS=Phaeodactylum tricornutum (strain CCAP 1055/1) OX=556484 GN=PHATRDRAFT_50741 PE=4 SV=1	PHATRDRAFT_50741	0.4732	0.0429148	Down	cytoplasm							PF01242	6-pyruvoyl tetrahydropterin synthase
B5Y3K3	Predicted protein OS=Phaeodactylum tricornutum (strain CCAP 1055/1) OX=556484 GN=PHATR_46718 PE=4 SV=1	PHATR_46718	0.4737	0.0231153	Down	chloroplast
B7S3P3	Predicted protein OS=Phaeodactylum tricornutum (strain CCAP 1055/1) OX=556484 GN=PHATRDRAFT_bd371 PE=3 SV=1	PHATRDRAFT_bd371	0.4766	0.0477209	Down	chloroplast	K01661	menB; naphthoate synthase [EC:4.1.3.36]	map00130 Ubiquinone and other terpenoid-quinone biosynthesis; map01100 Metabolic pathways; map01110 Biosynthesis of secondary metabolites	GO:0006732 coenzyme metabolic process; GO:0006766 vitamin metabolic process; GO:0008152 metabolic process; GO:0009058 biosynthetic process; GO:0009108 coenzyme biosynthetic process; GO:0009110 vitamin biosynthetic process; GO:0009987 cellular process; GO:0042180 cellular ketone metabolic process; GO:0042181 ketone biosynthetic process; GO:0042372 phylloquinone biosynthetic process; GO:0042374 phy…	GO:0005622 intracellular; GO:0005623 cell; GO:0005737 cytoplasm; GO:0005777 peroxisome; GO:0042579 microbody; GO:0043226 organelle; GO:0043227 membrane-bounded organelle; GO:0043229 intracellular organelle; GO:0043231 intracellular membrane-bounded organelle;	GO:0003824 catalytic activity; GO:0008935 1,4-dihydroxy-2-naphthoyl-CoA synthase activity; GO:0016829 lyase activity; GO:0016830 carbon-carbon lyase activity; GO:0016833 oxo-acid-lyase activity;	PF00378	Enoyl-CoA hydratase/isomerase family	I	KOG1680	Enoyl-CoA hydratase
B7G585	Predicted protein OS=Phaeodactylum tricornutum (strain CCAP 1055/1) OX=556484 GN=PPdK PE=4 SV=1	PPdK	0.4844	0.0222205	Down	chloroplast	K01006	ppdK; pyruvate, orthophosphate dikinase [EC:2.7.9.1]	map00620 Pyruvate metabolism; map00710 Carbon fixation in photosynthetic organisms; map01100 Metabolic pathways; map01200 Carbon metabolism		GO:0005622 intracellular; GO:0005623 cell; GO:0005634 nucleus; GO:0005737 cytoplasm; GO:0005829 cytosol; GO:0009507 chloroplast; GO:0009532 plastid stroma; GO:0009536 plastid; GO:0009570 chloroplast stroma; GO:0043226 organelle; GO:0043227 membrane-bounded organelle; GO:0043229 intracellular organelle; GO:0043231 intracellular membrane-bounded organelle;		PF02896	PEP-utilising enzyme, TIM barrel domain
B7GCS6	Predicted protein OS=Phaeodactylum tricornutum (strain CCAP 1055/1) OX=556484 GN=PHATRDRAFT_50059 PE=4 SV=1	PHATRDRAFT_50059	0.4945	0.00801585	Down	nucleus	K10712	ADO; cysteamine dioxygenase [EC:1.13.11.19]	map00430 Taurine and hypotaurine metabolism; map01100 Metabolic pathways						S	KOG4281	Uncharacterized conserved protein
B7G0B1	Cystathionine beta-synthase OS=Phaeodactylum tricornutum (strain CCAP 1055/1) OX=556484 GN=Cbs PE=3 SV=1	Cbs	0.4952	0.00475899	Down	chloroplast	K01697	CBS; cystathionine beta-synthase [EC:4.2.1.22]	map00260 Glycine, serine and threonine metabolism; map00270 Cysteine and methionine metabolism; map01100 Metabolic pathways; map01230 Biosynthesis of amino acids	GO:0000003 reproduction; GO:0000096 sulfur amino acid metabolic process; GO:0000097 sulfur amino acid biosynthetic process; GO:0000098 sulfur amino acid catabolic process; GO:0001101 response to acid chemical; GO:0001501 skeletal system development; GO:0001503 ossification; GO:0001666 response to hypoxia; GO:0001932 regulation of protein phosphorylation; GO:0001958 endochondral ossification; GO:0…	GO:0005622 intracellular; GO:0005623 cell; GO:0005634 nucleus; GO:0005737 cytoplasm; GO:0005739 mitochondrion; GO:0005829 cytosol; GO:0010494 cytoplasmic stress granule; GO:0032991 protein-containing complex; GO:0035770 ribonucleoprotein granule; GO:0036464 cytoplasmic ribonucleoprotein granule; GO:0043226 organelle; GO:0043227 membrane-bounded organelle; GO:0043228 non-membrane-bounded organelle…	GO:0003676 nucleic acid binding; GO:0003723 RNA binding; GO:0003729 mRNA binding; GO:0003824 catalytic activity; GO:0004122 cystathionine beta-synthase activity; GO:0005488 binding; GO:0005515 protein binding; GO:0008144 drug binding; GO:0016491 oxidoreductase activity; GO:0016661 oxidoreductase activity, acting on other nitrogenous compounds as donors; GO:0016662 oxidoreductase activity, acting …	PF00571	CBS domain	E	KOG1252	Cystathionine beta-synthase and related enzymes
B7G8M3	Predicted protein OS=Phaeodactylum tricornutum (strain CCAP 1055/1) OX=556484 GN=PHATRDRAFT_39430 PE=4 SV=1	PHATRDRAFT_39430	0.4967	0.0424345	Down	mitochondria
B7S440	Predicted protein OS=Phaeodactylum tricornutum (strain CCAP 1055/1) OX=556484 GN=PHATRDRAFT_bd1350 PE=4 SV=1	PHATRDRAFT_bd1350	0.497	0.0324465	Down	plasma membrane
B7G8X9	Predicted protein (Fragment) OS=Phaeodactylum tricornutum (strain CCAP 1055/1) OX=556484 GN=PHATRDRAFT_15595 PE=3 SV=1	PHATRDRAFT_15595	0.4995	0.032485	Down	chloroplast	K01867	WARS, trpS; tryptophanyl-tRNA synthetase [EC:6.1.1.2]	map00970 Aminoacyl-tRNA biosynthesis	GO:0000959 mitochondrial RNA metabolic process; GO:0001568 blood vessel development; GO:0001570 vasculogenesis; GO:0001944 vasculature development; GO:0006082 organic acid metabolic process; GO:0006139 nucleobase-containing compound metabolic process; GO:0006399 tRNA metabolic process; GO:0006412 translation; GO:0006418 tRNA aminoacylation for protein translation; GO:0006436 tryptophanyl-tRNA ami…	GO:0005622 intracellular; GO:0005623 cell; GO:0005737 cytoplasm; GO:0005739 mitochondrion; GO:0005759 mitochondrial matrix; GO:0005886 plasma membrane; GO:0016020 membrane; GO:0031974 membrane-enclosed lumen; GO:0043226 organelle; GO:0043227 membrane-bounded organelle; GO:0043229 intracellular organelle; GO:0043231 intracellular membrane-bounded organelle; GO:0043233 organelle lumen; GO:0070013 i…	GO:0000166 nucleotide binding; GO:0003824 catalytic activity; GO:0004812 aminoacyl-tRNA ligase activity; GO:0004830 tryptophan-tRNA ligase activity; GO:0005488 binding; GO:0005524 ATP binding; GO:0008144 drug binding; GO:0016874 ligase activity; GO:0016875 ligase activity, forming carbon-oxygen bonds; GO:0017076 purine nucleotide binding; GO:0030554 adenyl nucleotide binding; GO:0032553 ribonucle…			J	KOG2713	Mitochondrial tryptophanyl-tRNA synthetase
B7G0H9	Ornithine aminotransferase OS=Phaeodactylum tricornutum (strain CCAP 1055/1) OX=556484 GN=OAT PE=3 SV=1	OAT	0.5027	0.012162	Down	chloroplast	K00819	rocD, OAT; ornithine--oxo-acid transaminase [EC:2.6.1.13]	map00330 Arginine and proline metabolism; map01100 Metabolic pathways; map01110 Biosynthesis of secondary metabolites	GO:0001101 response to acid chemical; GO:0002376 immune system process; GO:0003008 system process; GO:0006082 organic acid metabolic process; GO:0006520 cellular amino acid metabolic process; GO:0006525 arginine metabolic process; GO:0006527 arginine catabolic process; GO:0006536 glutamate metabolic process; GO:0006560 proline metabolic process; GO:0006561 proline biosynthetic process; GO:0006591…	GO:0005622 intracellular; GO:0005623 cell; GO:0005634 nucleus; GO:0005654 nucleoplasm; GO:0005737 cytoplasm; GO:0005739 mitochondrion; GO:0005759 mitochondrial matrix; GO:0005829 cytosol; GO:0031974 membrane-enclosed lumen; GO:0031981 nuclear lumen; GO:0043226 organelle; GO:0043227 membrane-bounded organelle; GO:0043229 intracellular organelle; GO:0043231 intracellular membrane-bounded organelle;…	GO:0003824 catalytic activity; GO:0003992 N2-acetyl-L-ornithine:2-oxoglutarate 5-aminotransferase activity; GO:0004587 ornithine-oxo-acid transaminase activity; GO:0005488 binding; GO:0005515 protein binding; GO:0008144 drug binding; GO:0008270 zinc ion binding; GO:0008483 transaminase activity; GO:0016740 transferase activity; GO:0016769 transferase activity, transferring nitrogenous groups; GO:…	PF00202	Aminotransferase class-III	E	KOG1402	Ornithine aminotransferase
B7GB33	Predicted protein OS=Phaeodactylum tricornutum (strain CCAP 1055/1) OX=556484 GN=PHATRDRAFT_49575 PE=4 SV=1	PHATRDRAFT_49575	0.5101	0.0498347	Down	chloroplast	K11165	DHRS7; dehydrogenase/reductase SDR family member 7 [EC:1.1.-.-]					PF00106	short chain dehydrogenase	IQ	KOG1205	Predicted dehydrogenase
B7GBH2	Delta-1-pyrroline-5-carboxylate synthase OS=Phaeodactylum tricornutum (strain CCAP 1055/1) OX=556484 GN=P5CS PE=3 SV=1	P5CS	0.5118	0.021433	Down	cytoplasm	K12657	ALDH18A1, P5CS; delta-1-pyrroline-5-carboxylate synthetase [EC:2.7.2.11 1.2.1.41]	map00330 Arginine and proline metabolism; map01100 Metabolic pathways; map01110 Biosynthesis of secondary metabolites; map01230 Biosynthesis of amino acids	GO:0000003 reproduction; GO:0000052 citrulline metabolic process; GO:0001101 response to acid chemical; GO:0003006 developmental process involved in reproduction; GO:0006082 organic acid metabolic process; GO:0006520 cellular amino acid metabolic process; GO:0006536 glutamate metabolic process; GO:0006560 proline metabolic process; GO:0006561 proline biosynthetic process; GO:0006591 ornithine met…	GO:0005622 intracellular; GO:0005623 cell; GO:0005737 cytoplasm; GO:0005739 mitochondrion; GO:0005740 mitochondrial envelope; GO:0005743 mitochondrial inner membrane; GO:0005829 cytosol; GO:0005911 cell-cell junction; GO:0009506 plasmodesma; GO:0009507 chloroplast; GO:0009536 plastid; GO:0016020 membrane; GO:0019866 organelle inner membrane; GO:0030054 cell junction; GO:0031090 organelle membrane…	GO:0003824 catalytic activity; GO:0004349 glutamate 5-kinase activity; GO:0004350 glutamate-5-semialdehyde dehydrogenase activity; GO:0005488 binding; GO:0005515 protein binding; GO:0016301 kinase activity; GO:0016491 oxidoreductase activity; GO:0016620 oxidoreductase activity, acting on the aldehyde or oxo group of donors, NAD or NADP as acceptor; GO:0016740 transferase activity; GO:0016772 tran…			E	KOG4165	Gamma-glutamyl phosphate reductase
B7G277	Biotin synthase OS=Phaeodactylum tricornutum (strain CCAP 1055/1) OX=556484 GN=PHATRDRAFT_21296 PE=3 SV=1	PHATRDRAFT_21296	0.5122	0.0463424	Down	mitochondria	K01012	bioB; biotin synthase [EC:2.8.1.6]	map00780 Biotin metabolism; map01100 Metabolic pathways	GO:0006082 organic acid metabolic process; GO:0006732 coenzyme metabolic process; GO:0006766 vitamin metabolic process; GO:0006767 water-soluble vitamin metabolic process; GO:0006768 biotin metabolic process; GO:0006790 sulfur compound metabolic process; GO:0006807 nitrogen compound metabolic process; GO:0008152 metabolic process; GO:0009058 biosynthetic process; GO:0009102 biotin biosynthetic pr…	GO:0005622 intracellular; GO:0005623 cell; GO:0005737 cytoplasm; GO:0005739 mitochondrion; GO:0043226 organelle; GO:0043227 membrane-bounded organelle; GO:0043229 intracellular organelle; GO:0043231 intracellular membrane-bounded organelle;	GO:0003824 catalytic activity; GO:0004076 biotin synthase activity; GO:0005488 binding; GO:0008270 zinc ion binding; GO:0016740 transferase activity; GO:0016782 transferase activity, transferring sulfur-containing groups; GO:0016783 sulfurtransferase activity; GO:0043167 ion binding; GO:0043169 cation binding; GO:0046872 metal ion binding; GO:0046914 transition metal ion binding;	PF04055; PF06968	Radical SAM superfamily; Biotin and Thiamin Synthesis associated domain	H	KOG2900	Biotin synthase
B5Y3M0	Predicted protein OS=Phaeodactylum tricornutum (strain CCAP 1055/1) OX=556484 GN=PHATR_46736 PE=4 SV=1	PHATR_46736	0.5178	0.0205346	Down	cytoplasm	K18477	RMT2; type IV protein arginine methyltransferase [EC:2.1.1.322]		GO:0000003 reproduction; GO:0003008 system process; GO:0003012 muscle system process; GO:0006082 organic acid metabolic process; GO:0006139 nucleobase-containing compound metabolic process; GO:0006464 cellular protein modification process; GO:0006479 protein methylation; GO:0006520 cellular amino acid metabolic process; GO:0006575 cellular modified amino acid metabolic process; GO:0006600 creatin…	GO:0005622 intracellular; GO:0005623 cell; GO:0005634 nucleus; GO:0005737 cytoplasm; GO:0005829 cytosol; GO:0043226 organelle; GO:0043227 membrane-bounded organelle; GO:0043229 intracellular organelle; GO:0043231 intracellular membrane-bounded organelle;	GO:0003824 catalytic activity; GO:0005488 binding; GO:0005515 protein binding; GO:0008168 methyltransferase activity; GO:0008170 N-methyltransferase activity; GO:0008276 protein methyltransferase activity; GO:0008757 S-adenosylmethionine-dependent methyltransferase activity; GO:0016273 arginine N-methyltransferase activity; GO:0016274 protein-arginine N-methyltransferase activity; GO:0016740 tran…			J	KOG1709	Guanidinoacetate methyltransferase and related proteins
B7GD72	Predicted protein OS=Phaeodactylum tricornutum (strain CCAP 1055/1) OX=556484 GN=PHATRDRAFT_50175 PE=4 SV=1	PHATRDRAFT_50175	0.521	0.0462266	Down	mitochondria
B7GAE9	Predicted protein OS=Phaeodactylum tricornutum (strain CCAP 1055/1) OX=556484 GN=PHATRDRAFT_40080 PE=4 SV=1	PHATRDRAFT_40080	0.5304	0.0499912	Down	nucleus							PF00397	WW domain
B7GEA5	Predicted protein OS=Phaeodactylum tricornutum (strain CCAP 1055/1) OX=556484 GN=PHATRDRAFT_50499 PE=4 SV=1	PHATRDRAFT_50499	0.5349	0.0415977	Down	cytoplasm
B7G8Q9	Predicted protein OS=Phaeodactylum tricornutum (strain CCAP 1055/1) OX=556484 GN=PHATRDRAFT_48887 PE=4 SV=1	PHATRDRAFT_48887	0.539	0.0215609	Down	vacuolar membrane	K00472	P4HA; prolyl 4-hydroxylase [EC:1.14.11.2]	map00330 Arginine and proline metabolism; map01100 Metabolic pathways				PF01549; PF13640	ShK domain-like; 2OG-Fe(II) oxygenase superfamily	S	KOG1591	Prolyl 4-hydroxylase alpha subunit
B7FY86	Predicted protein (Fragment) OS=Phaeodactylum tricornutum (strain CCAP 1055/1) OX=556484 GN=PHATRDRAFT_11953 PE=3 SV=1	PHATRDRAFT_11953	0.5482	0.0449852	Down	nucleus	K02902	RP-L28, MRPL28, rpmB; large subunit ribosomal protein L28	map03010 Ribosome	GO:0006412 translation; GO:0006518 peptide metabolic process; GO:0006807 nitrogen compound metabolic process; GO:0008152 metabolic process; GO:0009058 biosynthetic process; GO:0009059 macromolecule biosynthetic process; GO:0009987 cellular process; GO:0010467 gene expression; GO:0019538 protein metabolic process; GO:0032543 mitochondrial translation; GO:0034641 cellular nitrogen compound metaboli…	GO:0000313 organellar ribosome; GO:0000315 organellar large ribosomal subunit; GO:0005622 intracellular; GO:0005623 cell; GO:0005737 cytoplasm; GO:0005739 mitochondrion; GO:0005759 mitochondrial matrix; GO:0005761 mitochondrial ribosome; GO:0005762 mitochondrial large ribosomal subunit; GO:0005840 ribosome; GO:0015934 large ribosomal subunit; GO:0031974 membrane-enclosed lumen; GO:0032991 protein…	GO:0003735 structural constituent of ribosome; GO:0005198 structural molecule activity;			J	KOG3278	Mitochondrial/chloroplast ribosomal protein L28
B7FVF5	Fumarate reductase flavoprotein OS=Phaeodactylum tricornutum (strain CCAP 1055/1) OX=556484 GN=PHATRDRAFT_51720 PE=4 SV=1	PHATRDRAFT_51720	0.552	0.0022048	Down	chloroplast	K23490	CYB5; cytochrome b5					PF00173	Cytochrome b5-like Heme/Steroid binding domain	C	KOG2404	Fumarate reductase, flavoprotein subunit
B5Y5I5	Predicted protein OS=Phaeodactylum tricornutum (strain CCAP 1055/1) OX=556484 GN=PHATR_25856 PE=3 SV=1	PHATR_25856	0.555	0.0196773	Down	chloroplast	K03695	clpB; ATP-dependent Clp protease ATP-binding subunit ClpB		GO:0006950 response to stress; GO:0006986 response to unfolded protein; GO:0006996 organelle organization; GO:0009266 response to temperature stimulus; GO:0009408 response to heat; GO:0009628 response to abiotic stimulus; GO:0009657 plastid organization; GO:0009658 chloroplast organization; GO:0009987 cellular process; GO:0010033 response to organic substance; GO:0016043 cellular component organi…	GO:0005622 intracellular; GO:0005623 cell; GO:0005737 cytoplasm; GO:0005739 mitochondrion; GO:0005829 cytosol; GO:0009507 chloroplast; GO:0009526 plastid envelope; GO:0009532 plastid stroma; GO:0009536 plastid; GO:0009570 chloroplast stroma; GO:0009941 chloroplast envelope; GO:0031967 organelle envelope; GO:0031975 envelope; GO:0043226 organelle; GO:0043227 membrane-bounded organelle; GO:0043229 …	GO:0003824 catalytic activity; GO:0005488 binding; GO:0005515 protein binding; GO:0016462 pyrophosphatase activity; GO:0016787 hydrolase activity; GO:0016817 hydrolase activity, acting on acid anhydrides; GO:0016818 hydrolase activity, acting on acid anhydrides, in phosphorus-containing anhydrides; GO:0016887 ATPase activity; GO:0017111 nucleoside-triphosphatase activity; GO:0042802 identical pro…	PF00004; PF07724; PF10431	ATPase family associated with various cellular activities (AAA); AAA domain (Cdc48 subfamily); C-terminal, D2-small domain, of ClpB protein	O	KOG1051	Chaperone HSP104 and related ATP-dependent Clp proteases
B7GBF6	Predicted protein (Fragment) OS=Phaeodactylum tricornutum (strain CCAP 1055/1) OX=556484 GN=PHATRDRAFT_16074 PE=3 SV=1	PHATRDRAFT_16074	0.5587	0.0114775	Down	mitochondria							PF00216	Bacterial DNA-binding protein
B7FZJ4	Predicted protein OS=Phaeodactylum tricornutum (strain CCAP 1055/1) OX=556484 GN=PHATRDRAFT_50914 PE=4 SV=1	PHATRDRAFT_50914	0.564	0.0299736	Down	cytoplasm	K05894	OPR; 12-oxophytodienoic acid reductase [EC:1.3.1.42]	map00592 alpha-Linolenic acid metabolism; map01100 Metabolic pathways; map01110 Biosynthesis of secondary metabolites				PF00724	NADH:flavin oxidoreductase / NADH oxidase family	C	KOG0134	NADH:flavin oxidoreductase/12-oxophytodienoate reductase
B7GCR5	Predicted protein OS=Phaeodactylum tricornutum (strain CCAP 1055/1) OX=556484 GN=PHATRDRAFT_50049 PE=4 SV=1	PHATRDRAFT_50049	0.5656	0.0395832	Down	cytoplasm				GO:0000003 reproduction; GO:0001817 regulation of cytokine production; GO:0001818 negative regulation of cytokine production; GO:0001837 epithelial to mesenchymal transition; GO:0001932 regulation of protein phosphorylation; GO:0001933 negative regulation of protein phosphorylation; GO:0002237 response to molecule of bacterial origin; GO:0003006 developmental process involved in reproduction; GO:…	GO:0005622 intracellular; GO:0005623 cell; GO:0005634 nucleus; GO:0005737 cytoplasm; GO:0005829 cytosol; GO:0043226 organelle; GO:0043227 membrane-bounded organelle; GO:0043229 intracellular organelle; GO:0043231 intracellular membrane-bounded organelle;				T	KOG0403	Neoplastic transformation suppressor Pdcd4/MA-3, contains MA3 domain
B7GDV8	Predicted protein (Fragment) OS=Phaeodactylum tricornutum (strain CCAP 1055/1) OX=556484 GN=PHATRDRAFT_16827 PE=4 SV=1	PHATRDRAFT_16827	0.5705	0.00430831	Down	cytoplasm	K08869	ADCK, ABC1; aarF domain-containing kinase							S	KOG1235	Predicted unusual protein kinase
B7FRU0	Predicted protein OS=Phaeodactylum tricornutum (strain CCAP 1055/1) OX=556484 GN=PHATRDRAFT_43309 PE=4 SV=1	PHATRDRAFT_43309	0.5709	0.0452059	Down	chloroplast
B7G939	Predicted protein OS=Phaeodactylum tricornutum (strain CCAP 1055/1) OX=556484 GN=PHATRDRAFT_48984 PE=4 SV=1	PHATRDRAFT_48984	0.5723	0.0416748	Down	mitochondria
B7G6N9	Predicted protein OS=Phaeodactylum tricornutum (strain CCAP 1055/1) OX=556484 GN=PHATRDRAFT_48302 PE=4 SV=1	PHATRDRAFT_48302	0.5784	0.0491578	Down	chloroplast	K02201	E2.7.7.3B; pantetheine-phosphate adenylyltransferase [EC:2.7.7.3]	map00770 Pantothenate and CoA biosynthesis; map01100 Metabolic pathways	GO:0000003 reproduction; GO:0001667 ameboidal-type cell migration; GO:0002009 morphogenesis of an epithelium; GO:0002064 epithelial cell development; GO:0002065 columnar/cuboidal epithelial cell differentiation; GO:0002066 columnar/cuboidal epithelial cell development; GO:0002165 instar larval or pupal development; GO:0003006 developmental process involved in reproduction; GO:0006139 nucleobase-c…	GO:0005622 intracellular; GO:0005623 cell; GO:0005634 nucleus; GO:0005654 nucleoplasm; GO:0005737 cytoplasm; GO:0005739 mitochondrion; GO:0005740 mitochondrial envelope; GO:0005741 mitochondrial outer membrane; GO:0005759 mitochondrial matrix; GO:0005829 cytosol; GO:0005886 plasma membrane; GO:0012505 endomembrane system; GO:0016020 membrane; GO:0016021 integral component of membrane; GO:0019867 …	GO:0000149 SNARE binding; GO:0003824 catalytic activity; GO:0004140 dephospho-CoA kinase activity; GO:0004595 pantetheine-phosphate adenylyltransferase activity; GO:0005488 binding; GO:0005515 protein binding; GO:0016301 kinase activity; GO:0016740 transferase activity; GO:0016772 transferase activity, transferring phosphorus-containing groups; GO:0016773 phosphotransferase activity, alcohol grou…	PF01467	Cytidylyltransferase	S	KOG3351	Predicted nucleotidyltransferase
B7GDX9	Predicted protein OS=Phaeodactylum tricornutum (strain CCAP 1055/1) OX=556484 GN=PHATRDRAFT_24006 PE=3 SV=1	PHATRDRAFT_24006	0.5784	0.0263682	Down	chloroplast	K01410	MIPEP; mitochondrial intermediate peptidase [EC:3.4.24.59]							O	KOG2090	Metalloendopeptidase family - mitochondrial intermediate peptidase
B7GCG6	Pyrroline-5-carboxylate reductase (Fragment) OS=Phaeodactylum tricornutum (strain CCAP 1055/1) OX=556484 GN=PHATRDRAFT_16375 PE=3 SV=1	PHATRDRAFT_16375	0.585	0.0215499	Down	nucleus	K00286	proC; pyrroline-5-carboxylate reductase [EC:1.5.1.2]	map00330 Arginine and proline metabolism; map01100 Metabolic pathways; map01110 Biosynthesis of secondary metabolites; map01230 Biosynthesis of amino acids						E	KOG3124	Pyrroline-5-carboxylate reductase
B7G1X2	Predicted protein OS=Phaeodactylum tricornutum (strain CCAP 1055/1) OX=556484 GN=PHATRDRAFT_46625 PE=4 SV=1	PHATRDRAFT_46625	0.5859	0.0280322	Down	vacuolar membrane
B7FUA2	Predicted protein OS=Phaeodactylum tricornutum (strain CCAP 1055/1) OX=556484 GN=PHATRDRAFT_44486 PE=4 SV=1	PHATRDRAFT_44486	0.5904	0.040097	Down	chloroplast				GO:0000302 response to reactive oxygen species; GO:0006950 response to stress; GO:0006979 response to oxidative stress; GO:0009266 response to temperature stimulus; GO:0009314 response to radiation; GO:0009408 response to heat; GO:0009416 response to light stimulus; GO:0009628 response to abiotic stimulus; GO:0009636 response to toxic substance; GO:0009642 response to light intensity; GO:0009644 …
B7GA47	Predicted protein OS=Phaeodactylum tricornutum (strain CCAP 1055/1) OX=556484 GN=PHATRDRAFT_49295 PE=4 SV=1	PHATRDRAFT_49295	0.593	0.0442663	Down	plasma membrane
B7FTB2	Predicted protein OS=Phaeodactylum tricornutum (strain CCAP 1055/1) OX=556484 GN=PHATRDRAFT_43743 PE=4 SV=1	PHATRDRAFT_43743	0.5938	0.0359652	Down	chloroplast
B7FWT8	Peptidylprolyl isomerase OS=Phaeodactylum tricornutum (strain CCAP 1055/1) OX=556484 GN=PHATRDRAFT_19690 PE=4 SV=1	PHATRDRAFT_19690	0.6019	0.0462238	Down	mitochondria	K09569	FKBP2; FK506-binding protein 2 [EC:5.2.1.8]					PF00254	FKBP-type peptidyl-prolyl cis-trans isomerase	O	KOG0549	FKBP-type peptidyl-prolyl cis-trans isomerase
B7S416	Predicted protein OS=Phaeodactylum tricornutum (strain CCAP 1055/1) OX=556484 GN=PHATRDRAFT_bd477 PE=3 SV=1	PHATRDRAFT_bd477	0.6046	0.0281328	Down	chloroplast	K02978	RP-S27e, RPS27; small subunit ribosomal protein S27e	map03010 Ribosome	GO:0000028 ribosomal small subunit assembly; GO:0000075 cell cycle checkpoint; GO:0000077 DNA damage checkpoint; GO:0000184 nuclear-transcribed mRNA catabolic process, nonsense-mediated decay; GO:0000278 mitotic cell cycle; GO:0000462 maturation of SSU-rRNA from tricistronic rRNA transcript (SSU-rRNA, 5.8S rRNA, LSU-rRNA); GO:0000469 cleavage involved in rRNA processing; GO:0000478 endonucleolyti…	GO:0005618 cell wall; GO:0005622 intracellular; GO:0005623 cell; GO:0005634 nucleus; GO:0005654 nucleoplasm; GO:0005730 nucleolus; GO:0005737 cytoplasm; GO:0005829 cytosol; GO:0005840 ribosome; GO:0005844 polysome; GO:0005886 plasma membrane; GO:0005911 cell-cell junction; GO:0009506 plasmodesma; GO:0015935 small ribosomal subunit; GO:0016020 membrane; GO:0022626 cytosolic ribosome; GO:0022627 cy…	GO:0003676 nucleic acid binding; GO:0003677 DNA binding; GO:0003723 RNA binding; GO:0003729 mRNA binding; GO:0003735 structural constituent of ribosome; GO:0005198 structural molecule activity; GO:0005488 binding; GO:0008047 enzyme activator activity; GO:0008270 zinc ion binding; GO:0008494 translation activator activity; GO:0008656 cysteine-type endopeptidase activator activity involved in apopt…			J	KOG1779	40s ribosomal protein S27
B7FZB4	Predicted protein OS=Phaeodactylum tricornutum (strain CCAP 1055/1) OX=556484 GN=PHATRDRAFT_35809 PE=4 SV=1	PHATRDRAFT_35809	0.6059	0.0062965	Down	cytoplasm
B5Y5F7	Predicted protein OS=Phaeodactylum tricornutum (strain CCAP 1055/1) OX=556484 GN=PHATR_33493 PE=3 SV=1	PHATR_33493	0.6186	0.0341379	Down	mitochondria	K01868	TARS, thrS; threonyl-tRNA synthetase [EC:6.1.1.3]	map00970 Aminoacyl-tRNA biosynthesis	GO:0000003 reproduction; GO:0003006 developmental process involved in reproduction; GO:0006082 organic acid metabolic process; GO:0006139 nucleobase-containing compound metabolic process; GO:0006399 tRNA metabolic process; GO:0006412 translation; GO:0006418 tRNA aminoacylation for protein translation; GO:0006435 threonyl-tRNA aminoacylation; GO:0006518 peptide metabolic process; GO:0006520 cellul…	GO:0005622 intracellular; GO:0005623 cell; GO:0005737 cytoplasm; GO:0005739 mitochondrion; GO:0009507 chloroplast; GO:0009532 plastid stroma; GO:0009536 plastid; GO:0009570 chloroplast stroma; GO:0043226 organelle; GO:0043227 membrane-bounded organelle; GO:0043229 intracellular organelle; GO:0043231 intracellular membrane-bounded organelle;	GO:0003824 catalytic activity; GO:0004812 aminoacyl-tRNA ligase activity; GO:0004829 threonine-tRNA ligase activity; GO:0016874 ligase activity; GO:0016875 ligase activity, forming carbon-oxygen bonds; GO:0140098 catalytic activity, acting on RNA; GO:0140101 catalytic activity, acting on a tRNA;	PF07973; PF00587; PF03129	Threonyl and Alanyl tRNA synthetase second additional domain; tRNA synthetase class II core domain (G, H, P, S and T); Anticodon binding domain	J	KOG1637	Threonyl-tRNA synthetase
B7FVZ2	Predicted protein OS=Phaeodactylum tricornutum (strain CCAP 1055/1) OX=556484 GN=PHATRDRAFT_44879 PE=4 SV=1	PHATRDRAFT_44879	0.6196	0.0194663	Down	chloroplast
B7FT40	Predicted protein OS=Phaeodactylum tricornutum (strain CCAP 1055/1) OX=556484 GN=PHATRDRAFT_43684 PE=4 SV=1	PHATRDRAFT_43684	0.6209	0.0460934	Down	chloroplast	K00002	AKR1A1, adh; alcohol dehydrogenase (NADP+) [EC:1.1.1.2]	map00010 Glycolysis / Gluconeogenesis; map00040 Pentose and glucuronate interconversions; map00561 Glycerolipid metabolism; map01100 Metabolic pathways; map01110 Biosynthesis of secondary metabolites				PF00248	Aldo/keto reductase family	J	KOG1577	Aldo/keto reductase family proteins
B7G7A2	rRNA adenine N(6)-methyltransferase (Fragment) OS=Phaeodactylum tricornutum (strain CCAP 1055/1) OX=556484 GN=PHATRDRAFT_3351 PE=3 SV=1	PHATRDRAFT_3351	0.6252	0.0304563	Down	mitochondria	K14191	DIM1; 18S rRNA (adenine1779-N6/adenine1780-N6)-dimethyltransferase [EC:2.1.1.183]		GO:0000154 rRNA modification; GO:0000959 mitochondrial RNA metabolic process; GO:0001510 RNA methylation; GO:0006139 nucleobase-containing compound metabolic process; GO:0006351 transcription, DNA-templated; GO:0006352 DNA-templated transcription, initiation; GO:0006355 regulation of transcription, DNA-templated; GO:0006364 rRNA processing; GO:0006390 mitochondrial transcription; GO:0006391 trans…	GO:0005622 intracellular; GO:0005623 cell; GO:0005737 cytoplasm; GO:0005739 mitochondrion; GO:0005759 mitochondrial matrix; GO:0009295 nucleoid; GO:0031974 membrane-enclosed lumen; GO:0042645 mitochondrial nucleoid; GO:0043226 organelle; GO:0043227 membrane-bounded organelle; GO:0043228 non-membrane-bounded organelle; GO:0043229 intracellular organelle; GO:0043231 intracellular membrane-bounded o…	GO:0000179 rRNA (adenine-N6,N6-)-dimethyltransferase activity; GO:0003712 transcription coregulator activity; GO:0003824 catalytic activity; GO:0008168 methyltransferase activity; GO:0008170 N-methyltransferase activity; GO:0008173 RNA methyltransferase activity; GO:0008649 rRNA methyltransferase activity; GO:0008757 S-adenosylmethionine-dependent methyltransferase activity; GO:0016433 rRNA (aden…	PF00398	Ribosomal RNA adenine dimethylase	A	KOG0820	Ribosomal RNA adenine dimethylase
B7FW86	Predicted protein OS=Phaeodactylum tricornutum (strain CCAP 1055/1) OX=556484 GN=PHATRDRAFT_45036 PE=4 SV=1	PHATRDRAFT_45036	0.6257	0.0112647	Down	plasma membrane
B7FY03	Ribosome assembly factor mrt4 (Fragment) OS=Phaeodactylum tricornutum (strain CCAP 1055/1) OX=556484 GN=PHATRDRAFT_12144 PE=3 SV=1	PHATRDRAFT_12144	0.6322	0.00941985	Down	cytoplasm	K14815	MRT4; mRNA turnover protein 4		GO:0000027 ribosomal large subunit assembly; GO:0000956 nuclear-transcribed mRNA catabolic process; GO:0002181 cytoplasmic translation; GO:0006139 nucleobase-containing compound metabolic process; GO:0006364 rRNA processing; GO:0006396 RNA processing; GO:0006401 RNA catabolic process; GO:0006402 mRNA catabolic process; GO:0006412 translation; GO:0006518 peptide metabolic process; GO:0006725 cellu…	GO:0005622 intracellular; GO:0005623 cell; GO:0005634 nucleus; GO:0005654 nucleoplasm; GO:0005730 nucleolus; GO:0005737 cytoplasm; GO:0005829 cytosol; GO:0005840 ribosome; GO:0015934 large ribosomal subunit; GO:0022625 cytosolic large ribosomal subunit; GO:0022626 cytosolic ribosome; GO:0030684 preribosome; GO:0030687 preribosome, large subunit precursor; GO:0031974 membrane-enclosed lumen; GO:00…	GO:0003676 nucleic acid binding; GO:0003723 RNA binding; GO:0003735 structural constituent of ribosome; GO:0005198 structural molecule activity; GO:0005488 binding; GO:0019843 rRNA binding; GO:0070180 large ribosomal subunit rRNA binding; GO:0097159 organic cyclic compound binding; GO:1901363 heterocyclic compound binding;			A	KOG0816	Protein involved in mRNA turnover
B7FUP6	2-isopropylmalate synthase OS=Phaeodactylum tricornutum (strain CCAP 1055/1) OX=556484 GN=PHATRDRAFT_44618 PE=3 SV=1	PHATRDRAFT_44618	0.6329	0.0361158	Down	chloroplast	K01649	leuA, IMS; 2-isopropylmalate synthase [EC:2.3.3.13]	map00290 Valine, leucine and isoleucine biosynthesis; map00620 Pyruvate metabolism; map01100 Metabolic pathways; map01110 Biosynthesis of secondary metabolites; map01210 2-Oxocarboxylic acid metabolism; map01230 Biosynthesis of amino acids	GO:0006082 organic acid metabolic process; GO:0006520 cellular amino acid metabolic process; GO:0006551 leucine metabolic process; GO:0006807 nitrogen compound metabolic process; GO:0008152 metabolic process; GO:0008652 cellular amino acid biosynthetic process; GO:0009058 biosynthetic process; GO:0009081 branched-chain amino acid metabolic process; GO:0009082 branched-chain amino acid biosyntheti…	GO:0005622 intracellular; GO:0005623 cell; GO:0005737 cytoplasm; GO:0009507 chloroplast; GO:0009526 plastid envelope; GO:0009532 plastid stroma; GO:0009536 plastid; GO:0009570 chloroplast stroma; GO:0009941 chloroplast envelope; GO:0031967 organelle envelope; GO:0031975 envelope; GO:0043226 organelle; GO:0043227 membrane-bounded organelle; GO:0043229 intracellular organelle; GO:0043231 intracellu…	GO:0003824 catalytic activity; GO:0003852 2-isopropylmalate synthase activity; GO:0016740 transferase activity; GO:0016746 transferase activity, transferring acyl groups; GO:0046912 transferase activity, transferring acyl groups, acyl groups converted into alkyl on transfer;	PF00682; PF08502	HMGL-like; LeuA allosteric (dimerisation) domain	E	KOG2367	Alpha-isopropylmalate synthase/homocitrate synthase
B7GBV5	Predicted protein OS=Phaeodactylum tricornutum (strain CCAP 1055/1) OX=556484 GN=PHATRDRAFT_49779 PE=4 SV=1	PHATRDRAFT_49779	0.6359	0.0350061	Down	chloroplast
B7FVG8	Predicted protein OS=Phaeodactylum tricornutum (strain CCAP 1055/1) OX=556484 GN=PHATRDRAFT_11174 PE=3 SV=1	PHATRDRAFT_11174	0.6421	0.010316	Down	cytoskeleton	K01262	pepP; Xaa-Pro aminopeptidase [EC:3.4.11.9]			GO:0005622 intracellular; GO:0005623 cell; GO:0005737 cytoplasm; GO:0009507 chloroplast; GO:0009532 plastid stroma; GO:0009536 plastid; GO:0009570 chloroplast stroma; GO:0043226 organelle; GO:0043227 membrane-bounded organelle; GO:0043229 intracellular organelle; GO:0043231 intracellular membrane-bounded organelle;		PF01321; PF00557	Creatinase/Prolidase N-terminal domain; Metallopeptidase family M24	E	KOG2413	Xaa-Pro aminopeptidase
B7FZU4	Predicted protein OS=Phaeodactylum tricornutum (strain CCAP 1055/1) OX=556484 GN=PHATRDRAFT_12641 PE=3 SV=1	PHATRDRAFT_12641	0.6476	0.0345683	Down	cytoplasm	K17506	PPM1L, PP2CE; protein phosphatase 1L [EC:3.1.3.16]							T	KOG0698	Serine/threonine protein phosphatase
B7G3K2	Predicted protein OS=Phaeodactylum tricornutum (strain CCAP 1055/1) OX=556484 GN=PHATRDRAFT_37723 PE=4 SV=1	PHATRDRAFT_37723	0.6523	0.0310244	Down	chloroplast	K02328	POLD2; DNA polymerase delta subunit 2	map03030 DNA replication; map03410 Base excision repair; map03420 Nucleotide excision repair; map03430 Mismatch repair; map03440 Homologous recombination	GO:0000003 reproduction; GO:0000278 mitotic cell cycle; GO:0000723 telomere maintenance; GO:0000731 DNA synthesis involved in DNA repair; GO:0006139 nucleobase-containing compound metabolic process; GO:0006259 DNA metabolic process; GO:0006260 DNA replication; GO:0006261 DNA-dependent DNA replication; GO:0006271 DNA strand elongation involved in DNA replication; GO:0006272 leading strand elongati…	GO:0000228 nuclear chromosome; GO:0005622 intracellular; GO:0005623 cell; GO:0005634 nucleus; GO:0005654 nucleoplasm; GO:0005657 replication fork; GO:0005694 chromosome; GO:0005737 cytoplasm; GO:0005829 cytosol; GO:0030894 replisome; GO:0031974 membrane-enclosed lumen; GO:0031981 nuclear lumen; GO:0032991 protein-containing complex; GO:0032993 protein-DNA complex; GO:0042575 DNA polymerase comple…	GO:0003824 catalytic activity; GO:0003887 DNA-directed DNA polymerase activity; GO:0016740 transferase activity; GO:0016772 transferase activity, transferring phosphorus-containing groups; GO:0016779 nucleotidyltransferase activity; GO:0034061 DNA polymerase activity; GO:0140097 catalytic activity, acting on DNA;			L	KOG2732	DNA polymerase delta, regulatory subunit 55
B7FTH3	Predicted protein OS=Phaeodactylum tricornutum (strain CCAP 1055/1) OX=556484 GN=PHATRDRAFT_44255 PE=4 SV=1	PHATRDRAFT_44255	0.6614	0.0239236	Down	mitochondria
B7FZE8	Predicted protein OS=Phaeodactylum tricornutum (strain CCAP 1055/1) OX=556484 GN=PHATRDRAFT_45990 PE=4 SV=1	PHATRDRAFT_45990	1.5023	0.0428948	Up	nucleus
B7FSA2	Predicted protein OS=Phaeodactylum tricornutum (strain CCAP 1055/1) OX=556484 GN=PHATRDRAFT_32665 PE=4 SV=1	PHATRDRAFT_32665	1.5036	0.0220435	Up	cytoplasm
B7FUW1	Predicted protein OS=Phaeodactylum tricornutum (strain CCAP 1055/1) OX=556484 GN=PHATRDRAFT_44673 PE=4 SV=1	PHATRDRAFT_44673	1.5039	0.0278383	Up	vacuolar membrane
B7FXP4	Predicted protein OS=Phaeodactylum tricornutum (strain CCAP 1055/1) OX=556484 GN=PHATRDRAFT_45439 PE=4 SV=1	PHATRDRAFT_45439	1.5085	0.0367057	Up	mitochondria									T	KOG0032	Ca2+/calmodulin-dependent protein kinase, EF-Hand protein superfamily
B7G1W7	Predicted protein OS=Phaeodactylum tricornutum (strain CCAP 1055/1) OX=556484 GN=PHATRDRAFT_46623 PE=4 SV=1	PHATRDRAFT_46623	1.509	0.023236	Up	chloroplast									FJ	KOG1018	Cytosine deaminase FCY1 and related enzymes
B7FWU8	Predicted protein OS=Phaeodactylum tricornutum (strain CCAP 1055/1) OX=556484 GN=PHATRDRAFT_45211 PE=4 SV=1	PHATRDRAFT_45211	1.5208	0.00596472	Up	nucleus
B7S3T4	Predicted protein OS=Phaeodactylum tricornutum (strain CCAP 1055/1) OX=556484 GN=PHATRDRAFT_bd392 PE=4 SV=1	PHATRDRAFT_bd392	1.5223	0.0335299	Up	mitochondria	K03424	tatD; TatD DNase family protein [EC:3.1.21.-]		GO:0000737 DNA catabolic process, endonucleolytic; GO:0006139 nucleobase-containing compound metabolic process; GO:0006259 DNA metabolic process; GO:0006308 DNA catabolic process; GO:0006309 apoptotic DNA fragmentation; GO:0006725 cellular aromatic compound metabolic process; GO:0006807 nitrogen compound metabolic process; GO:0006915 apoptotic process; GO:0006921 cellular component disassembly in…	GO:0005622 intracellular; GO:0005623 cell; GO:0005634 nucleus; GO:0005654 nucleoplasm; GO:0005737 cytoplasm; GO:0031974 membrane-enclosed lumen; GO:0031981 nuclear lumen; GO:0043226 organelle; GO:0043227 membrane-bounded organelle; GO:0043229 intracellular organelle; GO:0043231 intracellular membrane-bounded organelle; GO:0043233 organelle lumen; GO:0070013 intracellular organelle lumen;	GO:0003824 catalytic activity; GO:0004518 nuclease activity; GO:0004519 endonuclease activity; GO:0004527 exonuclease activity; GO:0004529 exodeoxyribonuclease activity; GO:0004536 deoxyribonuclease activity; GO:0008296 3'-5'-exodeoxyribonuclease activity; GO:0008408 3'-5' exonuclease activity; GO:0016787 hydrolase activity; GO:0016788 hydrolase activity, acting on ester bonds; GO:0016796 exonucl…	PF01026	TatD related DNase	L	KOG3020	TatD-related DNase
B5Y3I5	Predicted protein OS=Phaeodactylum tricornutum (strain CCAP 1055/1) OX=556484 GN=PHATR_46702 PE=4 SV=1	PHATR_46702	1.5304	0.0226423	Up	cytoplasm	K21806	VCPKMT, METTL21D; protein N-lysine methyltransferase METTL21D [EC:2.1.1.-]							V	KOG3700	Predicted acyltransferase
B7GAJ1	Predicted protein OS=Phaeodactylum tricornutum (strain CCAP 1055/1) OX=556484 GN=PHATRDRAFT_49421 PE=4 SV=1	PHATRDRAFT_49421	1.5313	0.02816	Up	chloroplast
B7GAK9	Nucleoside-diphosphate-sugar epimerases-like protein OS=Phaeodactylum tricornutum (strain CCAP 1055/1) OX=556484 GN=PHATRDRAFT_49437 PE=4 SV=1	PHATRDRAFT_49437	1.5353	0.0095346	Up	chloroplast							PF13460	NADH(P)-binding	G	KOG1203	Predicted dehydrogenase
B5Y4C7	Predicted protein OS=Phaeodactylum tricornutum (strain CCAP 1055/1) OX=556484 GN=PHATR_43801 PE=4 SV=1	PHATR_43801	1.5369	0.0203024	Up	chloroplast
B7G9A5	Predicted protein (Fragment) OS=Phaeodactylum tricornutum (strain CCAP 1055/1) OX=556484 GN=PHATRDRAFT_15516 PE=4 SV=1	PHATRDRAFT_15516	1.5378	0.00545986	Up	nucleus	K09422	MYBP; transcription factor MYB, plant					PF00249	Myb-like DNA-binding domain	K	KOG0048	Transcription factor, Myb superfamily
B7GCD4	Predicted protein OS=Phaeodactylum tricornutum (strain CCAP 1055/1) OX=556484 GN=PHATRDRAFT_49937 PE=4 SV=1	PHATRDRAFT_49937	1.5486	0.0432128	Up	nucleus
B7S468	Predicted protein OS=Phaeodactylum tricornutum (strain CCAP 1055/1) OX=556484 GN=PHATRDRAFT_bd1697 PE=4 SV=1	PHATRDRAFT_bd1697	1.5522	0.0234448	Up	chloroplast
B7GD45	Predicted protein OS=Phaeodactylum tricornutum (strain CCAP 1055/1) OX=556484 GN=PHATRDRAFT_41038 PE=4 SV=1	PHATRDRAFT_41038	1.5621	0.00965485	Up	chloroplast
B7FY59	Predicted protein OS=Phaeodactylum tricornutum (strain CCAP 1055/1) OX=556484 GN=PHATRDRAFT_45582 PE=4 SV=1	PHATRDRAFT_45582	1.5636	0.0382765	Up	nucleus
B7GC94	Glyceraldehyde-3-phosphate dehydrogenase OS=Phaeodactylum tricornutum (strain CCAP 1055/1) OX=556484 GN=GAPDH_3 PE=3 SV=1	GAPDH_3	1.5641	0.0442704	Up	cytoplasm	K00134	GAPDH, gapA; glyceraldehyde 3-phosphate dehydrogenase [EC:1.2.1.12]	map00010 Glycolysis / Gluconeogenesis; map00710 Carbon fixation in photosynthetic organisms; map01100 Metabolic pathways; map01110 Biosynthesis of secondary metabolites; map01200 Carbon metabolism; map01230 Biosynthesis of amino acids				PF00044; PF02800	Glyceraldehyde 3-phosphate dehydrogenase, NAD binding domain; Glyceraldehyde 3-phosphate dehydrogenase, C-terminal domain	G	KOG0657	Glyceraldehyde 3-phosphate dehydrogenase
B7FXX2	Predicted protein OS=Phaeodactylum tricornutum (strain CCAP 1055/1) OX=556484 GN=Sar1a PE=3 SV=1	Sar1a	1.5668	0.00425766	Up	chloroplast	K07953	SAR1; GTP-binding protein SAR1 [EC:3.6.5.-]	map04141 Protein processing in endoplasmic reticulum	GO:0006810 transport; GO:0006888 endoplasmic reticulum to Golgi vesicle-mediated transport; GO:0006900 vesicle budding from membrane; GO:0006996 organelle organization; GO:0009987 cellular process; GO:0016043 cellular component organization; GO:0016050 vesicle organization; GO:0016192 vesicle-mediated transport; GO:0022607 cellular component assembly; GO:0034622 cellular protein-containing comple…	GO:0005622 intracellular; GO:0005623 cell; GO:0005737 cytoplasm; GO:0005798 Golgi-associated vesicle; GO:0012505 endomembrane system; GO:0012506 vesicle membrane; GO:0012507 ER to Golgi transport vesicle membrane; GO:0016020 membrane; GO:0030117 membrane coat; GO:0030120 vesicle coat; GO:0030127 COPII vesicle coat; GO:0030133 transport vesicle; GO:0030134 COPII-coated ER to Golgi transport vesicl…		PF00025	ADP-ribosylation factor family	U	KOG0077	Vesicle coat complex COPII, GTPase subunit SAR1
B5Y5D4	Annexin OS=Phaeodactylum tricornutum (strain CCAP 1055/1) OX=556484 GN=PHATR_44109 PE=4 SV=1	PHATR_44109	1.5683	0.0443634	Up	cytoplasm	K17098	ANNAT; annexin D							U	KOG0819	Annexin
B7GDS2	Predicted protein OS=Phaeodactylum tricornutum (strain CCAP 1055/1) OX=556484 GN=PHATRDRAFT_50336 PE=4 SV=1	PHATRDRAFT_50336	1.5747	0.0352919	Up	nucleus							PF09011	Domain of unknown function (DUF1898)
B7G076	3-hydroxyisobutyryl-CoA hydrolase, mitochondrial OS=Phaeodactylum tricornutum (strain CCAP 1055/1) OX=556484 GN=PHATRDRAFT_54528 PE=3 SV=1	PHATRDRAFT_54528	1.5763	0.0410969	Up	chloroplast	K05605	HIBCH; 3-hydroxyisobutyryl-CoA hydrolase [EC:3.1.2.4]	map00280 Valine, leucine and isoleucine degradation; map00410 beta-Alanine metabolism; map00640 Propanoate metabolism; map01100 Metabolic pathways; map01200 Carbon metabolism						I	KOG1684	Enoyl-CoA hydratase
B5Y3I3	Predicted protein OS=Phaeodactylum tricornutum (strain CCAP 1055/1) OX=556484 GN=PHATR_13384 PE=4 SV=1	PHATR_13384	1.5852	0.0362105	Up	nucleus	K03163	TOP1; DNA topoisomerase I [EC:5.6.2.1]		GO:0006139 nucleobase-containing compound metabolic process; GO:0006259 DNA metabolic process; GO:0006260 DNA replication; GO:0006265 DNA topological change; GO:0006325 chromatin organization; GO:0006338 chromatin remodeling; GO:0006464 cellular protein modification process; GO:0006468 protein phosphorylation; GO:0006725 cellular aromatic compound metabolic process; GO:0006793 phosphorus metaboli…	GO:0000228 nuclear chromosome; GO:0000932 P-body; GO:0001650 fibrillar center; GO:0005622 intracellular; GO:0005623 cell; GO:0005634 nucleus; GO:0005654 nucleoplasm; GO:0005657 replication fork; GO:0005694 chromosome; GO:0005730 nucleolus; GO:0005737 cytoplasm; GO:0009330 DNA topoisomerase type II (double strand cut, ATP-hydrolyzing) complex; GO:0031298 replication fork protection complex; GO:003…	GO:0000166 nucleotide binding; GO:0000976 transcription regulatory region sequence-specific DNA binding; GO:0000977 RNA polymerase II transcription regulatory region sequence-specific DNA binding; GO:0000978 RNA polymerase II cis-regulatory region sequence-specific DNA binding; GO:0000987 cis-regulatory region sequence-specific DNA binding; GO:0001067 regulatory region nucleic acid binding; GO:00…	PF01028	Eukaryotic DNA topoisomerase I, catalytic core	L	KOG0981	DNA topoisomerase I
B7FUH5	Predicted protein OS=Phaeodactylum tricornutum (strain CCAP 1055/1) OX=556484 GN=PHATRDRAFT_44554 PE=4 SV=1	PHATRDRAFT_44554	1.587	0.0170407	Up	nucleus							PF09011	Domain of unknown function (DUF1898)
B5Y3R6	Predicted protein (Fragment) OS=Phaeodactylum tricornutum (strain CCAP 1055/1) OX=556484 GN=PHATR_13261 PE=4 SV=1	PHATR_13261	1.5915	0.041056	Up	cytoplasm									S	KOG2914	Predicted haloacid-halidohydrolase and related hydrolases
B7G4B2	Predicted protein OS=Phaeodactylum tricornutum (strain CCAP 1055/1) OX=556484 GN=PHATRDRAFT_47624 PE=4 SV=1	PHATRDRAFT_47624	1.5964	0.034934	Up	nucleus
B7GDF0	Predicted protein OS=Phaeodactylum tricornutum (strain CCAP 1055/1) OX=556484 GN=PHATRDRAFT_50240 PE=4 SV=1	PHATRDRAFT_50240	1.6147	0.0200224	Up	nucleus							PF00505	HMG (high mobility group) box
B7G0R8	Predicted protein (Fragment) OS=Phaeodactylum tricornutum (strain CCAP 1055/1) OX=556484 GN=PHATRDRAFT_12674 PE=4 SV=1	PHATRDRAFT_12674	1.6148	0.0148781	Up	nucleus	K09272	SSRP1; structure-specific recognition protein 1					PF00505	HMG (high mobility group) box	B	KOG0381	HMG box-containing protein
B7GD01	Predicted protein OS=Phaeodactylum tricornutum (strain CCAP 1055/1) OX=556484 GN=PHATRDRAFT_50115 PE=4 SV=1	PHATRDRAFT_50115	1.6162	0.0364852	Up	nucleus							PF02213	GYF domain
B7G862	Predicted protein OS=Phaeodactylum tricornutum (strain CCAP 1055/1) OX=556484 GN=PHATRDRAFT_48728 PE=4 SV=1	PHATRDRAFT_48728	1.6256	0.00781709	Up	nucleus	K03626	EGD2, NACA; nascent polypeptide-associated complex subunit alpha		GO:0006457 protein folding; GO:0006458 'de novo' protein folding; GO:0006950 response to stress; GO:0006970 response to osmotic stress; GO:0009628 response to abiotic stimulus; GO:0009651 response to salt stress; GO:0009987 cellular process; GO:0050896 response to stimulus; GO:0051083 'de novo' cotranslational protein folding;	GO:0005622 intracellular; GO:0005623 cell; GO:0005737 cytoplasm; GO:0005794 Golgi apparatus; GO:0005829 cytosol; GO:0005840 ribosome; GO:0005854 nascent polypeptide-associated complex; GO:0005911 cell-cell junction; GO:0009506 plasmodesma; GO:0012505 endomembrane system; GO:0022626 cytosolic ribosome; GO:0030054 cell junction; GO:0032991 protein-containing complex; GO:0043226 organelle; GO:004322…	GO:0005488 binding; GO:0005515 protein binding; GO:0051082 unfolded protein binding;			K	KOG2239	Transcription factor containing NAC and TS-N domains
B7G878	Actin/actin like protein OS=Phaeodactylum tricornutum (strain CCAP 1055/1) OX=556484 GN=ACT1 PE=3 SV=1	ACT1	1.6334	0.0170495	Up	cytoplasm	K10355	ACTF; actin, other eukaryote		GO:0000902 cell morphogenesis; GO:0000904 cell morphogenesis involved in differentiation; GO:0006950 response to stress; GO:0006970 response to osmotic stress; GO:0006996 organelle organization; GO:0007010 cytoskeleton organization; GO:0007015 actin filament organization; GO:0007275 multicellular organism development; GO:0007517 muscle organ development; GO:0007519 skeletal muscle tissue developm…	GO:0001725 stress fiber; GO:0005576 extracellular region; GO:0005618 cell wall; GO:0005622 intracellular; GO:0005623 cell; GO:0005634 nucleus; GO:0005730 nucleolus; GO:0005737 cytoplasm; GO:0005739 mitochondrion; GO:0005773 vacuole; GO:0005829 cytosol; GO:0005856 cytoskeleton; GO:0005858 axonemal dynein complex; GO:0005865 striated muscle thin filament; GO:0005875 microtubule associated complex; …	GO:0000287 magnesium ion binding; GO:0003676 nucleic acid binding; GO:0003723 RNA binding; GO:0003729 mRNA binding; GO:0003779 actin binding; GO:0003785 actin monomer binding; GO:0005198 structural molecule activity; GO:0005200 structural constituent of cytoskeleton; GO:0005488 binding; GO:0005507 copper ion binding; GO:0005509 calcium ion binding; GO:0005515 protein binding; GO:0005523 tropomyos…			Z	KOG0676	Actin and related proteins
B7FVS1	Predicted protein OS=Phaeodactylum tricornutum (strain CCAP 1055/1) OX=556484 GN=PHATRDRAFT_44822 PE=4 SV=1	PHATRDRAFT_44822	1.6372	0.0028889	Up	chloroplast
B7FY21	Predicted protein OS=Phaeodactylum tricornutum (strain CCAP 1055/1) OX=556484 GN=PHATRDRAFT_45547 PE=4 SV=1	PHATRDRAFT_45547	1.6411	0.0459133	Up	nucleus
B7FTG3	Predicted protein OS=Phaeodactylum tricornutum (strain CCAP 1055/1) OX=556484 GN=PHATRDRAFT_33077 PE=4 SV=1	PHATRDRAFT_33077	1.6496	0.0258258	Up	chloroplast							PF00241	Cofilin/tropomyosin-type actin-binding protein
B7FP76	Autophagy-related protein 3 OS=Phaeodactylum tricornutum (strain CCAP 1055/1) OX=556484 GN=PHATRDRAFT_41667 PE=3 SV=1	PHATRDRAFT_41667	1.6535	0.0337145	Up	cytoplasm	K08343	ATG3; ubiquitin-like-conjugating enzyme ATG3	map04136 Autophagy - other	GO:0000045 autophagosome assembly; GO:0000272 polysaccharide catabolic process; GO:0000422 autophagy of mitochondrion; GO:0005975 carbohydrate metabolic process; GO:0005976 polysaccharide metabolic process; GO:0005977 glycogen metabolic process; GO:0005980 glycogen catabolic process; GO:0006073 cellular glucan metabolic process; GO:0006091 generation of precursor metabolites and energy; GO:000611…	GO:0000151 ubiquitin ligase complex; GO:0000153 cytoplasmic ubiquitin ligase complex; GO:0005622 intracellular; GO:0005623 cell; GO:0005737 cytoplasm; GO:0005773 vacuole; GO:0005776 autophagosome; GO:0005829 cytosol; GO:0032991 protein-containing complex; GO:0043226 organelle; GO:0043227 membrane-bounded organelle; GO:0043229 intracellular organelle; GO:0043231 intracellular membrane-bounded orga…	GO:0003824 catalytic activity; GO:0005488 binding; GO:0005515 protein binding; GO:0016740 transferase activity; GO:0019776 Atg8 ligase activity; GO:0019777 Atg12 transferase activity; GO:0019787 ubiquitin-like protein transferase activity; GO:0019899 enzyme binding; GO:0140096 catalytic activity, acting on a protein;	PF03986; PF03987; PF10381	Autophagocytosis associated protein (Atg3), N-terminal domain ; Autophagocytosis associated protein, active-site domain ; Autophagocytosis associated protein C-terminal	U	KOG2981	Protein involved in autophagocytosis during starvation
B7G376	Transcription elongation factor SPT5 OS=Phaeodactylum tricornutum (strain CCAP 1055/1) OX=556484 GN=PHATRDRAFT_47388 PE=3 SV=1	PHATRDRAFT_47388	1.6608	0.0330089	Up	cytoplasm	K15172	SUPT5H, SPT5; transcription elongation factor SPT5							K	KOG1999	RNA polymerase II transcription elongation factor DSIF/SUPT5H/SPT5
B5Y5K9	5'-Nucleotidase or metallophosphoesterase OS=Phaeodactylum tricornutum (strain CCAP 1055/1) OX=556484 GN=PHATR_44174 PE=4 SV=1	PHATR_44174	1.6644	0.00105101	Up	mitochondria							PF00149; PF13202	Calcineurin-like phosphoesterase; EF hand	F	KOG4419	5' nucleotidase
B5Y582	Predicted protein OS=Phaeodactylum tricornutum (strain CCAP 1055/1) OX=556484 GN=PHATR_44060 PE=4 SV=1	PHATR_44060	1.6652	0.0281936	Up	nucleus
B7GA54	Predicted protein OS=Phaeodactylum tricornutum (strain CCAP 1055/1) OX=556484 GN=PHATRDRAFT_49301 PE=4 SV=1	PHATRDRAFT_49301	1.667	0.0177437	Up	chloroplast
B7FXW7	Predicted protein OS=Phaeodactylum tricornutum (strain CCAP 1055/1) OX=556484 GN=PHATRDRAFT_27082 PE=3 SV=1	PHATRDRAFT_27082	1.6783	0.0380099	Up	chloroplast	K15171	SUPT4H1, SPT4; transcription elongation factor SPT4		GO:0000122 negative regulation of transcription by RNA polymerase II; GO:0000375 RNA splicing, via transesterification reactions; GO:0000377 RNA splicing, via transesterification reactions with bulged adenosine as nucleophile; GO:0000398 mRNA splicing, via spliceosome; GO:0006139 nucleobase-containing compound metabolic process; GO:0006282 regulation of DNA repair; GO:0006325 chromatin organizati…	GO:0000228 nuclear chromosome; GO:0000785 chromatin; GO:0000790 nuclear chromatin; GO:0005622 intracellular; GO:0005623 cell; GO:0005634 nucleus; GO:0005654 nucleoplasm; GO:0005694 chromosome; GO:0005700 polytene chromosome; GO:0005703 polytene chromosome puff; GO:0005705 polytene chromosome interband; GO:0008023 transcription elongation factor complex; GO:0031974 membrane-enclosed lumen; GO:0031…	GO:0000182 rDNA binding; GO:0000993 RNA polymerase II complex binding; GO:0001098 basal transcription machinery binding; GO:0001099 basal RNA polymerase II transcription machinery binding; GO:0001181 RNA polymerase I general transcription initiation factor activity; GO:0003676 nucleic acid binding; GO:0003677 DNA binding; GO:0003690 double-stranded DNA binding; GO:0003700 DNA-binding transcriptio…	PF06093	Spt4/RpoE2 zinc finger	K	KOG3490	Transcription elongation factor SPT4
B7G5X7	Predicted protein OS=Phaeodactylum tricornutum (strain CCAP 1055/1) OX=556484 GN=PHATRDRAFT_48084 PE=4 SV=1	PHATRDRAFT_48084	1.6809	0.0466254	Up	extracellular				GO:0006605 protein targeting; GO:0006623 protein targeting to vacuole; GO:0006810 transport; GO:0006886 intracellular protein transport; GO:0006892 post-Golgi vesicle-mediated transport; GO:0006896 Golgi to vacuole transport; GO:0007034 vacuolar transport; GO:0008104 protein localization; GO:0015031 protein transport; GO:0015833 peptide transport; GO:0016192 vesicle-mediated transport; GO:0033036…	GO:0000139 Golgi membrane; GO:0005622 intracellular; GO:0005623 cell; GO:0005737 cytoplasm; GO:0005768 endosome; GO:0005770 late endosome; GO:0005773 vacuole; GO:0005783 endoplasmic reticulum; GO:0005794 Golgi apparatus; GO:0005802 trans-Golgi network; GO:0005886 plasma membrane; GO:0010008 endosome membrane; GO:0012505 endomembrane system; GO:0012506 vesicle membrane; GO:0016020 membrane; GO:003…	GO:0005048 signal sequence binding; GO:0005488 binding; GO:0009940 amino-terminal vacuolar sorting propeptide binding; GO:0010209 vacuolar sorting signal binding; GO:0033218 amide binding; GO:0042277 peptide binding;
B7FUK0	Predicted protein OS=Phaeodactylum tricornutum (strain CCAP 1055/1) OX=556484 GN=PHATRDRAFT_44578 PE=4 SV=1	PHATRDRAFT_44578	1.6812	0.0204849	Up	chloroplast							PF00685	Sulfotransferase domain
B5Y3C9	Predicted protein OS=Phaeodactylum tricornutum (strain CCAP 1055/1) OX=556484 GN=PHATR_13358 PE=4 SV=1	PHATR_13358	1.6845	0.000639742	Up	cytoplasm	K02636	petC; cytochrome b6-f complex iron-sulfur subunit [EC:7.1.1.6]	map00195 Photosynthesis; map01100 Metabolic pathways	GO:0006091 generation of precursor metabolites and energy; GO:0006950 response to stress; GO:0006952 defense response; GO:0008152 metabolic process; GO:0009314 response to radiation; GO:0009416 response to light stimulus; GO:0009605 response to external stimulus; GO:0009607 response to biotic stimulus; GO:0009617 response to bacterium; GO:0009628 response to abiotic stimulus; GO:0009767 photosynt…	GO:0005622 intracellular; GO:0005623 cell; GO:0005737 cytoplasm; GO:0005886 plasma membrane; GO:0009507 chloroplast; GO:0009512 cytochrome b6f complex; GO:0009526 plastid envelope; GO:0009534 chloroplast thylakoid; GO:0009535 chloroplast thylakoid membrane; GO:0009536 plastid; GO:0009579 thylakoid; GO:0009941 chloroplast envelope; GO:0016020 membrane; GO:0031967 organelle envelope; GO:0031975 env…	GO:0003824 catalytic activity; GO:0009055 electron transfer activity; GO:0016491 oxidoreductase activity; GO:0046028 electron transporter, transferring electrons from cytochrome b6/f complex of photosystem II activity;	PF08802; PF00355	Cytochrome B6-F complex Fe-S subunit ; Rieske [2Fe-2S] domain	C	KOG1671	Ubiquinol cytochrome c reductase, subunit RIP1
B7G1I9	Predicted protein OS=Phaeodactylum tricornutum (strain CCAP 1055/1) OX=556484 GN=PHATRDRAFT_36501 PE=4 SV=1	PHATRDRAFT_36501	1.688	0.0179735	Up	chloroplast							PF07366	SnoaL-like polyketide cyclase
B7FQ81	Predicted protein OS=Phaeodactylum tricornutum (strain CCAP 1055/1) OX=556484 GN=PHATRDRAFT_42981 PE=4 SV=1	PHATRDRAFT_42981	1.6886	0.0471017	Up	nucleus	K09571	FKBP4_5; FK506-binding protein 4/5 [EC:5.2.1.8]					PF09229	Activator of Hsp90 ATPase, N-terminal	O	KOG2936	Uncharacterized conserved protein
B7G502	Protein fucoxanthin chlorophyll a/c protein OS=Phaeodactylum tricornutum (strain CCAP 1055/1) OX=556484 GN=Lhcr13 PE=4 SV=1	Lhcr13	1.6895	0.0339943	Up	chloroplast	K08907	LHCA1; light-harvesting complex I chlorophyll a/b binding protein 1	map00196 Photosynthesis - antenna proteins; map01100 Metabolic pathways
B7G615	Predicted protein OS=Phaeodactylum tricornutum (strain CCAP 1055/1) OX=556484 GN=PHATRDRAFT_38497 PE=4 SV=1	PHATRDRAFT_38497	1.694	0.0323576	Up	chloroplast
B7GD84	Predicted protein OS=Phaeodactylum tricornutum (strain CCAP 1055/1) OX=556484 GN=PHATRDRAFT_41079 PE=4 SV=1	PHATRDRAFT_41079	1.6998	0.0224176	Up	peroxisome							PF12973	ChrR Cupin-like domain
B7G7I9	Predicted protein OS=Phaeodactylum tricornutum (strain CCAP 1055/1) OX=556484 GN=PHATRDRAFT_48515 PE=4 SV=1	PHATRDRAFT_48515	1.7151	0.0493728	Up	cytoplasm
B7G3T0	Predicted protein OS=Phaeodactylum tricornutum (strain CCAP 1055/1) OX=556484 GN=PHATRDRAFT_47268 PE=4 SV=1	PHATRDRAFT_47268	1.7297	0.0348823	Up	chloroplast	K03116	tatA; sec-independent protein translocase protein TatA	map03060 Protein export
B7GD06	Calmodulin OS=Phaeodactylum tricornutum (strain CCAP 1055/1) OX=556484 GN=CaM2 PE=4 SV=1	CaM2	1.7314	0.00123973	Up	cytoplasm,nucleus	K02183	CALM; calmodulin	map04016 MAPK signaling pathway - plant; map04070 Phosphatidylinositol signaling system; map04626 Plant-pathogen interaction				PF13499	EF-hand domain pair	T	KOG0027	Calmodulin and related proteins (EF-Hand superfamily)
B7G970	Repressor of RNA polymerase III transcription OS=Phaeodactylum tricornutum (strain CCAP 1055/1) OX=556484 GN=PHATRDRAFT_49010 PE=3 SV=1	PHATRDRAFT_49010	1.7399	0.0252043	Up	nucleus				GO:0000122 negative regulation of transcription by RNA polymerase II; GO:0006325 chromatin organization; GO:0006342 chromatin silencing; GO:0006355 regulation of transcription, DNA-templated; GO:0006357 regulation of transcription by RNA polymerase II; GO:0006359 regulation of transcription by RNA polymerase III; GO:0006996 organelle organization; GO:0009889 regulation of biosynthetic process; GO…	GO:0005622 intracellular; GO:0005623 cell; GO:0005634 nucleus; GO:0005654 nucleoplasm; GO:0005730 nucleolus; GO:0005737 cytoplasm; GO:0005829 cytosol; GO:0005886 plasma membrane; GO:0016020 membrane; GO:0030424 axon; GO:0030425 dendrite; GO:0031974 membrane-enclosed lumen; GO:0031981 nuclear lumen; GO:0036477 somatodendritic compartment; GO:0042995 cell projection; GO:0043005 neuron projection; G…	GO:0000182 rDNA binding; GO:0000994 RNA polymerase III core binding; GO:0001016 RNA polymerase III transcription regulatory region sequence-specific DNA binding; GO:0001067 regulatory region nucleic acid binding; GO:0003676 nucleic acid binding; GO:0003677 DNA binding; GO:0003690 double-stranded DNA binding; GO:0005102 signaling receptor binding; GO:0005488 binding; GO:0005515 protein binding; GO…			K	KOG3104	Mod5 protein sorting/negative effector of RNA Pol III synthesis
B7FX63	Predicted protein OS=Phaeodactylum tricornutum (strain CCAP 1055/1) OX=556484 GN=PHATRDRAFT_34957 PE=4 SV=1	PHATRDRAFT_34957	1.7402	0.0468565	Up	chloroplast
B7G249	Predicted protein OS=Phaeodactylum tricornutum (strain CCAP 1055/1) OX=556484 GN=PHATRDRAFT_47006 PE=4 SV=1	PHATRDRAFT_47006	1.7452	0.00872198	Up	chloroplast
B7G333	Predicted protein OS=Phaeodactylum tricornutum (strain CCAP 1055/1) OX=556484 GN=PHATRDRAFT_47360 PE=4 SV=1	PHATRDRAFT_47360	1.7558	0.0375359	Up	nucleus							PF00447	HSF-type DNA-binding	K	KOG0627	Heat shock transcription factor
B7GBB4	Predicted protein OS=Phaeodactylum tricornutum (strain CCAP 1055/1) OX=556484 GN=PHATRDRAFT_49644 PE=4 SV=1	PHATRDRAFT_49644	1.7569	0.00474583	Up	chloroplast									C	KOG2614	Kynurenine 3-monooxygenase and related flavoprotein monooxygenases
B5Y3E9	Predicted protein (Fragment) OS=Phaeodactylum tricornutum (strain CCAP 1055/1) OX=556484 GN=PHATR_13244 PE=3 SV=1	PHATR_13244	1.7635	0.0194376	Up	chloroplast	K00428	E1.11.1.5; cytochrome c peroxidase [EC:1.11.1.5]		GO:0000302 response to reactive oxygen species; GO:0006950 response to stress; GO:0006979 response to oxidative stress; GO:0008152 metabolic process; GO:0009056 catabolic process; GO:0009636 response to toxic substance; GO:0009987 cellular process; GO:0016999 antibiotic metabolic process; GO:0017001 antibiotic catabolic process; GO:0017144 drug metabolic process; GO:0033554 cellular response to s…	GO:0005622 intracellular; GO:0005623 cell; GO:0005737 cytoplasm; GO:0005739 mitochondrion; GO:0005740 mitochondrial envelope; GO:0005758 mitochondrial intermembrane space; GO:0005829 cytosol; GO:0031967 organelle envelope; GO:0031970 organelle envelope lumen; GO:0031974 membrane-enclosed lumen; GO:0031975 envelope; GO:0043226 organelle; GO:0043227 membrane-bounded organelle; GO:0043229 intracellu…	GO:0003824 catalytic activity; GO:0004130 cytochrome-c peroxidase activity; GO:0004601 peroxidase activity; GO:0016209 antioxidant activity; GO:0016491 oxidoreductase activity; GO:0016684 oxidoreductase activity, acting on peroxide as acceptor;	PF00141	Peroxidase
B7G808	Predicted protein OS=Phaeodactylum tricornutum (strain CCAP 1055/1) OX=556484 GN=PHATRDRAFT_39174 PE=4 SV=1	PHATRDRAFT_39174	1.7673	0.0336079	Up	plasma membrane
B7FPA2	Predicted protein OS=Phaeodactylum tricornutum (strain CCAP 1055/1) OX=556484 GN=PHATRDRAFT_42714 PE=3 SV=1	PHATRDRAFT_42714	1.7701	0.0312119	Up	nucleus	K09419	HSFF; heat shock transcription factor, other eukaryote					PF00447	HSF-type DNA-binding	K	KOG0627	Heat shock transcription factor
B7G241	Predicted protein OS=Phaeodactylum tricornutum (strain CCAP 1055/1) OX=556484 GN=PHATRDRAFT_47001 PE=4 SV=1	PHATRDRAFT_47001	1.7728	0.0471629	Up	nucleus							PF00169	PH domain
B5Y3F5	Predicted protein OS=Phaeodactylum tricornutum (strain CCAP 1055/1) OX=556484 GN=PHATR_42051 PE=3 SV=1	PHATR_42051	1.7776	0.0173145	Up	cytoplasm	K22503	DARS; aspartyl-tRNA synthetase [EC:6.1.1.12]	map00970 Aminoacyl-tRNA biosynthesis				PF00152	tRNA synthetases class II (D, K and N)	J	KOG0556	Aspartyl-tRNA synthetase
B7G4L2	Predicted protein OS=Phaeodactylum tricornutum (strain CCAP 1055/1) OX=556484 GN=PHATRDRAFT_47701 PE=4 SV=1	PHATRDRAFT_47701	1.7852	0.007108	Up	chloroplast
B5Y4W6	Protein HIRA OS=Phaeodactylum tricornutum (strain CCAP 1055/1) OX=556484 GN=PHATR_33295 PE=3 SV=1	PHATR_33295	1.7858	0.0195495	Up	nucleus	K11293	HIRA, HIR1; protein HIRA/HIR1		GO:0000003 reproduction; GO:0000070 mitotic sister chromatid segregation; GO:0000122 negative regulation of transcription by RNA polymerase II; GO:0000278 mitotic cell cycle; GO:0000280 nuclear division; GO:0000819 sister chromatid segregation; GO:0001503 ossification; GO:0001649 osteoblast differentiation; GO:0006139 nucleobase-containing compound metabolic process; GO:0006323 DNA packaging; GO:…	GO:0000228 nuclear chromosome; GO:0000417 HIR complex; GO:0000775 chromosome, centromeric region; GO:0000785 chromatin; GO:0000790 nuclear chromatin; GO:0001673 male germ cell nucleus; GO:0001674 female germ cell nucleus; GO:0005622 intracellular; GO:0005623 cell; GO:0005634 nucleus; GO:0005654 nucleoplasm; GO:0005694 chromosome; GO:0005730 nucleolus; GO:0005737 cytoplasm; GO:0016604 nuclear body…	GO:0003682 chromatin binding; GO:0003700 DNA-binding transcription factor activity; GO:0003712 transcription coregulator activity; GO:0003714 transcription corepressor activity; GO:0005488 binding; GO:0031491 nucleosome binding; GO:0044877 protein-containing complex binding; GO:0140110 transcription regulator activity;			DK	KOG0973	Histone transcription regulator HIRA, WD repeat superfamily
B7GCP1	Predicted protein OS=Phaeodactylum tricornutum (strain CCAP 1055/1) OX=556484 GN=PHATRDRAFT_50029 PE=4 SV=1	PHATRDRAFT_50029	1.7903	0.0016468	Up	mitochondria
B7G334	DNA-(apurinic or apyrimidinic site) lyase OS=Phaeodactylum tricornutum (strain CCAP 1055/1) OX=556484 GN=PHATRDRAFT_47361 PE=3 SV=1	PHATRDRAFT_47361	1.7925	0.00753661	Up	chloroplast	K01142	E3.1.11.2, xthA; exodeoxyribonuclease III [EC:3.1.11.2]	map03410 Base excision repair	GO:0006139 nucleobase-containing compound metabolic process; GO:0006259 DNA metabolic process; GO:0006281 DNA repair; GO:0006284 base-excision repair; GO:0006289 nucleotide-excision repair; GO:0006355 regulation of transcription, DNA-templated; GO:0006725 cellular aromatic compound metabolic process; GO:0006793 phosphorus metabolic process; GO:0006796 phosphate-containing compound metabolic proce…	GO:0005622 intracellular; GO:0005623 cell; GO:0005634 nucleus; GO:0005737 cytoplasm; GO:0009295 nucleoid; GO:0009507 chloroplast; GO:0009532 plastid stroma; GO:0009536 plastid; GO:0009570 chloroplast stroma; GO:0042644 chloroplast nucleoid; GO:0042646 plastid nucleoid; GO:0043226 organelle; GO:0043227 membrane-bounded organelle; GO:0043228 non-membrane-bounded organelle; GO:0043229 intracellular …	GO:0003824 catalytic activity; GO:0003906 DNA-(apurinic or apyrimidinic site) endonuclease activity; GO:0004518 nuclease activity; GO:0004527 exonuclease activity; GO:0004528 phosphodiesterase I activity; GO:0004529 exodeoxyribonuclease activity; GO:0004536 deoxyribonuclease activity; GO:0008081 phosphoric diester hydrolase activity; GO:0008296 3'-5'-exodeoxyribonuclease activity; GO:0008309 doub…	PF03372	Endonuclease/Exonuclease/phosphatase family	L	KOG1294	Apurinic/apyrimidinic endonuclease and related enzymes
B7G8E5	Fucoxanthin chlorophyll a/c protein, deviant OS=Phaeodactylum tricornutum (strain CCAP 1055/1) OX=556484 GN=PHATRDRAFT_48798 PE=4 SV=1	PHATRDRAFT_48798	1.7979	0.00355622	Up	chloroplast	K08907	LHCA1; light-harvesting complex I chlorophyll a/b binding protein 1	map00196 Photosynthesis - antenna proteins; map01100 Metabolic pathways
B7G319	Predicted protein OS=Phaeodactylum tricornutum (strain CCAP 1055/1) OX=556484 GN=PHATRDRAFT_47348 PE=4 SV=1	PHATRDRAFT_47348	1.8029	0.0420871	Up	chloroplast
B5Y416	Predicted protein OS=Phaeodactylum tricornutum (strain CCAP 1055/1) OX=556484 GN=PHATR_36922 PE=4 SV=1	PHATR_36922	1.8059	0.0233726	Up	chloroplast							PF03351; PF01082; PF03712	DOMON domain; Copper type II ascorbate-dependent monooxygenase, N-terminal domain; Copper type II ascorbate-dependent monooxygenase, C-terminal domain	E	KOG3568	Dopamine beta-monooxygenase
B5Y528	Predicted protein OS=Phaeodactylum tricornutum (strain CCAP 1055/1) OX=556484 GN=PHATR_44012 PE=4 SV=1	PHATR_44012	1.806	0.0440631	Up	vacuolar membrane				GO:0006139 nucleobase-containing compound metabolic process; GO:0006152 purine nucleoside catabolic process; GO:0006154 adenosine catabolic process; GO:0006725 cellular aromatic compound metabolic process; GO:0006793 phosphorus metabolic process; GO:0006796 phosphate-containing compound metabolic process; GO:0006807 nitrogen compound metabolic process; GO:0008152 metabolic process; GO:0009056 cat…	GO:0000322 storage vacuole; GO:0000323 lytic vacuole; GO:0000324 fungal-type vacuole; GO:0005622 intracellular; GO:0005623 cell; GO:0005737 cytoplasm; GO:0005773 vacuole; GO:0005829 cytosol; GO:0009986 cell surface; GO:0043226 organelle; GO:0043227 membrane-bounded organelle; GO:0043229 intracellular organelle; GO:0043231 intracellular membrane-bounded organelle;	GO:0003824 catalytic activity; GO:0008252 nucleotidase activity; GO:0008253 5'-nucleotidase activity; GO:0016787 hydrolase activity; GO:0016788 hydrolase activity, acting on ester bonds; GO:0016791 phosphatase activity; GO:0042578 phosphoric ester hydrolase activity;	PF00149	Calcineurin-like phosphoesterase	F	KOG4419	5' nucleotidase
B7FZ07	Predicted protein (Fragment) OS=Phaeodactylum tricornutum (strain CCAP 1055/1) OX=556484 GN=PHATRDRAFT_12303 PE=4 SV=1	PHATRDRAFT_12303	1.807	0.0265586	Up	cytoplasm	K11163	DHRS1; dehydrogenase/reductase SDR family member 1 [EC:1.1.-.-]		GO:0006082 organic acid metabolic process; GO:0006091 generation of precursor metabolites and energy; GO:0006629 lipid metabolic process; GO:0006631 fatty acid metabolic process; GO:0008152 metabolic process; GO:0009060 aerobic respiration; GO:0009987 cellular process; GO:0015980 energy derivation by oxidation of organic compounds; GO:0019752 carboxylic acid metabolic process; GO:0032787 monocarb…	GO:0005622 intracellular; GO:0005623 cell; GO:0005737 cytoplasm; GO:0005739 mitochondrion; GO:0005783 endoplasmic reticulum; GO:0012505 endomembrane system; GO:0043226 organelle; GO:0043227 membrane-bounded organelle; GO:0043229 intracellular organelle; GO:0043231 intracellular membrane-bounded organelle;	GO:0003824 catalytic activity; GO:0004312 fatty acid synthase activity; GO:0004316 3-oxoacyl-[acyl-carrier-protein] reductase (NADPH) activity; GO:0016491 oxidoreductase activity; GO:0016614 oxidoreductase activity, acting on CH-OH group of donors; GO:0016616 oxidoreductase activity, acting on the CH-OH group of donors, NAD or NADP as acceptor; GO:0016740 transferase activity; GO:0016746 transfer…	PF13561	Enoyl-(Acyl carrier protein) reductase	Q	KOG0725	Reductases with broad range of substrate specificities
B7FUV2	Predicted protein OS=Phaeodactylum tricornutum (strain CCAP 1055/1) OX=556484 GN=PHATRDRAFT_44666 PE=4 SV=1	PHATRDRAFT_44666	1.8103	0.0240024	Up	chloroplast
B7GBC9	Predicted protein OS=Phaeodactylum tricornutum (strain CCAP 1055/1) OX=556484 GN=PHATRDRAFT_49658 PE=4 SV=1	PHATRDRAFT_49658	1.8164	0.0470443	Up	chloroplast
B7G5M7	Predicted protein OS=Phaeodactylum tricornutum (strain CCAP 1055/1) OX=556484 GN=PHATRDRAFT_48003 PE=4 SV=1	PHATRDRAFT_48003	1.8212	0.0459513	Up	nucleus
B7FV52	Predicted protein OS=Phaeodactylum tricornutum (strain CCAP 1055/1) OX=556484 GN=PHATRDRAFT_44977 PE=4 SV=1	PHATRDRAFT_44977	1.8226	0.02044	Up	mitochondria
B7G650	Predicted protein (Fragment) OS=Phaeodactylum tricornutum (strain CCAP 1055/1) OX=556484 GN=PHATRDRAFT_4604 PE=4 SV=1	PHATRDRAFT_4604	1.8281	0.0288125	Up	cytoplasm							PF08241	Methyltransferase domain
B7G0S3	Predicted protein OS=Phaeodactylum tricornutum (strain CCAP 1055/1) OX=556484 GN=PHATRDRAFT_46304 PE=4 SV=1	PHATRDRAFT_46304	1.8312	0.0250244	Up	chloroplast							PF00168	C2 domain	T	KOG1327	Copine
B7FP51	Predicted protein (Fragment) OS=Phaeodactylum tricornutum (strain CCAP 1055/1) OX=556484 GN=PHATRDRAFT_8658 PE=4 SV=1	PHATRDRAFT_8658	1.8313	0.0325554	Up	cytoplasm	K15731	CTDSP; carboxy-terminal domain RNA polymerase II polypeptide A small phosphatase [EC:3.1.3.16]		GO:0001932 regulation of protein phosphorylation; GO:0001933 negative regulation of protein phosphorylation; GO:0006355 regulation of transcription, DNA-templated; GO:0006357 regulation of transcription by RNA polymerase II; GO:0006464 cellular protein modification process; GO:0006470 protein dephosphorylation; GO:0006793 phosphorus metabolic process; GO:0006796 phosphate-containing compound meta…	GO:0005622 intracellular; GO:0005623 cell; GO:0005634 nucleus; GO:0005654 nucleoplasm; GO:0005737 cytoplasm; GO:0005829 cytosol; GO:0005886 plasma membrane; GO:0016020 membrane; GO:0030016 myofibril; GO:0030017 sarcomere; GO:0031430 M band; GO:0031672 A band; GO:0031674 I band; GO:0031974 membrane-enclosed lumen; GO:0031981 nuclear lumen; GO:0043226 organelle; GO:0043227 membrane-bounded organell…	GO:0003824 catalytic activity; GO:0004721 phosphoprotein phosphatase activity; GO:0004722 protein serine/threonine phosphatase activity; GO:0005488 binding; GO:0005515 protein binding; GO:0008420 RNA polymerase II CTD heptapeptide repeat phosphatase activity; GO:0016787 hydrolase activity; GO:0016788 hydrolase activity, acting on ester bonds; GO:0016791 phosphatase activity; GO:0019899 enzyme bin…			K	KOG1605	TFIIF-interacting CTD phosphatase, including NLI-interacting factor (involved in RNA polymerase II regulation)
B7FTX6	Predicted protein OS=Phaeodactylum tricornutum (strain CCAP 1055/1) OX=556484 GN=PHATRDRAFT_44387 PE=4 SV=1	PHATRDRAFT_44387	1.8335	0.0312908	Up	nucleus				GO:0006139 nucleobase-containing compound metabolic process; GO:0006163 purine nucleotide metabolic process; GO:0006195 purine nucleotide catabolic process; GO:0006198 cAMP catabolic process; GO:0006725 cellular aromatic compound metabolic process; GO:0006753 nucleoside phosphate metabolic process; GO:0006793 phosphorus metabolic process; GO:0006796 phosphate-containing compound metabolic process…	GO:0005622 intracellular; GO:0005623 cell; GO:0005737 cytoplasm; GO:0005829 cytosol;	GO:0003824 catalytic activity; GO:0004112 cyclic-nucleotide phosphodiesterase activity; GO:0004114 3',5'-cyclic-nucleotide phosphodiesterase activity; GO:0004115 3',5'-cyclic-AMP phosphodiesterase activity; GO:0008081 phosphoric diester hydrolase activity; GO:0016787 hydrolase activity; GO:0016788 hydrolase activity, acting on ester bonds; GO:0042578 phosphoric ester hydrolase activity; GO:004755…	PF00753	Metallo-beta-lactamase superfamily
B7FU45	Predicted protein OS=Phaeodactylum tricornutum (strain CCAP 1055/1) OX=556484 GN=PHATRDRAFT_44442 PE=4 SV=1	PHATRDRAFT_44442	1.8351	0.0157432	Up	nucleus	K11294	NCL, NSR1; nucleolin					PF00076	RNA recognition motif. (a.k.a. RRM, RBD, or RNP domain)	A	KOG4210	Nuclear localization sequence binding protein
B7FXZ3	Predicted protein OS=Phaeodactylum tricornutum (strain CCAP 1055/1) OX=556484 GN=PHATRDRAFT_41947 PE=4 SV=1	PHATRDRAFT_41947	1.8388	0.0176507	Up	chloroplast	K00109	L2HGDH; 2-hydroxyglutarate dehydrogenase [EC:1.1.99.2]	map00650 Butanoate metabolism; map01100 Metabolic pathways	GO:0008152 metabolic process; GO:0055114 oxidation-reduction process;		GO:0000166 nucleotide binding; GO:0003824 catalytic activity; GO:0003973 (S)-2-hydroxy-acid oxidase activity; GO:0005488 binding; GO:0016491 oxidoreductase activity; GO:0016614 oxidoreductase activity, acting on CH-OH group of donors; GO:0016899 oxidoreductase activity, acting on the CH-OH group of donors, oxygen as acceptor; GO:0036094 small molecule binding; GO:0043167 ion binding; GO:0043168 a…	PF01266	FAD dependent oxidoreductase	S	KOG2665	Predicted FAD-dependent oxidoreductase
B7G3K0	Predicted protein OS=Phaeodactylum tricornutum (strain CCAP 1055/1) OX=556484 GN=PHATRDRAFT_47496 PE=4 SV=1	PHATRDRAFT_47496	1.8421	0.0472427	Up	chloroplast	K12199	VTA1, LIP5; vacuolar protein sorting-associated protein VTA1	map04144 Endocytosis	GO:0000003 reproduction; GO:0002376 immune system process; GO:0002831 regulation of response to biotic stimulus; GO:0002833 positive regulation of response to biotic stimulus; GO:0003006 developmental process involved in reproduction; GO:0006810 transport; GO:0006914 autophagy; GO:0006950 response to stress; GO:0006952 defense response; GO:0006955 immune response; GO:0006996 organelle organizatio…	GO:0005622 intracellular; GO:0005623 cell; GO:0005634 nucleus; GO:0005654 nucleoplasm; GO:0005737 cytoplasm; GO:0005768 endosome; GO:0005770 late endosome; GO:0005771 multivesicular body; GO:0005829 cytosol; GO:0010008 endosome membrane; GO:0012505 endomembrane system; GO:0016020 membrane; GO:0031090 organelle membrane; GO:0031410 cytoplasmic vesicle; GO:0031974 membrane-enclosed lumen; GO:003198…	GO:0001671 ATPase activator activity; GO:0005488 binding; GO:0005515 protein binding; GO:0008022 protein C-terminus binding; GO:0008047 enzyme activator activity; GO:0030234 enzyme regulator activity; GO:0042802 identical protein binding; GO:0042803 protein homodimerization activity; GO:0046983 protein dimerization activity; GO:0060589 nucleoside-triphosphatase regulator activity; GO:0060590 ATPa…			S	KOG0917	Uncharacterized conserved protein
B7FVK5	Predicted protein OS=Phaeodactylum tricornutum (strain CCAP 1055/1) OX=556484 GN=PHATRDRAFT_34275 PE=4 SV=1	PHATRDRAFT_34275	1.8576	0.00810925	Up	cytoplasm
B7G1M5	Predicted protein OS=Phaeodactylum tricornutum (strain CCAP 1055/1) OX=556484 GN=PHATRDRAFT_46555 PE=4 SV=1	PHATRDRAFT_46555	1.8693	0.0428582	Up	chloroplast,mitochondria
B7G039	Predicted protein OS=Phaeodactylum tricornutum (strain CCAP 1055/1) OX=556484 GN=PHATRDRAFT_12868 PE=4 SV=1	PHATRDRAFT_12868	1.8715	0.0181271	Up	extracellular	K03113	EIF1, SUI1; translation initiation factor 1	map03013 RNA transport	GO:0001666 response to hypoxia; GO:0001731 formation of translation preinitiation complex; GO:0002181 cytoplasmic translation; GO:0002183 cytoplasmic translational initiation; GO:0006412 translation; GO:0006413 translational initiation; GO:0006417 regulation of translation; GO:0006446 regulation of translational initiation; GO:0006518 peptide metabolic process; GO:0006807 nitrogen compound metabo…	GO:0005622 intracellular; GO:0005623 cell; GO:0005634 nucleus; GO:0005737 cytoplasm; GO:0016282 eukaryotic 43S preinitiation complex; GO:0032991 protein-containing complex; GO:0043226 organelle; GO:0043227 membrane-bounded organelle; GO:0043229 intracellular organelle; GO:0043231 intracellular membrane-bounded organelle; GO:0043614 multi-eIF complex; GO:0070993 translation preinitiation complex; …	GO:0003676 nucleic acid binding; GO:0003723 RNA binding; GO:0003743 translation initiation factor activity; GO:0005488 binding; GO:0005515 protein binding; GO:0008135 translation factor activity, RNA binding; GO:0031369 translation initiation factor binding; GO:0043021 ribonucleoprotein complex binding; GO:0043024 ribosomal small subunit binding; GO:0044877 protein-containing complex binding; GO:…	PF01253	Translation initiation factor SUI1	J	KOG1770	Translation initiation factor 1 (eIF-1/SUI1)
B7GAC7	Predicted protein OS=Phaeodactylum tricornutum (strain CCAP 1055/1) OX=556484 GN=PHATRDRAFT_49362 PE=4 SV=1	PHATRDRAFT_49362	1.8716	0.0161641	Up	nucleus	K09272	SSRP1; structure-specific recognition protein 1					PF09011	Domain of unknown function (DUF1898)
B7G2V9	Predicted protein OS=Phaeodactylum tricornutum (strain CCAP 1055/1) OX=556484 GN=PHATRDRAFT_47216 PE=4 SV=1	PHATRDRAFT_47216	1.8767	0.0368888	Up	nucleus
B7FP44	Predicted protein OS=Phaeodactylum tricornutum (strain CCAP 1055/1) OX=556484 GN=PHATRDRAFT_42668 PE=4 SV=1	PHATRDRAFT_42668	1.8791	0.0075952	Up	cytoplasm
B7FQ64	Predicted protein OS=Phaeodactylum tricornutum (strain CCAP 1055/1) OX=556484 GN=SybA PE=3 SV=1	SybA	1.8801	0.0361376	Up	chloroplast	K08515	VAMP7; vesicle-associated membrane protein 7	map04130 SNARE interactions in vesicular transport	GO:0000288 nuclear-transcribed mRNA catabolic process, deadenylation-dependent decay; GO:0000956 nuclear-transcribed mRNA catabolic process; GO:0001101 response to acid chemical; GO:0001775 cell activation; GO:0001906 cell killing; GO:0001909 leukocyte mediated cytotoxicity; GO:0002228 natural killer cell mediated immunity; GO:0002252 immune effector process; GO:0002263 cell activation involved i…	GO:0000323 lytic vacuole; GO:0000932 P-body; GO:0005622 intracellular; GO:0005623 cell; GO:0005634 nucleus; GO:0005737 cytoplasm; GO:0005764 lysosome; GO:0005765 lysosomal membrane; GO:0005766 primary lysosome; GO:0005767 secondary lysosome; GO:0005768 endosome; GO:0005770 late endosome; GO:0005773 vacuole; GO:0005774 vacuolar membrane; GO:0005776 autophagosome; GO:0005783 endoplasmic reticulum; …	GO:0000149 SNARE binding; GO:0003676 nucleic acid binding; GO:0003723 RNA binding; GO:0003729 mRNA binding; GO:0005484 SNAP receptor activity; GO:0005488 binding; GO:0005515 protein binding; GO:0019905 syntaxin binding; GO:0097159 organic cyclic compound binding; GO:1901363 heterocyclic compound binding;	PF13774	Regulated-SNARE-like domain	U	KOG0859	Synaptobrevin/VAMP-like protein
B7FUS7	Predicted protein OS=Phaeodactylum tricornutum (strain CCAP 1055/1) OX=556484 GN=PHATRDRAFT_44643 PE=4 SV=1	PHATRDRAFT_44643	1.8827	0.00775363	Up	nucleus
B7G664	Predicted protein OS=Phaeodactylum tricornutum (strain CCAP 1055/1) OX=556484 GN=PHATRDRAFT_48154 PE=3 SV=1	PHATRDRAFT_48154	1.8838	0.0398585	Up	chloroplast	K15334	NCL1, TRM4; multisite-specific tRNA:(cytosine-C5)-methyltransferase [EC:2.1.1.202]							J	KOG2198	tRNA cytosine-5-methylases and related enzymes of the NOL1/NOP2/sun superfamily
B7GBQ0	Predicted protein (Fragment) OS=Phaeodactylum tricornutum (strain CCAP 1055/1) OX=556484 GN=PHATRDRAFT_16243 PE=4 SV=1	PHATRDRAFT_16243	1.889	0.00613712	Up	chloroplast	K06195	apaG; ApaG protein
B7G7Q1	Predicted protein OS=Phaeodactylum tricornutum (strain CCAP 1055/1) OX=556484 GN=PHATRDRAFT_48569 PE=4 SV=1	PHATRDRAFT_48569	1.9003	0.00303227	Up	chloroplast
B7FWJ8	Beta-glucosidase OS=Phaeodactylum tricornutum (strain CCAP 1055/1) OX=556484 GN=PHATRDRAFT_26742 PE=4 SV=1	PHATRDRAFT_26742	1.9136	0.00820024	Up	nucleus	K05349	bglX; beta-glucosidase [EC:3.2.1.21]	map00460 Cyanoamino acid metabolism; map00500 Starch and sucrose metabolism; map00940 Phenylpropanoid biosynthesis; map01100 Metabolic pathways; map01110 Biosynthesis of secondary metabolites	GO:0000272 polysaccharide catabolic process; GO:0005975 carbohydrate metabolic process; GO:0005976 polysaccharide metabolic process; GO:0008152 metabolic process; GO:0009056 catabolic process; GO:0009057 macromolecule catabolic process; GO:0009251 glucan catabolic process; GO:0016052 carbohydrate catabolic process; GO:0043170 macromolecule metabolic process; GO:0044042 glucan metabolic process; G…	GO:0000323 lytic vacuole; GO:0005622 intracellular; GO:0005623 cell; GO:0005737 cytoplasm; GO:0005764 lysosome; GO:0005773 vacuole; GO:0005886 plasma membrane; GO:0016020 membrane; GO:0043226 organelle; GO:0043227 membrane-bounded organelle; GO:0043229 intracellular organelle; GO:0043231 intracellular membrane-bounded organelle; GO:0071944 cell periphery;	GO:0003824 catalytic activity; GO:0004553 hydrolase activity, hydrolyzing O-glycosyl compounds; GO:0008422 beta-glucosidase activity; GO:0015926 glucosidase activity; GO:0016787 hydrolase activity; GO:0016798 hydrolase activity, acting on glycosyl bonds;	PF00933; PF01915	Glycosyl hydrolase family 3 N terminal domain; Glycosyl hydrolase family 3 C-terminal domain
B7GAS4	Protein fucoxanthin chl a/c protein OS=Phaeodactylum tricornutum (strain CCAP 1055/1) OX=556484 GN=Lhcr11 PE=4 SV=1	Lhcr11	1.918	0.0420016	Up	chloroplast	K08907	LHCA1; light-harvesting complex I chlorophyll a/b binding protein 1	map00196 Photosynthesis - antenna proteins; map01100 Metabolic pathways
B5Y3Y1	Predicted protein OS=Phaeodactylum tricornutum (strain CCAP 1055/1) OX=556484 GN=PHATR_46841 PE=4 SV=1	PHATR_46841	1.9228	0.0091363	Up	cytoplasm
B7G4C6	Predicted protein (Fragment) OS=Phaeodactylum tricornutum (strain CCAP 1055/1) OX=556484 GN=PHATRDRAFT_6606 PE=4 SV=1	PHATRDRAFT_6606	1.9298	0.000752629	Up	cytoplasm				GO:0002682 regulation of immune system process; GO:0002684 positive regulation of immune system process; GO:0006464 cellular protein modification process; GO:0006473 protein acetylation; GO:0006474 N-terminal protein amino acid acetylation; GO:0006807 nitrogen compound metabolic process; GO:0008152 metabolic process; GO:0009719 response to endogenous stimulus; GO:0009725 response to hormone; GO:0…	GO:0005622 intracellular; GO:0005623 cell; GO:0005737 cytoplasm; GO:0005739 mitochondrion; GO:0005740 mitochondrial envelope; GO:0005741 mitochondrial outer membrane; GO:0016020 membrane; GO:0019867 outer membrane; GO:0031090 organelle membrane; GO:0031224 intrinsic component of membrane; GO:0031966 mitochondrial membrane; GO:0031967 organelle envelope; GO:0031968 organelle outer membrane; GO:003…				S	KOG4526	Predicted membrane protein
B7FPL6	Fucoxanthin chlorophyll a/c protein OS=Phaeodactylum tricornutum (strain CCAP 1055/1) OX=556484 GN=PHATRDRAFT_17531 PE=4 SV=1	PHATRDRAFT_17531	1.9509	0.0466056	Up	chloroplast	K08907	LHCA1; light-harvesting complex I chlorophyll a/b binding protein 1	map00196 Photosynthesis - antenna proteins; map01100 Metabolic pathways
B7G6H4	Predicted protein OS=Phaeodactylum tricornutum (strain CCAP 1055/1) OX=556484 GN=PHATRDRAFT_48248 PE=4 SV=1	PHATRDRAFT_48248	1.9653	0.027011	Up	nucleus
B7FU28	Predicted protein OS=Phaeodactylum tricornutum (strain CCAP 1055/1) OX=556484 GN=PHATRDRAFT_44430 PE=4 SV=1	PHATRDRAFT_44430	1.9687	0.0082201	Up	chloroplast
B7GA17	Glucose-6-phosphate 1-epimerase OS=Phaeodactylum tricornutum (strain CCAP 1055/1) OX=556484 GN=PHATRDRAFT_39942 PE=3 SV=1	PHATRDRAFT_39942	1.9737	0.0206469	Up	cytoplasm	K01792	E5.1.3.15; glucose-6-phosphate 1-epimerase [EC:5.1.3.15]	map00010 Glycolysis / Gluconeogenesis; map01100 Metabolic pathways; map01110 Biosynthesis of secondary metabolites						G	KOG1594	Uncharacterized enzymes related to aldose 1-epimerase
B7G0K8	Predicted protein OS=Phaeodactylum tricornutum (strain CCAP 1055/1) OX=556484 GN=PHATRDRAFT_46248 PE=4 SV=1	PHATRDRAFT_46248	1.9794	0.0436078	Up	mitochondria
B7FYN7	Predicted protein OS=Phaeodactylum tricornutum (strain CCAP 1055/1) OX=556484 GN=PHATRDRAFT_35580 PE=4 SV=1	PHATRDRAFT_35580	1.9963	0.0132989	Up	peroxisome	K01514	PRUNE, PPX1; exopolyphosphatase [EC:3.6.1.11]	map00230 Purine metabolism; map01100 Metabolic pathways	GO:0006082 organic acid metabolic process; GO:0006091 generation of precursor metabolites and energy; GO:0006112 energy reserve metabolic process; GO:0006793 phosphorus metabolic process; GO:0006797 polyphosphate metabolic process; GO:0006798 polyphosphate catabolic process; GO:0008152 metabolic process; GO:0009056 catabolic process; GO:0009987 cellular process; GO:0015980 energy derivation by ox…	GO:0005622 intracellular; GO:0005623 cell; GO:0005737 cytoplasm; GO:0005739 mitochondrion; GO:0005759 mitochondrial matrix; GO:0005829 cytosol; GO:0005886 plasma membrane; GO:0016020 membrane; GO:0031974 membrane-enclosed lumen; GO:0043226 organelle; GO:0043227 membrane-bounded organelle; GO:0043229 intracellular organelle; GO:0043231 intracellular membrane-bounded organelle; GO:0043233 organelle…	GO:0003824 catalytic activity; GO:0004309 exopolyphosphatase activity; GO:0016462 pyrophosphatase activity; GO:0016787 hydrolase activity; GO:0016817 hydrolase activity, acting on acid anhydrides; GO:0016818 hydrolase activity, acting on acid anhydrides, in phosphorus-containing anhydrides;			C	KOG4129	Exopolyphosphatases and related proteins
B7FTC4	Nascent polypeptide-associated complex subunit beta OS=Phaeodactylum tricornutum (strain CCAP 1055/1) OX=556484 GN=PHATRDRAFT_9697 PE=3 SV=1	PHATRDRAFT_9697	1.9968	0.00602657	Up	chloroplast	K01527	EGD1, BTF3; nascent polypeptide-associated complex subunit beta		GO:0000003 reproduction; GO:0000578 embryonic axis specification; GO:0001700 embryonic development via the syncytial blastoderm; GO:0001701 in utero embryonic development; GO:0003002 regionalization; GO:0003006 developmental process involved in reproduction; GO:0006139 nucleobase-containing compound metabolic process; GO:0006351 transcription, DNA-templated; GO:0006366 transcription by RNA polyme…	GO:0005622 intracellular; GO:0005623 cell; GO:0005634 nucleus; GO:0005737 cytoplasm; GO:0005739 mitochondrion; GO:0005829 cytosol; GO:0005840 ribosome; GO:0005844 polysome; GO:0005854 nascent polypeptide-associated complex; GO:0030014 CCR4-NOT complex; GO:0030015 CCR4-NOT core complex; GO:0032991 protein-containing complex; GO:0042788 polysomal ribosome; GO:0043226 organelle; GO:0043227 membrane-…	GO:0005215 transporter activity; GO:0005488 binding; GO:0005515 protein binding; GO:0051082 unfolded protein binding;			K	KOG2240	RNA polymerase II general transcription factor BTF3 and related proteins
B7G6F8	Predicted protein OS=Phaeodactylum tricornutum (strain CCAP 1055/1) OX=556484 GN=PHATRDRAFT_48233 PE=4 SV=1	PHATRDRAFT_48233	1.9983	0.0496045	Up	chloroplast
B5Y4J5	Predicted protein (Fragment) OS=Phaeodactylum tricornutum (strain CCAP 1055/1) OX=556484 GN=PHATR_18481 PE=4 SV=1	PHATR_18481	2.0053	0.0144854	Up	chloroplast							PF13472	GDSL-like Lipase/Acylhydrolase family	I	KOG3035	Isoamyl acetate-hydrolyzing esterase
B7FNY6	Early light induced protein OS=Phaeodactylum tricornutum (strain CCAP 1055/1) OX=556484 GN=LHL1 PE=4 SV=1	LHL1	2.0084	0.038268	Up	plasma membrane
B5Y3C3	Predicted protein OS=Phaeodactylum tricornutum (strain CCAP 1055/1) OX=556484 GN=PHATR_46652 PE=4 SV=1	PHATR_46652	2.017	0.0133019	Up	nucleus	K03671	trxA; thioredoxin 1		GO:0006457 protein folding; GO:0006508 proteolysis; GO:0006511 ubiquitin-dependent protein catabolic process; GO:0006807 nitrogen compound metabolic process; GO:0008152 metabolic process; GO:0009056 catabolic process; GO:0009057 macromolecule catabolic process; GO:0009892 negative regulation of metabolic process; GO:0009894 regulation of catabolic process; GO:0009895 negative regulation of catabo…	GO:0005622 intracellular; GO:0005623 cell; GO:0005634 nucleus; GO:0005737 cytoplasm; GO:0005783 endoplasmic reticulum; GO:0005789 endoplasmic reticulum membrane; GO:0005829 cytosol; GO:0012505 endomembrane system; GO:0016020 membrane; GO:0030425 dendrite; GO:0031984 organelle subcompartment; GO:0032991 protein-containing complex; GO:0034098 VCP-NPL4-UFD1 AAA ATPase complex; GO:0036477 somatodendr…	GO:0005488 binding; GO:0005515 protein binding; GO:0019899 enzyme binding; GO:0031593 polyubiquitin modification-dependent protein binding; GO:0031625 ubiquitin protein ligase binding; GO:0032182 ubiquitin-like protein binding; GO:0036435 K48-linked polyubiquitin modification-dependent protein binding; GO:0043130 ubiquitin binding; GO:0044389 ubiquitin-like protein ligase binding; GO:0051117 ATPa…	PF00085; PF09409	Thioredoxin; PUB domain	O	KOG2689	Predicted ubiquitin regulatory protein
B7G707	Predicted protein OS=Phaeodactylum tricornutum (strain CCAP 1055/1) OX=556484 GN=PHATRDRAFT_48404 PE=4 SV=1	PHATRDRAFT_48404	2.0192	0.0258067	Up	nucleus
B7FYM7	Predicted protein OS=Phaeodactylum tricornutum (strain CCAP 1055/1) OX=556484 GN=PHATRDRAFT_45779 PE=4 SV=1	PHATRDRAFT_45779	2.0265	0.0205767	Up	chloroplast				GO:0000003 reproduction; GO:0000122 negative regulation of transcription by RNA polymerase II; GO:0000296 spermine transport; GO:0001932 regulation of protein phosphorylation; GO:0001933 negative regulation of protein phosphorylation; GO:0003006 developmental process involved in reproduction; GO:0006139 nucleobase-containing compound metabolic process; GO:0006351 transcription, DNA-templated; GO:…	GO:0000123 histone acetyltransferase complex; GO:0000428 DNA-directed RNA polymerase complex; GO:0005622 intracellular; GO:0005623 cell; GO:0005634 nucleus; GO:0005654 nucleoplasm; GO:0005667 transcription regulator complex; GO:0005669 transcription factor TFIID complex; GO:0005737 cytoplasm; GO:0005794 Golgi apparatus; GO:0012505 endomembrane system; GO:0016591 RNA polymerase II, holoenzyme; GO:…	GO:0001067 regulatory region nucleic acid binding; GO:0003676 nucleic acid binding; GO:0003677 DNA binding; GO:0003700 DNA-binding transcription factor activity; GO:0003712 transcription coregulator activity; GO:0003713 transcription coactivator activity; GO:0005102 signaling receptor binding; GO:0005488 binding; GO:0005515 protein binding; GO:0008134 transcription factor binding; GO:0019899 enzy…			K	KOG4011	Transcription initiation factor TFIID, subunit TAF7
B7FWJ9	Predicted protein OS=Phaeodactylum tricornutum (strain CCAP 1055/1) OX=556484 GN=PHATRDRAFT_45130 PE=4 SV=1	PHATRDRAFT_45130	2.0378	0.0108497	Up	endoplasmic reticulum
B7G4S9	Predicted protein OS=Phaeodactylum tricornutum (strain CCAP 1055/1) OX=556484 GN=PHATRDRAFT_47757 PE=4 SV=1	PHATRDRAFT_47757	2.0424	0.00665488	Up	nucleus
B7G0G2	Predicted protein (Fragment) OS=Phaeodactylum tricornutum (strain CCAP 1055/1) OX=556484 GN=PHATRDRAFT_12577 PE=3 SV=1	PHATRDRAFT_12577	2.0556	0.0129282	Up	cytoplasm					GO:0005623 cell; GO:0005886 plasma membrane; GO:0016020 membrane; GO:0071944 cell periphery;				T	KOG0698	Serine/threonine protein phosphatase
B7G7Q5	Predicted protein OS=Phaeodactylum tricornutum (strain CCAP 1055/1) OX=556484 GN=PHATRDRAFT_48573 PE=4 SV=1	PHATRDRAFT_48573	2.072	0.0326867	Up	chloroplast
B7G7S3	Predicted protein (Fragment) OS=Phaeodactylum tricornutum (strain CCAP 1055/1) OX=556484 GN=PHATRDRAFT_4423 PE=4 SV=1	PHATRDRAFT_4423	2.0746	0.0381084	Up	cytoplasm							PF00850	Histone deacetylase domain	B	KOG1343	Histone deacetylase complex, catalytic component HDA1
B7G196	2-hydroxyacid dehydrogenase (Fragment) OS=Phaeodactylum tricornutum (strain CCAP 1055/1) OX=556484 GN=PHATRDRAFT_1469 PE=4 SV=1	PHATRDRAFT_1469	2.1117	0.0341431	Up	nucleus				GO:0000075 cell cycle checkpoint; GO:0000245 spliceosomal complex assembly; GO:0000278 mitotic cell cycle; GO:0000375 RNA splicing, via transesterification reactions; GO:0000377 RNA splicing, via transesterification reactions with bulged adenosine as nucleophile; GO:0000398 mRNA splicing, via spliceosome; GO:0001558 regulation of cell growth; GO:0006139 nucleobase-containing compound metabolic pr…	GO:0005622 intracellular; GO:0005623 cell; GO:0005634 nucleus; GO:0005737 cytoplasm; GO:0005826 actomyosin contractile ring; GO:0005856 cytoskeleton; GO:0005886 plasma membrane; GO:0005938 cell cortex; GO:0009898 cytoplasmic side of plasma membrane; GO:0015629 actin cytoskeleton; GO:0016020 membrane; GO:0019897 extrinsic component of plasma membrane; GO:0019898 extrinsic component of membrane; GO…	GO:0000166 nucleotide binding; GO:0003824 catalytic activity; GO:0004672 protein kinase activity; GO:0004674 protein serine/threonine kinase activity; GO:0005488 binding; GO:0005524 ATP binding; GO:0005543 phospholipid binding; GO:0008144 drug binding; GO:0008289 lipid binding; GO:0016301 kinase activity; GO:0016740 transferase activity; GO:0016772 transferase activity, transferring phosphorus-co…	PF00069	Protein kinase domain	S	KOG0667	Dual-specificity tyrosine-phosphorylation regulated kinase
A0T0M6	Photosystem I reaction center subunit XI OS=Phaeodactylum tricornutum (strain CCAP 1055/1) OX=556484 GN=psaL PE=3 SV=1	psaL	2.1126	0.0184029	Up	vacuolar membrane	K02699	psaL; photosystem I subunit XI	map00195 Photosynthesis		GO:0005622 intracellular; GO:0005623 cell; GO:0005737 cytoplasm; GO:0009507 chloroplast; GO:0009526 plastid envelope; GO:0009532 plastid stroma; GO:0009534 chloroplast thylakoid; GO:0009535 chloroplast thylakoid membrane; GO:0009536 plastid; GO:0009570 chloroplast stroma; GO:0009579 thylakoid; GO:0009941 chloroplast envelope; GO:0010287 plastoglobule; GO:0016020 membrane; GO:0031967 organelle env…	GO:0005488 binding; GO:0005515 protein binding; GO:0019904 protein domain specific binding;
B7FQB2	Predicted protein OS=Phaeodactylum tricornutum (strain CCAP 1055/1) OX=556484 GN=PHATRDRAFT_54026 PE=4 SV=1	PHATRDRAFT_54026	2.1174	0.00876608	Up	chloroplast
B7G6D3	Metacaspase OS=Phaeodactylum tricornutum (strain CCAP 1055/1) OX=556484 GN=PHATRDRAFT_54873 PE=4 SV=1	PHATRDRAFT_54873	2.1337	0.0305139	Up	chloroplast,mitochondria	K22684	MCA1; metacaspase-1 [EC:3.4.22.-]					PF00656	Caspase domain	DO	KOG1546	Metacaspase involved in regulation of apoptosis
B7G8R4	Uncharacterized protein OS=Phaeodactylum tricornutum (strain CCAP 1055/1) OX=556484 GN=PHATRDRAFT_48891 PE=4 SV=1	PHATRDRAFT_48891	2.1564	0.00638788	Up	chloroplast	K00472	P4HA; prolyl 4-hydroxylase [EC:1.14.11.2]	map00330 Arginine and proline metabolism; map01100 Metabolic pathways				PF01549; PF13640	ShK domain-like; 2OG-Fe(II) oxygenase superfamily	E	KOG1591	Prolyl 4-hydroxylase alpha subunit
A0T0F9	Uncharacterized protein OS=Phaeodactylum tricornutum (strain CCAP 1055/1) OX=556484 GN=ycf89 PE=4 SV=1	ycf89	2.1722	0.0193681	Up	cytoplasm
B7G550	Predicted protein OS=Phaeodactylum tricornutum (strain CCAP 1055/1) OX=556484 GN=PHATRDRAFT_47852 PE=4 SV=1	PHATRDRAFT_47852	2.1784	0.00178101	Up	mitochondria
B7GDA0	Predicted protein OS=Phaeodactylum tricornutum (strain CCAP 1055/1) OX=556484 GN=PHATRDRAFT_50197 PE=4 SV=1	PHATRDRAFT_50197	2.1943	0.0478405	Up	cytoplasm	K17609	NXN; nucleoredoxin [EC:1.8.1.8]					PF13905	Thioredoxin-like	O	KOG2501	Thioredoxin, nucleoredoxin and related proteins
B7G457	Predicted protein OS=Phaeodactylum tricornutum (strain CCAP 1055/1) OX=556484 GN=PHATRDRAFT_47579 PE=4 SV=1	PHATRDRAFT_47579	2.1945	0.036132	Up	chloroplast
B7G503	Protein fucoxanthin chlorophyll a/c protein OS=Phaeodactylum tricornutum (strain CCAP 1055/1) OX=556484 GN=Lhcr14 PE=4 SV=1	Lhcr14	2.197	0.0359646	Up	chloroplast	K08907	LHCA1; light-harvesting complex I chlorophyll a/b binding protein 1	map00196 Photosynthesis - antenna proteins; map01100 Metabolic pathways
B7FPS7	Predicted protein OS=Phaeodactylum tricornutum (strain CCAP 1055/1) OX=556484 GN=PHATRDRAFT_42851 PE=4 SV=1	PHATRDRAFT_42851	2.2064	0.022087	Up	cytoplasm							PF00293	NUDIX domain
B7FTY9	Predicted protein OS=Phaeodactylum tricornutum (strain CCAP 1055/1) OX=556484 GN=PHATRDRAFT_44399 PE=4 SV=1	PHATRDRAFT_44399	2.2069	0.00457454	Up	nucleus							PF00439	Bromodomain	BK	KOG1474	Transcription initiation factor TFIID, subunit BDF1 and related bromodomain proteins
B7G6H9	Predicted protein OS=Phaeodactylum tricornutum (strain CCAP 1055/1) OX=556484 GN=PHATRDRAFT_48252 PE=4 SV=1	PHATRDRAFT_48252	2.2123	0.0386433	Up	nucleus							PF00569	Zinc finger, ZZ type
B7G1W6	Predicted protein OS=Phaeodactylum tricornutum (strain CCAP 1055/1) OX=556484 GN=PHATRDRAFT_13157 PE=3 SV=1	PHATRDRAFT_13157	2.2409	0.0135284	Up	chloroplast	K07955	ARL8; ADP-ribosylation factor-like protein 8		GO:0000819 sister chromatid segregation; GO:0001666 response to hypoxia; GO:0001775 cell activation; GO:0002252 immune effector process; GO:0002263 cell activation involved in immune response; GO:0002274 myeloid leukocyte activation; GO:0002275 myeloid cell activation involved in immune response; GO:0002283 neutrophil activation involved in immune response; GO:0002366 leukocyte activation involve…	GO:0000306 extrinsic component of vacuolar membrane; GO:0000323 lytic vacuole; GO:0005622 intracellular; GO:0005623 cell; GO:0005737 cytoplasm; GO:0005764 lysosome; GO:0005765 lysosomal membrane; GO:0005766 primary lysosome; GO:0005768 endosome; GO:0005770 late endosome; GO:0005773 vacuole; GO:0005774 vacuolar membrane; GO:0005819 spindle; GO:0005856 cytoskeleton; GO:0005886 plasma membrane; GO:0…	GO:0000166 nucleotide binding; GO:0001882 nucleoside binding; GO:0001883 purine nucleoside binding; GO:0003824 catalytic activity; GO:0003924 GTPase activity; GO:0005488 binding; GO:0005515 protein binding; GO:0005525 GTP binding; GO:0008092 cytoskeletal protein binding; GO:0015631 tubulin binding; GO:0016462 pyrophosphatase activity; GO:0016787 hydrolase activity; GO:0016817 hydrolase activity, …	PF00025	ADP-ribosylation factor family	U	KOG0075	GTP-binding ADP-ribosylation factor-like protein
B7GBV8	Predicted protein OS=Phaeodactylum tricornutum (strain CCAP 1055/1) OX=556484 GN=PHATRDRAFT_49782 PE=4 SV=1	PHATRDRAFT_49782	2.2477	0.00933128	Up	cytoplasm
B7G4J7	Sensor kinase protein 4 OS=Phaeodactylum tricornutum (strain CCAP 1055/1) OX=556484 GN=SKP4 PE=4 SV=1	SKP4	2.2517	6.1164e-05	Up	cytoplasm	K14509	ETR, ERS; ethylene receptor [EC:2.7.13.-]	map04016 MAPK signaling pathway - plant; map04075 Plant hormone signal transduction				PF08447; PF00989; PF00512; PF02518; PF00072	PAS fold; PAS fold; His Kinase A (phospho-acceptor) domain; Histidine kinase-, DNA gyrase B-, and HSP90-like ATPase; Response regulator receiver domain	T	KOG0519	Sensory transduction histidine kinase
B7FVD8	Predicted protein OS=Phaeodactylum tricornutum (strain CCAP 1055/1) OX=556484 GN=PHATRDRAFT_26375 PE=4 SV=1	PHATRDRAFT_26375	2.2684	0.0423428	Up	cytoplasm	K15523	FN3KRP; protein-ribulosamine 3-kinase [EC:2.7.1.172]							G	KOG3021	Predicted kinase
B7G8C2	Predicted protein OS=Phaeodactylum tricornutum (strain CCAP 1055/1) OX=556484 GN=PHATRDRAFT_48778 PE=4 SV=1	PHATRDRAFT_48778	2.2697	0.0401423	Up	cytoplasm							PF00887	Acyl CoA binding protein
B7GE41	Predicted protein OS=Phaeodactylum tricornutum (strain CCAP 1055/1) OX=556484 GN=PHATRDRAFT_50434 PE=4 SV=1	PHATRDRAFT_50434	2.2959	0.0307657	Up	mitochondria
B7FWB8	Predicted protein OS=Phaeodactylum tricornutum (strain CCAP 1055/1) OX=556484 GN=PHATRDRAFT_45057 PE=4 SV=1	PHATRDRAFT_45057	2.2961	0.0322539	Up	cytoplasm
B7G3D1	Predicted protein OS=Phaeodactylum tricornutum (strain CCAP 1055/1) OX=556484 GN=PHATRDRAFT_47434 PE=4 SV=1	PHATRDRAFT_47434	2.3042	0.0283812	Up	nucleus							PF03105	SPX domain	P	KOG1161	Protein involved in vacuolar polyphosphate accumulation, contains SPX domain
B7FTR2	Predicted protein OS=Phaeodactylum tricornutum (strain CCAP 1055/1) OX=556484 GN=PHATRDRAFT_44332 PE=4 SV=1	PHATRDRAFT_44332	2.3097	0.0200053	Up	nucleus
B7FZ90	Predicted protein OS=Phaeodactylum tricornutum (strain CCAP 1055/1) OX=556484 GN=PHATRDRAFT_35784 PE=4 SV=1	PHATRDRAFT_35784	2.3272	0.0221347	Up	chloroplast
B7FRS6	Predicted protein OS=Phaeodactylum tricornutum (strain CCAP 1055/1) OX=556484 GN=PHATRDRAFT_43297 PE=4 SV=1	PHATRDRAFT_43297	2.3605	0.0239631	Up	endoplasmic reticulum
B7G0S1	Predicted protein OS=Phaeodactylum tricornutum (strain CCAP 1055/1) OX=556484 GN=PHATRDRAFT_46302 PE=4 SV=1	PHATRDRAFT_46302	2.3733	0.0114628	Up	plasma membrane									P	KOG1418	Tandem pore domain K+ channel
B7FV42	Protein fucoxanthin chlorophyll a/c protein OS=Phaeodactylum tricornutum (strain CCAP 1055/1) OX=556484 GN=Lhcf16 PE=4 SV=1	Lhcf16	2.3752	0.0369217	Up	chloroplast	K08907	LHCA1; light-harvesting complex I chlorophyll a/b binding protein 1	map00196 Photosynthesis - antenna proteins; map01100 Metabolic pathways
B5Y5G8	Predicted protein OS=Phaeodactylum tricornutum (strain CCAP 1055/1) OX=556484 GN=PHATR_44137 PE=4 SV=1	PHATR_44137	2.3788	0.00379724	Up	nucleus	K00472	P4HA; prolyl 4-hydroxylase [EC:1.14.11.2]	map00330 Arginine and proline metabolism; map01100 Metabolic pathways				PF13640	2OG-Fe(II) oxygenase superfamily	E	KOG1591	Prolyl 4-hydroxylase alpha subunit
B7S3P4	Predicted protein OS=Phaeodactylum tricornutum (strain CCAP 1055/1) OX=556484 GN=PHATRDRAFT_bd1579 PE=4 SV=1	PHATRDRAFT_bd1579	2.4073	0.0159705	Up	plasma membrane
B7FRB9	Predicted protein OS=Phaeodactylum tricornutum (strain CCAP 1055/1) OX=556484 GN=PHATRDRAFT_31436 PE=3 SV=1	PHATRDRAFT_31436	2.4298	0.0374932	Up	chloroplast	K13348	MPV17; protein Mpv17	map04146 Peroxisome	GO:0000302 response to reactive oxygen species; GO:0006950 response to stress; GO:0006979 response to oxidative stress; GO:0009987 cellular process; GO:0030154 cell differentiation; GO:0032502 developmental process; GO:0033554 cellular response to stress; GO:0034599 cellular response to oxidative stress; GO:0034614 cellular response to reactive oxygen species; GO:0042221 response to chemical; GO:…	GO:0005622 intracellular; GO:0005623 cell; GO:0005737 cytoplasm; GO:0005739 mitochondrion; GO:0043226 organelle; GO:0043227 membrane-bounded organelle; GO:0043229 intracellular organelle; GO:0043231 intracellular membrane-bounded organelle;				S	KOG1944	Peroxisomal membrane protein MPV17 and related proteins
B7FVC4	Predicted protein OS=Phaeodactylum tricornutum (strain CCAP 1055/1) OX=556484 GN=PHATRDRAFT_45029 PE=4 SV=1	PHATRDRAFT_45029	2.4404	0.0229295	Up	nucleus
B7G8Y2	Predicted protein OS=Phaeodactylum tricornutum (strain CCAP 1055/1) OX=556484 GN=PHATRDRAFT_51174 PE=4 SV=1	PHATRDRAFT_51174	2.4441	0.0129664	Up	cytoplasm	K06184	ABCF1; ATP-binding cassette, subfamily F, member 1		GO:0006412 translation; GO:0006413 translational initiation; GO:0006417 regulation of translation; GO:0006518 peptide metabolic process; GO:0006807 nitrogen compound metabolic process; GO:0006810 transport; GO:0006950 response to stress; GO:0006952 defense response; GO:0006954 inflammatory response; GO:0008152 metabolic process; GO:0009058 biosynthetic process; GO:0009059 macromolecule biosynthet…	GO:0005622 intracellular; GO:0005623 cell; GO:0005634 nucleus; GO:0005635 nuclear envelope; GO:0005654 nucleoplasm; GO:0005737 cytoplasm; GO:0005829 cytosol; GO:0005840 ribosome; GO:0005844 polysome; GO:0012505 endomembrane system; GO:0031967 organelle envelope; GO:0031974 membrane-enclosed lumen; GO:0031975 envelope; GO:0031981 nuclear lumen; GO:0032991 protein-containing complex; GO:0042788 pol…	GO:0000166 nucleotide binding; GO:0003676 nucleic acid binding; GO:0003723 RNA binding; GO:0005488 binding; GO:0005524 ATP binding; GO:0008135 translation factor activity, RNA binding; GO:0008144 drug binding; GO:0008494 translation activator activity; GO:0017076 purine nucleotide binding; GO:0030554 adenyl nucleotide binding; GO:0032553 ribonucleotide binding; GO:0032555 purine ribonucleotide bi…	PF00005	ABC transporter	J	KOG0066	eIF2-interacting protein ABC50 (ABC superfamily)
B5Y4S6	Predicted protein OS=Phaeodactylum tricornutum (strain CCAP 1055/1) OX=556484 GN=PHATR_43924 PE=4 SV=1	PHATR_43924	2.4455	0.0493053	Up	nucleus				GO:0001932 regulation of protein phosphorylation; GO:0001933 negative regulation of protein phosphorylation; GO:0003008 system process; GO:0003014 renal system process; GO:0006469 negative regulation of protein kinase activity; GO:0009892 negative regulation of metabolic process; GO:0010563 negative regulation of phosphorus metabolic process; GO:0010605 negative regulation of macromolecule metabo…	GO:0005622 intracellular; GO:0005623 cell; GO:0005634 nucleus; GO:0005730 nucleolus; GO:0031974 membrane-enclosed lumen; GO:0031981 nuclear lumen; GO:0043226 organelle; GO:0043227 membrane-bounded organelle; GO:0043228 non-membrane-bounded organelle; GO:0043229 intracellular organelle; GO:0043231 intracellular membrane-bounded organelle; GO:0043232 intracellular non-membrane-bounded organelle; GO…	GO:0003676 nucleic acid binding; GO:0003723 RNA binding; GO:0003725 double-stranded RNA binding; GO:0004857 enzyme inhibitor activity; GO:0004860 protein kinase inhibitor activity; GO:0005488 binding; GO:0005515 protein binding; GO:0019207 kinase regulator activity; GO:0019210 kinase inhibitor activity; GO:0019887 protein kinase regulator activity; GO:0019899 enzyme binding; GO:0019900 kinase bin…			S	KOG4055	Uncharacterized conserved protein
B7G011	Predicted protein OS=Phaeodactylum tricornutum (strain CCAP 1055/1) OX=556484 GN=PHATRDRAFT_46089 PE=4 SV=1	PHATRDRAFT_46089	2.4528	0.0189005	Up	chloroplast
B7G256	Predicted protein OS=Phaeodactylum tricornutum (strain CCAP 1055/1) OX=556484 GN=PHATRDRAFT_47011 PE=4 SV=1	PHATRDRAFT_47011	2.4717	0.0177094	Up	cytoplasm	K11654	SMARCA5, SNF2H, ISWI; SWI/SNF-related matrix-associated actin-dependent regulator of chromatin subfamily A member 5 [EC:3.6.4.-]					PF09011; PF09111	Domain of unknown function (DUF1898); SLIDE	K	KOG0385	Chromatin remodeling complex WSTF-ISWI, small subunit
B7FUG6	Predicted protein OS=Phaeodactylum tricornutum (strain CCAP 1055/1) OX=556484 GN=PHATRDRAFT_44546 PE=4 SV=1	PHATRDRAFT_44546	2.4895	0.0488188	Up	chloroplast							PF00248	Aldo/keto reductase family	C	KOG1575	Voltage-gated shaker-like K+ channel, subunit beta/KCNAB
B5Y506	Predicted protein (Fragment) OS=Phaeodactylum tricornutum (strain CCAP 1055/1) OX=556484 GN=PHATR_10454 PE=4 SV=1	PHATR_10454	2.4978	0.0103007	Up	peroxisome				GO:0000003 reproduction; GO:0001505 regulation of neurotransmitter levels; GO:0001558 regulation of cell growth; GO:0001708 cell fate specification; GO:0002084 protein depalmitoylation; GO:0003008 system process; GO:0006139 nucleobase-containing compound metabolic process; GO:0006163 purine nucleotide metabolic process; GO:0006164 purine nucleotide biosynthetic process; GO:0006464 cellular protei…	GO:0000323 lytic vacuole; GO:0005576 extracellular region; GO:0005615 extracellular space; GO:0005622 intracellular; GO:0005623 cell; GO:0005634 nucleus; GO:0005737 cytoplasm; GO:0005764 lysosome; GO:0005773 vacuole; GO:0005775 vacuolar lumen; GO:0005783 endoplasmic reticulum; GO:0005789 endoplasmic reticulum membrane; GO:0005794 Golgi apparatus; GO:0005829 cytosol; GO:0008021 synaptic vesicle; G…	GO:0003824 catalytic activity; GO:0008474 palmitoyl-(protein) hydrolase activity; GO:0016289 CoA hydrolase activity; GO:0016290 palmitoyl-CoA hydrolase activity; GO:0016462 pyrophosphatase activity; GO:0016787 hydrolase activity; GO:0016788 hydrolase activity, acting on ester bonds; GO:0016790 thiolester hydrolase activity; GO:0016817 hydrolase activity, acting on acid anhydrides; GO:0016818 hydr…	PF02089	Palmitoyl protein thioesterase	I	KOG2541	Palmitoyl protein thioesterase
B7G972	Predicted protein OS=Phaeodactylum tricornutum (strain CCAP 1055/1) OX=556484 GN=PHATRDRAFT_49012 PE=4 SV=1	PHATRDRAFT_49012	2.5059	0.0297372	Up	mitochondria	K18342	OTUD6; OTU domain-containing protein 6 [EC:3.4.19.12]		GO:0006417 regulation of translation; GO:0006464 cellular protein modification process; GO:0006508 proteolysis; GO:0006511 ubiquitin-dependent protein catabolic process; GO:0006807 nitrogen compound metabolic process; GO:0006950 response to stress; GO:0008152 metabolic process; GO:0008283 cell population proliferation; GO:0009056 catabolic process; GO:0009057 macromolecule catabolic process; GO:0…	GO:0005622 intracellular; GO:0005623 cell; GO:0005737 cytoplasm;	GO:0003824 catalytic activity; GO:0004843 thiol-dependent ubiquitin-specific protease activity; GO:0008233 peptidase activity; GO:0008234 cysteine-type peptidase activity; GO:0016787 hydrolase activity; GO:0019783 ubiquitin-like protein-specific protease activity; GO:0036459 thiol-dependent ubiquitinyl hydrolase activity; GO:0070011 peptidase activity, acting on L-amino acid peptides; GO:0101005 …			OT	KOG2606	OTU (ovarian tumor)-like cysteine protease
B7GB54	Predicted protein OS=Phaeodactylum tricornutum (strain CCAP 1055/1) OX=556484 GN=PHATRDRAFT_49592 PE=4 SV=1	PHATRDRAFT_49592	2.5159	0.0193453	Up	nucleus
B7FX33	Predicted protein (Fragment) OS=Phaeodactylum tricornutum (strain CCAP 1055/1) OX=556484 GN=PHATRDRAFT_8269 PE=4 SV=1	PHATRDRAFT_8269	2.5189	0.0354317	Up	chloroplast	K11294	NCL, NSR1; nucleolin					PF00076	RNA recognition motif. (a.k.a. RRM, RBD, or RNP domain)	A	KOG0118	FOG: RRM domain
B7G5A1	Glutamine synthetase OS=Phaeodactylum tricornutum (strain CCAP 1055/1) OX=556484 GN=PHATRDRAFT_51092 PE=3 SV=1	PHATRDRAFT_51092	2.5618	0.00819125	Up	chloroplast	K01915	glnA, GLUL; glutamine synthetase [EC:6.3.1.2]	map00220 Arginine biosynthesis; map00250 Alanine, aspartate and glutamate metabolism; map00630 Glyoxylate and dicarboxylate metabolism; map00910 Nitrogen metabolism; map01100 Metabolic pathways; map01230 Biosynthesis of amino acids				PF03951; PF00120	Glutamine synthetase, beta-Grasp domain; Glutamine synthetase, catalytic domain	E	KOG0683	Glutamine synthetase
B7G7F7	Predicted protein OS=Phaeodactylum tricornutum (strain CCAP 1055/1) OX=556484 GN=PHATRDRAFT_48704 PE=4 SV=1	PHATRDRAFT_48704	2.6004	0.0290823	Up	chloroplast							PF13649	Methyltransferase domain
B7GBV6	Purine permease (Fragment) OS=Phaeodactylum tricornutum (strain CCAP 1055/1) OX=556484 GN=PHATRDRAFT_52619 PE=4 SV=1	PHATRDRAFT_52619	2.6166	0.0488002	Up	plasma membrane	K14611	SLC23A1, SVCT1; solute carrier family 23 (nucleobase transporter), member 1		GO:0006810 transport; GO:0006811 ion transport; GO:0006812 cation transport; GO:0006820 anion transport; GO:0006863 purine nucleobase transport; GO:0015711 organic anion transport; GO:0015747 urate transport; GO:0015851 nucleobase transport; GO:0034220 ion transmembrane transport; GO:0042906 xanthine transport; GO:0051179 localization; GO:0051234 establishment of localization; GO:0055085 transmem…	GO:0000322 storage vacuole; GO:0000323 lytic vacuole; GO:0000324 fungal-type vacuole; GO:0005622 intracellular; GO:0005623 cell; GO:0005737 cytoplasm; GO:0005768 endosome; GO:0005773 vacuole; GO:0005775 vacuolar lumen; GO:0005776 autophagosome; GO:0005886 plasma membrane; GO:0005887 integral component of plasma membrane; GO:0010008 endosome membrane; GO:0012505 endomembrane system; GO:0016020 mem…	GO:0002054 nucleobase binding; GO:0002060 purine nucleobase binding; GO:0005215 transporter activity; GO:0005345 purine nucleobase transmembrane transporter activity; GO:0005488 binding; GO:0008324 cation transmembrane transporter activity; GO:0008509 anion transmembrane transporter activity; GO:0008514 organic anion transmembrane transporter activity; GO:0015075 ion transmembrane transporter act…
B7G7M0	Predicted protein OS=Phaeodactylum tricornutum (strain CCAP 1055/1) OX=556484 GN=PHATRDRAFT_48543 PE=4 SV=1	PHATRDRAFT_48543	2.6202	0.0425524	Up	nucleus
B7G487	Predicted protein OS=Phaeodactylum tricornutum (strain CCAP 1055/1) OX=556484 GN=PHATRDRAFT_54765 PE=4 SV=1	PHATRDRAFT_54765	2.6235	0.042743	Up	chloroplast							PF13650	Aspartyl protease
B7G3F6	Mitotic spindle assembly checkpoint protein OS=Phaeodactylum tricornutum (strain CCAP 1055/1) OX=556484 GN=Pt-MAD1 PE=4 SV=1	Pt-MAD1	2.6347	0.0170919	Up	nucleus	K06679	MAD1; mitotic spindle assembly checkpoint protein MAD1		GO:0000070 mitotic sister chromatid segregation; GO:0000075 cell cycle checkpoint; GO:0000278 mitotic cell cycle; GO:0000280 nuclear division; GO:0000819 sister chromatid segregation; GO:0002376 immune system process; GO:0002520 immune system development; GO:0002682 regulation of immune system process; GO:0002683 negative regulation of immune system process; GO:0002694 regulation of leukocyte act…	GO:0000228 nuclear chromosome; GO:0000775 chromosome, centromeric region; GO:0000776 kinetochore; GO:0000777 condensed chromosome kinetochore; GO:0000778 condensed nuclear chromosome kinetochore; GO:0000779 condensed chromosome, centromeric region; GO:0000780 condensed nuclear chromosome, centromeric region; GO:0000793 condensed chromosome; GO:0000794 condensed nuclear chromosome; GO:0000922 spin…	GO:0005488 binding; GO:0005515 protein binding; GO:0042802 identical protein binding; GO:0043515 kinetochore binding; GO:0044877 protein-containing complex binding;			D	KOG4593	Mitotic checkpoint protein MAD1
B7FZA1	Predicted protein (Fragment) OS=Phaeodactylum tricornutum (strain CCAP 1055/1) OX=556484 GN=PHATRDRAFT_20332 PE=4 SV=1	PHATRDRAFT_20332	2.6636	0.0457147	Up	endoplasmic reticulum
B7G6F4	Predicted protein OS=Phaeodactylum tricornutum (strain CCAP 1055/1) OX=556484 GN=PHATRDRAFT_48230 PE=4 SV=1	PHATRDRAFT_48230	2.6793	0.0207907	Up	Golgi apparatus
B7FUC0	Predicted protein OS=Phaeodactylum tricornutum (strain CCAP 1055/1) OX=556484 GN=PHATRDRAFT_44501 PE=4 SV=1	PHATRDRAFT_44501	2.7061	0.000144413	Up	nucleus
B7GAI4	Predicted protein OS=Phaeodactylum tricornutum (strain CCAP 1055/1) OX=556484 GN=PHATRDRAFT_49414 PE=4 SV=1	PHATRDRAFT_49414	2.7296	0.00857434	Up	nucleus
B7GBE9	Predicted protein (Fragment) OS=Phaeodactylum tricornutum (strain CCAP 1055/1) OX=556484 GN=PHATRDRAFT_16069 PE=3 SV=1	PHATRDRAFT_16069	2.7686	0.0253968	Up	cytoplasm	K00382	DLD, lpd, pdhD; dihydrolipoamide dehydrogenase [EC:1.8.1.4]	map00010 Glycolysis / Gluconeogenesis; map00020 Citrate cycle (TCA cycle); map00260 Glycine, serine and threonine metabolism; map00280 Valine, leucine and isoleucine degradation; map00310 Lysine degradation; map00380 Tryptophan metabolism; map00620 Pyruvate metabolism; map00630 Glyoxylate and dicarboxylate metabolism; map00640 Propanoate metabolism; map01100 Metabolic pathways; map01110 Biosynthe…				PF07992; PF02852	Pyridine nucleotide-disulphide oxidoreductase; Pyridine nucleotide-disulphide oxidoreductase, dimerisation domain	C	KOG1335	Dihydrolipoamide dehydrogenase
B7FTF6	Predicted protein OS=Phaeodactylum tricornutum (strain CCAP 1055/1) OX=556484 GN=PHATRDRAFT_43777 PE=4 SV=1	PHATRDRAFT_43777	2.776	0.0322432	Up	nucleus
B7G3P5	Predicted protein OS=Phaeodactylum tricornutum (strain CCAP 1055/1) OX=556484 GN=PHATRDRAFT_47246 PE=4 SV=1	PHATRDRAFT_47246	2.8143	0.00681292	Up	nucleus
B7G6U5	Membrane magnesium transporter OS=Phaeodactylum tricornutum (strain CCAP 1055/1) OX=556484 GN=PHATRDRAFT_38786 PE=3 SV=1	PHATRDRAFT_38786	2.8321	0.0356845	Up	chloroplast
B7G5M4	Predicted protein OS=Phaeodactylum tricornutum (strain CCAP 1055/1) OX=556484 GN=PHATRDRAFT_29217 PE=4 SV=1	PHATRDRAFT_29217	2.8566	0.0310406	Up	chloroplast				GO:0000054 ribosomal subunit export from nucleus; GO:0000055 ribosomal large subunit export from nucleus; GO:0001558 regulation of cell growth; GO:0006355 regulation of transcription, DNA-templated; GO:0006403 RNA localization; GO:0006405 RNA export from nucleus; GO:0006508 proteolysis; GO:0006611 protein export from nucleus; GO:0006807 nitrogen compound metabolic process; GO:0006810 transport; G…	GO:0005622 intracellular; GO:0005623 cell; GO:0005634 nucleus; GO:0005654 nucleoplasm; GO:0005730 nucleolus; GO:0005737 cytoplasm; GO:0005886 plasma membrane; GO:0016020 membrane; GO:0030684 preribosome; GO:0030687 preribosome, large subunit precursor; GO:0031974 membrane-enclosed lumen; GO:0031981 nuclear lumen; GO:0032991 protein-containing complex; GO:0043226 organelle; GO:0043227 membrane-bou…	GO:0003676 nucleic acid binding; GO:0003677 DNA binding; GO:0003700 DNA-binding transcription factor activity; GO:0003824 catalytic activity; GO:0005488 binding; GO:0005515 protein binding; GO:0008233 peptidase activity; GO:0008237 metallopeptidase activity; GO:0016787 hydrolase activity; GO:0019899 enzyme binding; GO:0031625 ubiquitin protein ligase binding; GO:0044389 ubiquitin-like protein lig…	PF00557	Metallopeptidase family M24	J	KOG2776	Metallopeptidase
B7FQR9	Predicted protein OS=Phaeodactylum tricornutum (strain CCAP 1055/1) OX=556484 GN=PHATRDRAFT_43138 PE=4 SV=1	PHATRDRAFT_43138	2.8652	0.0133691	Up	nucleus
B7G905	Predicted protein OS=Phaeodactylum tricornutum (strain CCAP 1055/1) OX=556484 GN=PHATRDRAFT_48955 PE=4 SV=1	PHATRDRAFT_48955	2.8673	0.0162958	Up	plasma membrane							PF03638; PF12937	Tesmin/TSO1-like CXC domain; F-box-like	P	KOG1485	Mitochondrial Fe2+ transporter MMT1 and related transporters (cation diffusion facilitator superfamily)
B7G9W9	Predicted protein OS=Phaeodactylum tricornutum (strain CCAP 1055/1) OX=556484 GN=PHATRDRAFT_49228 PE=4 SV=1	PHATRDRAFT_49228	2.9153	0.00357839	Up	nucleus
B5Y4V6	Carboxypeptidase OS=Phaeodactylum tricornutum (strain CCAP 1055/1) OX=556484 GN=PHATR_18551 PE=3 SV=1	PHATR_18551	2.9714	0.0342841	Up	chloroplast	K16297	SCPL-II; serine carboxypeptidase-like clade II [EC:3.4.16.-]		GO:0006508 proteolysis; GO:0006807 nitrogen compound metabolic process; GO:0007154 cell communication; GO:0007165 signal transduction; GO:0008152 metabolic process; GO:0009056 catabolic process; GO:0009057 macromolecule catabolic process; GO:0009719 response to endogenous stimulus; GO:0009725 response to hormone; GO:0009741 response to brassinosteroid; GO:0009742 brassinosteroid mediated signalin…	GO:0005576 extracellular region; GO:0005615 extracellular space; GO:0005618 cell wall; GO:0005622 intracellular; GO:0005623 cell; GO:0005737 cytoplasm; GO:0005773 vacuole; GO:0005911 cell-cell junction; GO:0009505 plant-type cell wall; GO:0009506 plasmodesma; GO:0030054 cell junction; GO:0030312 external encapsulating structure; GO:0043226 organelle; GO:0043227 membrane-bounded organelle; GO:0043…	GO:0003824 catalytic activity; GO:0004180 carboxypeptidase activity; GO:0004185 serine-type carboxypeptidase activity; GO:0008233 peptidase activity; GO:0008236 serine-type peptidase activity; GO:0008238 exopeptidase activity; GO:0016787 hydrolase activity; GO:0017171 serine hydrolase activity; GO:0070008 serine-type exopeptidase activity; GO:0070011 peptidase activity, acting on L-amino acid pep…	PF00450	Serine carboxypeptidase	E	KOG1282	Serine carboxypeptidases (lysosomal cathepsin A)
B7G9S2	Predicted protein OS=Phaeodactylum tricornutum (strain CCAP 1055/1) OX=556484 GN=PHATRDRAFT_49187 PE=4 SV=1	PHATRDRAFT_49187	3.035	0.0369399	Up	mitochondria
B7FY69	Predicted protein OS=Phaeodactylum tricornutum (strain CCAP 1055/1) OX=556484 GN=PHATRDRAFT_45589 PE=4 SV=1	PHATRDRAFT_45589	3.0587	0.000875098	Up	nucleus
B7FYD0	Predicted protein OS=Phaeodactylum tricornutum (strain CCAP 1055/1) OX=556484 GN=PHATRDRAFT_45639 PE=4 SV=1	PHATRDRAFT_45639	3.1185	0.0458803	Up	cytoplasm	K22857	EEF1AKMT4; EEF1A lysine methyltransferase 4 [EC:2.1.1.-]		GO:0006464 cellular protein modification process; GO:0006479 protein methylation; GO:0006807 nitrogen compound metabolic process; GO:0008152 metabolic process; GO:0008213 protein alkylation; GO:0009987 cellular process; GO:0018022 peptidyl-lysine methylation; GO:0018023 peptidyl-lysine trimethylation; GO:0018026 peptidyl-lysine monomethylation; GO:0018027 peptidyl-lysine dimethylation; GO:0018193…		GO:0003824 catalytic activity; GO:0008168 methyltransferase activity; GO:0008170 N-methyltransferase activity; GO:0008276 protein methyltransferase activity; GO:0008757 S-adenosylmethionine-dependent methyltransferase activity; GO:0016278 lysine N-methyltransferase activity; GO:0016279 protein-lysine N-methyltransferase activity; GO:0016740 transferase activity; GO:0016741 transferase activity, t…	PF08241	Methyltransferase domain	S	KOG2352	Predicted spermine/spermidine synthase
B7FTB3	Predicted protein OS=Phaeodactylum tricornutum (strain CCAP 1055/1) OX=556484 GN=PHATRDRAFT_43744 PE=4 SV=1	PHATRDRAFT_43744	3.2556	0.0426908	Up	nucleus
B7FUI2	Predicted protein (Fragment) OS=Phaeodactylum tricornutum (strain CCAP 1055/1) OX=556484 GN=PHATRDRAFT_44561 PE=4 SV=1	PHATRDRAFT_44561	3.2783	0.0179239	Up	nucleus	K15177	LEO1; RNA polymerase-associated protein LEO1		GO:0001501 skeletal system development; GO:0001672 regulation of chromatin assembly or disassembly; GO:0001704 formation of primary germ layer; GO:0001706 endoderm formation; GO:0001711 endodermal cell fate commitment; GO:0002682 regulation of immune system process; GO:0002683 negative regulation of immune system process; GO:0006139 nucleobase-containing compound metabolic process; GO:0006282 reg…	GO:0000428 DNA-directed RNA polymerase complex; GO:0001650 fibrillar center; GO:0005622 intracellular; GO:0005623 cell; GO:0005634 nucleus; GO:0005654 nucleoplasm; GO:0005730 nucleolus; GO:0005737 cytoplasm; GO:0005813 centrosome; GO:0005815 microtubule organizing center; GO:0005829 cytosol; GO:0005856 cytoskeleton; GO:0008023 transcription elongation factor complex; GO:0015630 microtubule cytosk…	GO:0000993 RNA polymerase II complex binding; GO:0001098 basal transcription machinery binding; GO:0001099 basal RNA polymerase II transcription machinery binding; GO:0003676 nucleic acid binding; GO:0003723 RNA binding; GO:0005488 binding; GO:0005515 protein binding; GO:0019899 enzyme binding; GO:0043175 RNA polymerase core enzyme binding; GO:0044877 protein-containing complex binding; GO:004530…			S	KOG2428	Uncharacterized conserved protein
B7GC23	Predicted protein (Fragment) OS=Phaeodactylum tricornutum (strain CCAP 1055/1) OX=556484 GN=PHATRDRAFT_16334 PE=4 SV=1	PHATRDRAFT_16334	3.3144	0.00178366	Up	chloroplast
B7FQU1	Predicted protein OS=Phaeodactylum tricornutum (strain CCAP 1055/1) OX=556484 GN=PHATRDRAFT_32316 PE=4 SV=1	PHATRDRAFT_32316	3.3147	0.0116464	Up	plasma membrane
B7S4D8	Predicted protein OS=Phaeodactylum tricornutum (strain CCAP 1055/1) OX=556484 GN=PHATRDRAFT_bd1463 PE=4 SV=1	PHATRDRAFT_bd1463	3.3255	0.00548831	Up	nucleus							PF00485	Phosphoribulokinase / Uridine kinase family	FH	KOG2702	Predicted panthothenate kinase/uridine kinase-related protein
B7FZW5	Urea transporter OS=Phaeodactylum tricornutum (strain CCAP 1055/1) OX=556484 GN=PHATRDRAFT_20424 PE=3 SV=1	PHATRDRAFT_20424	3.3358	0.0125317	Up	plasma membrane	K20989	DUR3; urea-proton symporter		GO:0006807 nitrogen compound metabolic process; GO:0006810 transport; GO:0006811 ion transport; GO:0006812 cation transport; GO:0006950 response to stress; GO:0006995 cellular response to nitrogen starvation; GO:0007154 cell communication; GO:0008152 metabolic process; GO:0009056 catabolic process; GO:0009267 cellular response to starvation; GO:0009605 response to external stimulus; GO:0009987 ce…	GO:0000139 Golgi membrane; GO:0005622 intracellular; GO:0005623 cell; GO:0005737 cytoplasm; GO:0005783 endoplasmic reticulum; GO:0005789 endoplasmic reticulum membrane; GO:0005794 Golgi apparatus; GO:0005886 plasma membrane; GO:0005887 integral component of plasma membrane; GO:0012505 endomembrane system; GO:0016020 membrane; GO:0016021 integral component of membrane; GO:0031090 organelle membran…	GO:0005215 transporter activity; GO:0008324 cation transmembrane transporter activity; GO:0008519 ammonium transmembrane transporter activity; GO:0015075 ion transmembrane transporter activity; GO:0015101 organic cation transmembrane transporter activity; GO:0015203 polyamine transmembrane transporter activity; GO:0015204 urea transmembrane transporter activity; GO:0015291 secondary active transm…			E	KOG2348	Urea transporter
B7GB59	Predicted protein OS=Phaeodactylum tricornutum (strain CCAP 1055/1) OX=556484 GN=PHATRDRAFT_49596 PE=3 SV=1	PHATRDRAFT_49596	3.4218	0.0313478	Up	nucleus	K09419	HSFF; heat shock transcription factor, other eukaryote					PF00447	HSF-type DNA-binding	K	KOG0627	Heat shock transcription factor
B7G582	Predicted protein OS=Phaeodactylum tricornutum (strain CCAP 1055/1) OX=556484 GN=PHATRDRAFT_47879 PE=4 SV=1	PHATRDRAFT_47879	3.4853	0.0224128	Up	cytoplasm	K11292	SUPT6H, SPT6; transcription elongation factor SPT6					PF00575	S1 RNA binding domain	A	KOG1856	Transcription elongation factor SPT6
B7FV36	Predicted protein OS=Phaeodactylum tricornutum (strain CCAP 1055/1) OX=556484 GN=PHATRDRAFT_44967 PE=4 SV=1	PHATRDRAFT_44967	3.4989	0.0326443	Up	nucleus
B5Y3G3	Predicted protein (Fragment) OS=Phaeodactylum tricornutum (strain CCAP 1055/1) OX=556484 GN=PHATR_21006 PE=3 SV=1	PHATR_21006	3.5263	0.0117125	Up	nucleus	K13412	CPK; calcium-dependent protein kinase [EC:2.7.11.1]	map04626 Plant-pathogen interaction	GO:0000165 MAPK cascade; GO:0000187 activation of MAPK activity; GO:0001817 regulation of cytokine production; GO:0001932 regulation of protein phosphorylation; GO:0001934 positive regulation of protein phosphorylation; GO:0002218 activation of innate immune response; GO:0002221 pattern recognition receptor signaling pathway; GO:0002224 toll-like receptor signaling pathway; GO:0002237 response to…	GO:0005622 intracellular; GO:0005623 cell; GO:0005634 nucleus; GO:0005654 nucleoplasm; GO:0005737 cytoplasm; GO:0005813 centrosome; GO:0005815 microtubule organizing center; GO:0005829 cytosol; GO:0005856 cytoskeleton; GO:0015630 microtubule cytoskeleton; GO:0031974 membrane-enclosed lumen; GO:0031981 nuclear lumen; GO:0043226 organelle; GO:0043227 membrane-bounded organelle; GO:0043228 non-membr…	GO:0003824 catalytic activity; GO:0004672 protein kinase activity; GO:0004674 protein serine/threonine kinase activity; GO:0004683 calmodulin-dependent protein kinase activity; GO:0005488 binding; GO:0005515 protein binding; GO:0005516 calmodulin binding; GO:0009931 calcium-dependent protein serine/threonine kinase activity; GO:0010857 calcium-dependent protein kinase activity; GO:0016301 kinase …	PF00069; PF13499	Protein kinase domain; EF-hand domain pair	T	KOG0032	Ca2+/calmodulin-dependent protein kinase, EF-Hand protein superfamily
B7FXR6	Predicted protein OS=Phaeodactylum tricornutum (strain CCAP 1055/1) OX=556484 GN=PHATRDRAFT_27039 PE=4 SV=1	PHATRDRAFT_27039	3.5301	0.0412959	Up	cytoplasm	K09540	SEC63, DNAJC23; translocation protein SEC63	map03060 Protein export; map04141 Protein processing in endoplasmic reticulum	GO:0006139 nucleobase-containing compound metabolic process; GO:0006259 DNA metabolic process; GO:0006260 DNA replication; GO:0006457 protein folding; GO:0006458 'de novo' protein folding; GO:0006725 cellular aromatic compound metabolic process; GO:0006807 nitrogen compound metabolic process; GO:0006950 response to stress; GO:0008152 metabolic process; GO:0009058 biosynthetic process; GO:0009059 …	GO:0005622 intracellular; GO:0005623 cell; GO:0005737 cytoplasm; GO:0005829 cytosol; GO:0016020 membrane; GO:0032991 protein-containing complex;	GO:0003756 protein disulfide isomerase activity; GO:0003824 catalytic activity; GO:0005488 binding; GO:0005515 protein binding; GO:0008270 zinc ion binding; GO:0015035 protein disulfide oxidoreductase activity; GO:0015036 disulfide oxidoreductase activity; GO:0016491 oxidoreductase activity; GO:0016667 oxidoreductase activity, acting on a sulfur group of donors; GO:0016853 isomerase activity; GO:…	PF00226	DnaJ domain	AO	KOG0951	RNA helicase BRR2, DEAD-box superfamily
B7G1J8	Predicted protein OS=Phaeodactylum tricornutum (strain CCAP 1055/1) OX=556484 GN=PHATRDRAFT_46535 PE=4 SV=1	PHATRDRAFT_46535	3.5591	0.00349816	Up	nucleus						GO:0003676 nucleic acid binding; GO:0003677 DNA binding; GO:0005488 binding; GO:0097159 organic cyclic compound binding; GO:1901363 heterocyclic compound binding;	PF00249	Myb-like DNA-binding domain	K	KOG0724	Zuotin and related molecular chaperones (DnaJ superfamily), contains DNA-binding domains
B5Y3T4	Predicted protein OS=Phaeodactylum tricornutum (strain CCAP 1055/1) OX=556484 GN=PHATR_46796 PE=4 SV=1	PHATR_46796	3.6099	0.0314684	Up	nucleus
B7G1V7	L-ascorbate peroxidase OS=Phaeodactylum tricornutum (strain CCAP 1055/1) OX=556484 GN=PHATRDRAFT_46616 PE=3 SV=1	PHATRDRAFT_46616	3.8087	0.0195907	Up	chloroplast	K00434	E1.11.1.11; L-ascorbate peroxidase [EC:1.11.1.11]	map00053 Ascorbate and aldarate metabolism; map00480 Glutathione metabolism; map01100 Metabolic pathways	GO:0000003 reproduction; GO:0000302 response to reactive oxygen species; GO:0003006 developmental process involved in reproduction; GO:0006950 response to stress; GO:0006979 response to oxidative stress; GO:0007275 multicellular organism development; GO:0008152 metabolic process; GO:0009056 catabolic process; GO:0009636 response to toxic substance; GO:0009791 post-embryonic development; GO:000984…	GO:0005622 intracellular; GO:0005623 cell; GO:0005737 cytoplasm; GO:0005829 cytosol;	GO:0003824 catalytic activity; GO:0004130 cytochrome-c peroxidase activity; GO:0004601 peroxidase activity; GO:0016209 antioxidant activity; GO:0016491 oxidoreductase activity; GO:0016684 oxidoreductase activity, acting on peroxide as acceptor;	PF00141	Peroxidase
B7FUZ5	Predicted protein OS=Phaeodactylum tricornutum (strain CCAP 1055/1) OX=556484 GN=PHATRDRAFT_44703 PE=4 SV=1	PHATRDRAFT_44703	3.8352	0.0224968	Up	cytoplasm									S	KOG2325	Predicted transporter/transmembrane protein
B7S4E5	Predicted protein (Fragment) OS=Phaeodactylum tricornutum (strain CCAP 1055/1) OX=556484 GN=PHATRDRAFT_bd1471 PE=4 SV=1	PHATRDRAFT_bd1471	4.0578	0.0394747	Up	nucleus
B7GCB8	Predicted protein OS=Phaeodactylum tricornutum (strain CCAP 1055/1) OX=556484 GN=PHATRDRAFT_49924 PE=3 SV=1	PHATRDRAFT_49924	4.1331	0.0476894	Up	chloroplast	K04125	E1.14.11.13; gibberellin 2beta-dioxygenase [EC:1.14.11.13]	map00904 Diterpenoid biosynthesis; map01110 Biosynthesis of secondary metabolites	GO:0006139 nucleobase-containing compound metabolic process; GO:0006206 pyrimidine nucleobase metabolic process; GO:0006725 cellular aromatic compound metabolic process; GO:0006807 nitrogen compound metabolic process; GO:0008152 metabolic process; GO:0009112 nucleobase metabolic process; GO:0009451 RNA modification; GO:0009987 cellular process; GO:0016070 RNA metabolic process; GO:0019858 cytosin…		GO:0003824 catalytic activity; GO:0004131 cytosine deaminase activity; GO:0005488 binding; GO:0008270 zinc ion binding; GO:0016787 hydrolase activity; GO:0016810 hydrolase activity, acting on carbon-nitrogen (but not peptide) bonds; GO:0016814 hydrolase activity, acting on carbon-nitrogen (but not peptide) bonds, in cyclic amidines; GO:0019239 deaminase activity; GO:0043167 ion binding; GO:004316…	PF03171	2OG-Fe(II) oxygenase superfamily	Q	KOG1018	Cytosine deaminase FCY1 and related enzymes
B7FZE1	Precursor of dehydrogenase pyruvate dehydrogenase E1, alpha and beta subunits OS=Phaeodactylum tricornutum (strain CCAP 1055/1) OX=556484 GN=PDH1 PE=4 SV=1	PDH1	4.1621	0.00241819	Up	chloroplast	K00161	PDHA, pdhA; pyruvate dehydrogenase E1 component alpha subunit [EC:1.2.4.1]	map00010 Glycolysis / Gluconeogenesis; map00020 Citrate cycle (TCA cycle); map00620 Pyruvate metabolism; map01100 Metabolic pathways; map01110 Biosynthesis of secondary metabolites; map01200 Carbon metabolism		GO:0005622 intracellular; GO:0005623 cell; GO:0005737 cytoplasm; GO:0009507 chloroplast; GO:0009526 plastid envelope; GO:0009532 plastid stroma; GO:0009536 plastid; GO:0009570 chloroplast stroma; GO:0009941 chloroplast envelope; GO:0031967 organelle envelope; GO:0031975 envelope; GO:0043226 organelle; GO:0043227 membrane-bounded organelle; GO:0043229 intracellular organelle; GO:0043231 intracellu…		PF02779; PF02780	Transketolase, pyrimidine binding domain; Transketolase, C-terminal domain	C	KOG0524	Pyruvate dehydrogenase E1, beta subunit
B7FW22	Predicted protein OS=Phaeodactylum tricornutum (strain CCAP 1055/1) OX=556484 GN=PHATRDRAFT_44900 PE=4 SV=1	PHATRDRAFT_44900	4.1669	0.0314365	Up	chloroplast
B7G3J7	Formamidase-like protein OS=Phaeodactylum tricornutum (strain CCAP 1055/1) OX=556484 GN=PHATRDRAFT_37719 PE=4 SV=1	PHATRDRAFT_37719	4.36	0.0303548	Up	chloroplast
B7S4E4	2-hydroxyacid dehydrogenase OS=Phaeodactylum tricornutum (strain CCAP 1055/1) OX=556484 GN=PHATRDRAFT_bd1469 PE=3 SV=1	PHATRDRAFT_bd1469	4.4573	0.0443297	Up	cytoplasm	K03778	ldhA; D-lactate dehydrogenase [EC:1.1.1.28]	map00620 Pyruvate metabolism; map01100 Metabolic pathways	GO:0008152 metabolic process; GO:0055114 oxidation-reduction process;	GO:0005622 intracellular; GO:0005623 cell; GO:0005634 nucleus; GO:0005737 cytoplasm; GO:0043226 organelle; GO:0043227 membrane-bounded organelle; GO:0043229 intracellular organelle; GO:0043231 intracellular membrane-bounded organelle;	GO:0003824 catalytic activity; GO:0004457 lactate dehydrogenase activity; GO:0008720 D-lactate dehydrogenase activity; GO:0016491 oxidoreductase activity; GO:0016614 oxidoreductase activity, acting on CH-OH group of donors; GO:0016616 oxidoreductase activity, acting on the CH-OH group of donors, NAD or NADP as acceptor;	PF00389; PF02826	D-isomer specific 2-hydroxyacid dehydrogenase, catalytic domain; D-isomer specific 2-hydroxyacid dehydrogenase, NAD binding domain	E	KOG0068	D-3-phosphoglycerate dehydrogenase, D-isomer-specific 2-hydroxy acid dehydrogenase superfamily
B7FZ43	Predicted protein OS=Phaeodactylum tricornutum (strain CCAP 1055/1) OX=556484 GN=PHATRDRAFT_45908 PE=4 SV=1	PHATRDRAFT_45908	4.5811	0.00737158	Up	chloroplast
B7FTY3	Predicted protein OS=Phaeodactylum tricornutum (strain CCAP 1055/1) OX=556484 GN=PHATRDRAFT_44393 PE=4 SV=1	PHATRDRAFT_44393	5.0499	0.0316177	Up	chloroplast
B7FZQ4	Predicted protein OS=Phaeodactylum tricornutum (strain CCAP 1055/1) OX=556484 GN=PHATRDRAFT_45761 PE=4 SV=1	PHATRDRAFT_45761	5.2781	0.032799	Up	nucleus
B7FY87	Predicted protein OS=Phaeodactylum tricornutum (strain CCAP 1055/1) OX=556484 GN=PHATRDRAFT_45605 PE=3 SV=1	PHATRDRAFT_45605	5.2953	0.0314824	Up	cytoplasm							PF03171	2OG-Fe(II) oxygenase superfamily	Q	KOG0143	Iron/ascorbate family oxidoreductases
B7FVV6	Predicted protein OS=Phaeodactylum tricornutum (strain CCAP 1055/1) OX=556484 GN=PHATRDRAFT_54310 PE=4 SV=1	PHATRDRAFT_54310	5.3705	0.00917417	Up	cytoplasm	K14437	CHD7; chromodomain-helicase-DNA-binding protein 7 [EC:3.6.4.12]					PF00385	Chromo (CHRromatin Organisation MOdifier) domain	B	KOG0384	Chromodomain-helicase DNA-binding protein
B7FQ53	Predicted protein OS=Phaeodactylum tricornutum (strain CCAP 1055/1) OX=556484 GN=PHATRDRAFT_42957 PE=4 SV=1	PHATRDRAFT_42957	5.9002	0.0185026	Up	nucleus
B7G5R0	Predicted protein OS=Phaeodactylum tricornutum (strain CCAP 1055/1) OX=556484 GN=PHATRDRAFT_48032 PE=4 SV=1	PHATRDRAFT_48032	5.9981	0.020658	Up	chloroplast	K15777	DOPA; 4,5-DOPA dioxygenase extradiol [EC:1.13.11.-]	map00965 Betalain biosynthesis				PF02900	Catalytic LigB subunit of aromatic ring-opening dioxygenase
B7FQD6	Predicted protein OS=Phaeodactylum tricornutum (strain CCAP 1055/1) OX=556484 GN=PHATRDRAFT_24886 PE=4 SV=1	PHATRDRAFT_24886	6.2366	0.00603938	Up	nucleus	K08081	TR1; tropinone reductase I [EC:1.1.1.206]	map00960 Tropane, piperidine and pyridine alkaloid biosynthesis; map01100 Metabolic pathways; map01110 Biosynthesis of secondary metabolites				PF00505	HMG (high mobility group) box	B	KOG0381	HMG box-containing protein
B7FQG1	Nucleosome assembly protein OS=Phaeodactylum tricornutum (strain CCAP 1055/1) OX=556484 GN=NAP PE=3 SV=1	NAP	6.5473	0.0377755	Up	cytoplasm	K11279	NAP1L1, NRP; nucleosome assembly protein 1-like 1		GO:0000003 reproduction; GO:0000723 telomere maintenance; GO:0002376 immune system process; GO:0002520 immune system development; GO:0003006 developmental process involved in reproduction; GO:0003008 system process; GO:0006139 nucleobase-containing compound metabolic process; GO:0006259 DNA metabolic process; GO:0006260 DNA replication; GO:0006323 DNA packaging; GO:0006325 chromatin organization;…	GO:0000228 nuclear chromosome; GO:0000785 chromatin; GO:0000790 nuclear chromatin; GO:0005622 intracellular; GO:0005623 cell; GO:0005634 nucleus; GO:0005694 chromosome; GO:0005737 cytoplasm; GO:0005739 mitochondrion; GO:0005829 cytosol; GO:0005856 cytoskeleton; GO:0005933 cellular bud; GO:0005935 cellular bud neck; GO:0005938 cell cortex; GO:0005940 septin ring; GO:0016006 Nebenkern; GO:0030425 d…	GO:0003682 chromatin binding; GO:0005488 binding; GO:0005496 steroid binding; GO:0005515 protein binding; GO:0008047 enzyme activator activity; GO:0008134 transcription factor binding; GO:0008289 lipid binding; GO:0015485 cholesterol binding; GO:0019899 enzyme binding; GO:0019900 kinase binding; GO:0030234 enzyme regulator activity; GO:0030332 cyclin binding; GO:0031491 nucleosome binding; GO:003…			BD	KOG1507	Nucleosome assembly protein NAP-1
B7FZC7	Predicted protein (Fragment) OS=Phaeodactylum tricornutum (strain CCAP 1055/1) OX=556484 GN=PHATRDRAFT_12331 PE=4 SV=1	PHATRDRAFT_12331	6.8545	0.00428618	Up	nucleus	K22390	ACP7; acid phosphatase type 7					PF00149; PF14008	Calcineurin-like phosphoesterase; Iron/zinc purple acid phosphatase-like protein C	E	KOG1378	Purple acid phosphatase
B5Y3W0	Predicted protein OS=Phaeodactylum tricornutum (strain CCAP 1055/1) OX=556484 GN=PHATR_46819 PE=4 SV=1	PHATR_46819	8.3603	0.0225307	Up	cytoplasm
B7GAN1	Predicted protein OS=Phaeodactylum tricornutum (strain CCAP 1055/1) OX=556484 GN=PHATRDRAFT_40163 PE=4 SV=1	PHATRDRAFT_40163	8.9299	0.0492937	Up	cytoplasm	K00967	PCYT2; ethanolamine-phosphate cytidylyltransferase [EC:2.7.7.14]	map00440 Phosphonate and phosphinate metabolism; map00564 Glycerophospholipid metabolism; map01100 Metabolic pathways	GO:0006066 alcohol metabolic process; GO:0006576 cellular biogenic amine metabolic process; GO:0006629 lipid metabolic process; GO:0006644 phospholipid metabolic process; GO:0006646 phosphatidylethanolamine biosynthetic process; GO:0006650 glycerophospholipid metabolic process; GO:0006793 phosphorus metabolic process; GO:0006796 phosphate-containing compound metabolic process; GO:0006807 nitrogen…	GO:0005622 intracellular; GO:0005623 cell; GO:0005634 nucleus; GO:0005737 cytoplasm; GO:0005739 mitochondrion; GO:0005740 mitochondrial envelope; GO:0005741 mitochondrial outer membrane; GO:0005783 endoplasmic reticulum; GO:0005789 endoplasmic reticulum membrane; GO:0012505 endomembrane system; GO:0016020 membrane; GO:0016021 integral component of membrane; GO:0019867 outer membrane; GO:0031090 o…	GO:0003824 catalytic activity; GO:0004306 ethanolamine-phosphate cytidylyltransferase activity; GO:0005488 binding; GO:0005515 protein binding; GO:0016740 transferase activity; GO:0016772 transferase activity, transferring phosphorus-containing groups; GO:0016779 nucleotidyltransferase activity; GO:0070567 cytidylyltransferase activity;	PF01467	Cytidylyltransferase	I	KOG2803	Choline phosphate cytidylyltransferase/Predicted CDP-ethanolamine synthase
B5Y3F8	Predicted protein (Fragment) OS=Phaeodactylum tricornutum (strain CCAP 1055/1) OX=556484 GN=PHATR_1103 PE=4 SV=1	PHATR_1103	10.1819	0.00897291	Up	cytoskeleton	K13412	CPK; calcium-dependent protein kinase [EC:2.7.11.1]	map04626 Plant-pathogen interaction	GO:0000165 MAPK cascade; GO:0000187 activation of MAPK activity; GO:0001817 regulation of cytokine production; GO:0001932 regulation of protein phosphorylation; GO:0001934 positive regulation of protein phosphorylation; GO:0002218 activation of innate immune response; GO:0002221 pattern recognition receptor signaling pathway; GO:0002224 toll-like receptor signaling pathway; GO:0002237 response to…	GO:0005622 intracellular; GO:0005623 cell; GO:0005634 nucleus; GO:0005654 nucleoplasm; GO:0005737 cytoplasm; GO:0005813 centrosome; GO:0005815 microtubule organizing center; GO:0005829 cytosol; GO:0005856 cytoskeleton; GO:0015630 microtubule cytoskeleton; GO:0031974 membrane-enclosed lumen; GO:0031981 nuclear lumen; GO:0043226 organelle; GO:0043227 membrane-bounded organelle; GO:0043228 non-membr…	GO:0003824 catalytic activity; GO:0004672 protein kinase activity; GO:0004674 protein serine/threonine kinase activity; GO:0004683 calmodulin-dependent protein kinase activity; GO:0005488 binding; GO:0005515 protein binding; GO:0005516 calmodulin binding; GO:0009931 calcium-dependent protein serine/threonine kinase activity; GO:0010857 calcium-dependent protein kinase activity; GO:0016301 kinase …	PF00069; PF13833; PF13499	Protein kinase domain; EF-hand domain pair; EF-hand domain pair	T	KOG0032	Ca2+/calmodulin-dependent protein kinase, EF-Hand protein superfamily
B7GAI8	Magnesium transporter OS=Phaeodactylum tricornutum (strain CCAP 1055/1) OX=556484 GN=PHATRDRAFT_49418 PE=3 SV=1	PHATRDRAFT_49418	10.3548	0.00870482	Up	plasma membrane	K16075	MRS2, MFM1; magnesium transporter							P	KOG2662	Magnesium transporters: CorA family
B7FWB5	Predicted protein OS=Phaeodactylum tricornutum (strain CCAP 1055/1) OX=556484 GN=PHATRDRAFT_45054 PE=4 SV=1	PHATRDRAFT_45054	10.6518	0.0257041	Up	chloroplast							PF13370	4Fe-4S single cluster domain
B7FUT8	Predicted protein OS=Phaeodactylum tricornutum (strain CCAP 1055/1) OX=556484 GN=PHATRDRAFT_44652 PE=4 SV=1	PHATRDRAFT_44652	11.3357	0.0258809	Up	cytoplasm
B7FUS4	Predicted protein OS=Phaeodactylum tricornutum (strain CCAP 1055/1) OX=556484 GN=PHATRDRAFT_44641 PE=4 SV=1	PHATRDRAFT_44641	14.3991	0.0039943	Up	nucleus
B7G9R3	Predicted protein OS=Phaeodactylum tricornutum (strain CCAP 1055/1) OX=556484 GN=PHATRDRAFT_55010 PE=4 SV=1	PHATRDRAFT_55010	17.0716	0.0102442	Up	nucleus
B7GDM6	Predicted protein OS=Phaeodactylum tricornutum (strain CCAP 1055/1) OX=556484 GN=PHATRDRAFT_50304 PE=4 SV=1	PHATRDRAFT_50304	49.9544	0.026967	Up	nucleus
B7GCV6	Predicted protein OS=Phaeodactylum tricornutum (strain CCAP 1055/1) OX=556484 GN=PHATRDRAFT_50084 PE=4 SV=1	PHATRDRAFT_50084	287.841	0.0383231	Up	cytoplasm	K11188	PRDX6; peroxiredoxin 6, 1-Cys peroxiredoxin [EC:1.11.1.7 1.11.1.15 3.1.1.-]	map00940 Phenylpropanoid biosynthesis; map01100 Metabolic pathways; map01110 Biosynthesis of secondary metabolites				PF00578	AhpC/TSA family	O	KOG0854	Alkyl hydroperoxide reductase, thiol specific antioxidant and related enzymes
