# Supplementary material for: Metabolomic, proteomic and lactylated proteomic analyses indicate lactate plays important roles in maintaining energy and C:N homeostasis in Phaeodactylum tricornutum
Source: Biotechnol Biofuels Bioprod. 2022 May 31;15:61. doi: 10.1186/s13068-022-02152-8 (PMC9153171; doi:10.1186/s13068-022-02152-8)
Supplement: Supplementary file 5 — Additional file 5: Table S4. Annotation combines of lactylated proteomics data. [file 13068_2022_2152_MOESM5_ESM.xlsx]

## Sheet: Annotation_Combine
Protein accession	Position	Amino acid	Protein description	Gene name	Localization probability	PEP	Score	Charge	Modified sequence	Mass error [ppm]	MS/MS Counts	Intensity	Subcellular localization	KEGG KO No.	KEGG Gene	KEGG pathway	Biological Process	Cellular Component	Molecular Function	Pfam ID	Domain description	COG/KOG category	COG/KOG NO.	COG/KOG description
A0T096	455	K	Photosystem II CP43 reaction center protein OS=Phaeodactylum tricornutum (strain CCAP 1055/1) OX=556484 GN=psbC PE=3 SV=1	psbC	1	0.00720178	41.824	2	AAAAGFEK(1)GINR	-1.1527	1	26891	plasma membrane	K02705	psbC; photosystem II CP43 chlorophyll apoprotein	map00195 Photosynthesis; map01100 Metabolic pathways		GO:0005622 intracellular; GO:0005623 cell; GO:0005737 cytoplasm; GO:0009507 chloroplast; GO:0009521 photosystem; GO:0009523 photosystem II; GO:0009532 plastid stroma; GO:0009533 chloroplast stromal thylakoid; GO:0009534 chloroplast thylakoid; GO:0009535 chloroplast thylakoid membrane; GO:0009536 plastid; GO:0009539 photosystem II reaction center; GO:0009570 chloroplast stroma; GO:0009579 thylakoi…
A0T096	379	K	Photosystem II CP43 reaction center protein OS=Phaeodactylum tricornutum (strain CCAP 1055/1) OX=556484 GN=psbC PE=3 SV=1	psbC	1	0.0005274	75.474	2	IK(1)NDIQPWQER	-1.3969	1	10946	plasma membrane	K02705	psbC; photosystem II CP43 chlorophyll apoprotein	map00195 Photosynthesis; map01100 Metabolic pathways		GO:0005622 intracellular; GO:0005623 cell; GO:0005737 cytoplasm; GO:0009507 chloroplast; GO:0009521 photosystem; GO:0009523 photosystem II; GO:0009532 plastid stroma; GO:0009533 chloroplast stromal thylakoid; GO:0009534 chloroplast thylakoid; GO:0009535 chloroplast thylakoid membrane; GO:0009536 plastid; GO:0009539 photosystem II reaction center; GO:0009570 chloroplast stroma; GO:0009579 thylakoi…
A0T0B2	423	K	Photosystem II CP47 reaction center protein OS=Phaeodactylum tricornutum (strain CCAP 1055/1) OX=556484 GN=psbB PE=3 SV=1	psbB	1	0.00507425	88.734	2	K(1)SQLGEVFEFDR	-1.8743	1	29217	plasma membrane	K02704	psbB; photosystem II CP47 chlorophyll apoprotein	map00195 Photosynthesis; map01100 Metabolic pathways	GO:0006091 generation of precursor metabolites and energy; GO:0008152 metabolic process; GO:0009987 cellular process; GO:0010207 photosystem II assembly; GO:0015979 photosynthesis; GO:0016043 cellular component organization; GO:0019684 photosynthesis, light reaction; GO:0022607 cellular component assembly; GO:0034622 cellular protein-containing complex assembly; GO:0043933 protein-containing comp…	GO:0005622 intracellular; GO:0005623 cell; GO:0005737 cytoplasm; GO:0009507 chloroplast; GO:0009532 plastid stroma; GO:0009534 chloroplast thylakoid; GO:0009535 chloroplast thylakoid membrane; GO:0009536 plastid; GO:0009570 chloroplast stroma; GO:0009579 thylakoid; GO:0010287 plastoglobule; GO:0016020 membrane; GO:0031976 plastid thylakoid; GO:0031984 organelle subcompartment; GO:0034357 photosyn…
A0T0B8	3	K	Cytochrome b6 OS=Phaeodactylum tricornutum (strain CCAP 1055/1) OX=556484 GN=petB PE=3 SV=1	petB	1	0.000870769	90.263	2	NK(1)VYDWFEER	-1.2049	1	79151	plasma membrane	K02635	petB; cytochrome b6	map00195 Photosynthesis; map01100 Metabolic pathways		GO:0005622 intracellular; GO:0005623 cell; GO:0005737 cytoplasm; GO:0009507 chloroplast; GO:0009534 chloroplast thylakoid; GO:0009535 chloroplast thylakoid membrane; GO:0009536 plastid; GO:0009579 thylakoid; GO:0016020 membrane; GO:0031976 plastid thylakoid; GO:0031984 organelle subcompartment; GO:0034357 photosynthetic membrane; GO:0042651 thylakoid membrane; GO:0043226 organelle; GO:0043227 mem…		PF00033	Cytochrome b(N-terminal)/b6/petB	C	KOG4663	Cytochrome b
A0T0B9	122	K	Photosystem I ferredoxin-binding protein OS=Phaeodactylum tricornutum (strain CCAP 1055/1) OX=556484 GN=psaD PE=4 SV=1	psaD	1	6.67846e-07	131.54	2	DFSIGK(1)NPNPASIK	-3.2952	1	44370	cytoplasm	K02692	psaD; photosystem I subunit II	map00195 Photosynthesis; map01100 Metabolic pathways		GO:0005622 intracellular; GO:0005623 cell; GO:0005737 cytoplasm; GO:0009507 chloroplast; GO:0009526 plastid envelope; GO:0009532 plastid stroma; GO:0009534 chloroplast thylakoid; GO:0009535 chloroplast thylakoid membrane; GO:0009536 plastid; GO:0009570 chloroplast stroma; GO:0009579 thylakoid; GO:0009941 chloroplast envelope; GO:0010287 plastoglobule; GO:0016020 membrane; GO:0031967 organelle env…	GO:0005488 binding; GO:0005515 protein binding; GO:0019904 protein domain specific binding;
A0T0B9	63	K	Photosystem I ferredoxin-binding protein OS=Phaeodactylum tricornutum (strain CCAP 1055/1) OX=556484 GN=psaD PE=4 SV=1	psaD	1	7.03546e-05	121.96	2	K(1)EQCLALGTQLR	-0.97677	1	134740	cytoplasm	K02692	psaD; photosystem I subunit II	map00195 Photosynthesis; map01100 Metabolic pathways		GO:0005622 intracellular; GO:0005623 cell; GO:0005737 cytoplasm; GO:0009507 chloroplast; GO:0009526 plastid envelope; GO:0009532 plastid stroma; GO:0009534 chloroplast thylakoid; GO:0009535 chloroplast thylakoid membrane; GO:0009536 plastid; GO:0009570 chloroplast stroma; GO:0009579 thylakoid; GO:0009941 chloroplast envelope; GO:0010287 plastoglobule; GO:0016020 membrane; GO:0031967 organelle env…	GO:0005488 binding; GO:0005515 protein binding; GO:0019904 protein domain specific binding;
A0T0C0	92	K	50S ribosomal protein L12, chloroplastic OS=Phaeodactylum tricornutum (strain CCAP 1055/1) OX=556484 GN=rpl12 PE=3 SV=1	rpl12	1	2.64111e-09	96.957	2	EAK(1)ELVESAPK	0.36776	1	85693	cytoplasm	K02935	RP-L7, MRPL12, rplL; large subunit ribosomal protein L7/L12	map03010 Ribosome	GO:0006412 translation; GO:0006518 peptide metabolic process; GO:0006807 nitrogen compound metabolic process; GO:0006950 response to stress; GO:0006952 defense response; GO:0008152 metabolic process; GO:0009058 biosynthetic process; GO:0009059 macromolecule biosynthetic process; GO:0009605 response to external stimulus; GO:0009607 response to biotic stimulus; GO:0009617 response to bacterium; GO:…	GO:0000311 plastid large ribosomal subunit; GO:0000313 organellar ribosome; GO:0000315 organellar large ribosomal subunit; GO:0005622 intracellular; GO:0005623 cell; GO:0005737 cytoplasm; GO:0005840 ribosome; GO:0005911 cell-cell junction; GO:0009295 nucleoid; GO:0009506 plasmodesma; GO:0009507 chloroplast; GO:0009526 plastid envelope; GO:0009532 plastid stroma; GO:0009534 chloroplast thylakoid; …		PF00542	Ribosomal protein L7/L12 C-terminal domain	J	KOG1715	Mitochondrial/chloroplast ribosomal protein L12
A0T0C0	100	K	50S ribosomal protein L12, chloroplastic OS=Phaeodactylum tricornutum (strain CCAP 1055/1) OX=556484 GN=rpl12 PE=3 SV=1	rpl12	1	0.00216365	44.045	2	ELVESAPK(1)QIQEGLGK	-5.6397	1	10466	cytoplasm	K02935	RP-L7, MRPL12, rplL; large subunit ribosomal protein L7/L12	map03010 Ribosome	GO:0006412 translation; GO:0006518 peptide metabolic process; GO:0006807 nitrogen compound metabolic process; GO:0006950 response to stress; GO:0006952 defense response; GO:0008152 metabolic process; GO:0009058 biosynthetic process; GO:0009059 macromolecule biosynthetic process; GO:0009605 response to external stimulus; GO:0009607 response to biotic stimulus; GO:0009617 response to bacterium; GO:…	GO:0000311 plastid large ribosomal subunit; GO:0000313 organellar ribosome; GO:0000315 organellar large ribosomal subunit; GO:0005622 intracellular; GO:0005623 cell; GO:0005737 cytoplasm; GO:0005840 ribosome; GO:0005911 cell-cell junction; GO:0009295 nucleoid; GO:0009506 plasmodesma; GO:0009507 chloroplast; GO:0009526 plastid envelope; GO:0009532 plastid stroma; GO:0009534 chloroplast thylakoid; …		PF00542	Ribosomal protein L7/L12 C-terminal domain	J	KOG1715	Mitochondrial/chloroplast ribosomal protein L12
A0T0C0	116	K	50S ribosomal protein L12, chloroplastic OS=Phaeodactylum tricornutum (strain CCAP 1055/1) OX=556484 GN=rpl12 PE=3 SV=1	rpl12	1	0.0302354	62.969	2	K(1)QIEAAGGK	-0.70356	1	5086.1	cytoplasm	K02935	RP-L7, MRPL12, rplL; large subunit ribosomal protein L7/L12	map03010 Ribosome	GO:0006412 translation; GO:0006518 peptide metabolic process; GO:0006807 nitrogen compound metabolic process; GO:0006950 response to stress; GO:0006952 defense response; GO:0008152 metabolic process; GO:0009058 biosynthetic process; GO:0009059 macromolecule biosynthetic process; GO:0009605 response to external stimulus; GO:0009607 response to biotic stimulus; GO:0009617 response to bacterium; GO:…	GO:0000311 plastid large ribosomal subunit; GO:0000313 organellar ribosome; GO:0000315 organellar large ribosomal subunit; GO:0005622 intracellular; GO:0005623 cell; GO:0005737 cytoplasm; GO:0005840 ribosome; GO:0005911 cell-cell junction; GO:0009295 nucleoid; GO:0009506 plasmodesma; GO:0009507 chloroplast; GO:0009526 plastid envelope; GO:0009532 plastid stroma; GO:0009534 chloroplast thylakoid; …		PF00542	Ribosomal protein L7/L12 C-terminal domain	J	KOG1715	Mitochondrial/chloroplast ribosomal protein L12
A0T0C0	89	K	50S ribosomal protein L12, chloroplastic OS=Phaeodactylum tricornutum (strain CCAP 1055/1) OX=556484 GN=rpl12 PE=3 SV=1	rpl12	1	0.000667373	74.424	2	SLTGLGLK(1)EAK	-0.10094	1	29526	cytoplasm	K02935	RP-L7, MRPL12, rplL; large subunit ribosomal protein L7/L12	map03010 Ribosome	GO:0006412 translation; GO:0006518 peptide metabolic process; GO:0006807 nitrogen compound metabolic process; GO:0006950 response to stress; GO:0006952 defense response; GO:0008152 metabolic process; GO:0009058 biosynthetic process; GO:0009059 macromolecule biosynthetic process; GO:0009605 response to external stimulus; GO:0009607 response to biotic stimulus; GO:0009617 response to bacterium; GO:…	GO:0000311 plastid large ribosomal subunit; GO:0000313 organellar ribosome; GO:0000315 organellar large ribosomal subunit; GO:0005622 intracellular; GO:0005623 cell; GO:0005737 cytoplasm; GO:0005840 ribosome; GO:0005911 cell-cell junction; GO:0009295 nucleoid; GO:0009506 plasmodesma; GO:0009507 chloroplast; GO:0009526 plastid envelope; GO:0009532 plastid stroma; GO:0009534 chloroplast thylakoid; …		PF00542	Ribosomal protein L7/L12 C-terminal domain	J	KOG1715	Mitochondrial/chloroplast ribosomal protein L12
A0T0C6	53	K	Cytochrome c-550 OS=Phaeodactylum tricornutum (strain CCAP 1055/1) OX=556484 GN=psbV PE=3 SV=1	psbV	1	4.49027e-08	126.82	2	TIVLTPEQVK(1)R	-0.14827	3	246850	extracellular	K02720	psbV; photosystem II cytochrome c550	map00195 Photosynthesis
A0T0C9	116	K	Cytochrome f OS=Phaeodactylum tricornutum (strain CCAP 1055/1) OX=556484 GN=petA PE=3 SV=1	petA	1	0.000517827	101.48	2	LAPK(1)NQIPAEVK	-1.3218	1	35236	chloroplast	K02634	petA; apocytochrome f	map00195 Photosynthesis; map01100 Metabolic pathways		GO:0005622 intracellular; GO:0005623 cell; GO:0005737 cytoplasm; GO:0009507 chloroplast; GO:0009534 chloroplast thylakoid; GO:0009535 chloroplast thylakoid membrane; GO:0009536 plastid; GO:0009579 thylakoid; GO:0016020 membrane; GO:0031976 plastid thylakoid; GO:0031984 organelle subcompartment; GO:0034357 photosynthetic membrane; GO:0042651 thylakoid membrane; GO:0043226 organelle; GO:0043227 mem…		PF01333	Apocytochrome F, C-terminal
A0T0D1	107	K	ATP synthase epsilon chain, chloroplastic OS=Phaeodactylum tricornutum (strain CCAP 1055/1) OX=556484 GN=atpE PE=3 SV=1	atpE	1	9.15008e-06	85.821	2	ATLAVENAK(1)TSK	0.44641	1	32161	cytoplasm	K02112	ATPF1B, atpD; F-type H+/Na+-transporting ATPase subunit beta [EC:7.1.2.2 7.2.2.1]	map00190 Oxidative phosphorylation; map00195 Photosynthesis; map01100 Metabolic pathways	GO:0006139 nucleobase-containing compound metabolic process; GO:0006163 purine nucleotide metabolic process; GO:0006164 purine nucleotide biosynthetic process; GO:0006725 cellular aromatic compound metabolic process; GO:0006753 nucleoside phosphate metabolic process; GO:0006754 ATP biosynthetic process; GO:0006793 phosphorus metabolic process; GO:0006796 phosphate-containing compound metabolic pr…			PF02823	ATP synthase, Delta/Epsilon chain, beta-sandwich domain	C	KOG1758	Mitochondrial F1F0-ATP synthase, subunit delta/ATP16
A0T0D2	209	K	ATP synthase subunit beta, chloroplastic OS=Phaeodactylum tricornutum (strain CCAP 1055/1) OX=556484 GN=atpB PE=3 SV=1	atpB	1	3.00062e-15	130.99	2	ESGVINEK(1)NFAESK	-0.81414	1	71058	chloroplast	K02112	ATPF1B, atpD; F-type H+/Na+-transporting ATPase subunit beta [EC:7.1.2.2 7.2.2.1]	map00190 Oxidative phosphorylation; map00195 Photosynthesis; map01100 Metabolic pathways	GO:0002376 immune system process; GO:0006139 nucleobase-containing compound metabolic process; GO:0006163 purine nucleotide metabolic process; GO:0006164 purine nucleotide biosynthetic process; GO:0006725 cellular aromatic compound metabolic process; GO:0006753 nucleoside phosphate metabolic process; GO:0006754 ATP biosynthetic process; GO:0006793 phosphorus metabolic process; GO:0006796 phosphat…	GO:0000275 mitochondrial proton-transporting ATP synthase complex, catalytic sector F(1); GO:0005618 cell wall; GO:0005622 intracellular; GO:0005623 cell; GO:0005737 cytoplasm; GO:0005739 mitochondrion; GO:0005740 mitochondrial envelope; GO:0005743 mitochondrial inner membrane; GO:0005753 mitochondrial proton-transporting ATP synthase complex; GO:0005754 mitochondrial proton-transporting ATP synt…	GO:0003824 catalytic activity; GO:0005215 transporter activity; GO:0005488 binding; GO:0008270 zinc ion binding; GO:0008324 cation transmembrane transporter activity; GO:0015075 ion transmembrane transporter activity; GO:0015077 monovalent inorganic cation transmembrane transporter activity; GO:0015078 proton transmembrane transporter activity; GO:0015318 inorganic molecular entity transmembrane …	PF02874; PF00006	ATP synthase alpha/beta family, beta-barrel domain; ATP synthase alpha/beta family, nucleotide-binding domain	C	KOG1350	F0F1-type ATP synthase, beta subunit
A0T0D2	151	K	ATP synthase subunit beta, chloroplastic OS=Phaeodactylum tricornutum (strain CCAP 1055/1) OX=556484 GN=atpB PE=3 SV=1	atpB	1	0.000400704	62.271	2	GGK(1)IGLFGGAGVGK	0.62332	1	20595	chloroplast	K02112	ATPF1B, atpD; F-type H+/Na+-transporting ATPase subunit beta [EC:7.1.2.2 7.2.2.1]	map00190 Oxidative phosphorylation; map00195 Photosynthesis; map01100 Metabolic pathways	GO:0002376 immune system process; GO:0006139 nucleobase-containing compound metabolic process; GO:0006163 purine nucleotide metabolic process; GO:0006164 purine nucleotide biosynthetic process; GO:0006725 cellular aromatic compound metabolic process; GO:0006753 nucleoside phosphate metabolic process; GO:0006754 ATP biosynthetic process; GO:0006793 phosphorus metabolic process; GO:0006796 phosphat…	GO:0000275 mitochondrial proton-transporting ATP synthase complex, catalytic sector F(1); GO:0005618 cell wall; GO:0005622 intracellular; GO:0005623 cell; GO:0005737 cytoplasm; GO:0005739 mitochondrion; GO:0005740 mitochondrial envelope; GO:0005743 mitochondrial inner membrane; GO:0005753 mitochondrial proton-transporting ATP synthase complex; GO:0005754 mitochondrial proton-transporting ATP synt…	GO:0003824 catalytic activity; GO:0005215 transporter activity; GO:0005488 binding; GO:0008270 zinc ion binding; GO:0008324 cation transmembrane transporter activity; GO:0015075 ion transmembrane transporter activity; GO:0015077 monovalent inorganic cation transmembrane transporter activity; GO:0015078 proton transmembrane transporter activity; GO:0015318 inorganic molecular entity transmembrane …	PF02874; PF00006	ATP synthase alpha/beta family, beta-barrel domain; ATP synthase alpha/beta family, nucleotide-binding domain	C	KOG1350	F0F1-type ATP synthase, beta subunit
A0T0E2	126	K	Ribulose-1,5-bisphosphate carboxylase/oxygenase small subunit OS=Phaeodactylum tricornutum (strain CCAP 1055/1) OX=556484 GN=rbcS PE=4 SV=1	rbcS	1	6.88106e-45	198.1	2	IAYTTK(1)SYSVQANPEGGR	-3.0314	1	198580	chloroplast	K01602	rbcS; ribulose-bisphosphate carboxylase small chain [EC:4.1.1.39]	map00630 Glyoxylate and dicarboxylate metabolism; map00710 Carbon fixation in photosynthetic organisms; map01100 Metabolic pathways; map01110 Biosynthesis of secondary metabolites; map01200 Carbon metabolism		GO:0005622 intracellular; GO:0005623 cell; GO:0005737 cytoplasm; GO:0009507 chloroplast; GO:0009536 plastid; GO:0043226 organelle; GO:0043227 membrane-bounded organelle; GO:0043229 intracellular organelle; GO:0043231 intracellular membrane-bounded organelle;		PF00101	Ribulose bisphosphate carboxylase, small chain
A0T0E2	73	K	Ribulose-1,5-bisphosphate carboxylase/oxygenase small subunit OS=Phaeodactylum tricornutum (strain CCAP 1055/1) OX=556484 GN=rbcS PE=4 SV=1	rbcS	1	6.06622e-07	150.17	2	K(1)SCAAGYIR	-0.34702	1	602630	chloroplast	K01602	rbcS; ribulose-bisphosphate carboxylase small chain [EC:4.1.1.39]	map00630 Glyoxylate and dicarboxylate metabolism; map00710 Carbon fixation in photosynthetic organisms; map01100 Metabolic pathways; map01110 Biosynthesis of secondary metabolites; map01200 Carbon metabolism		GO:0005622 intracellular; GO:0005623 cell; GO:0005737 cytoplasm; GO:0009507 chloroplast; GO:0009536 plastid; GO:0043226 organelle; GO:0043227 membrane-bounded organelle; GO:0043229 intracellular organelle; GO:0043231 intracellular membrane-bounded organelle;		PF00101	Ribulose bisphosphate carboxylase, small chain
A0T0E5	232	K	Iron-sulfur cluster formation ABC transporter ATP-binding subunit OS=Phaeodactylum tricornutum (strain CCAP 1055/1) OX=556484 GN=sufC PE=4 SV=1	sufC	1	0.0086463	51.872	2	IIK(1)TGSAELAK	0.41964	2	23360	cytoplasm	K09013	sufC; Fe-S cluster assembly ATP-binding protein			GO:0005622 intracellular; GO:0005623 cell; GO:0005737 cytoplasm; GO:0009507 chloroplast; GO:0009536 plastid; GO:0043226 organelle; GO:0043227 membrane-bounded organelle; GO:0043229 intracellular organelle; GO:0043231 intracellular membrane-bounded organelle;		PF00005	ABC transporter
A0T0E9	160	K	ATP synthase subunit b, chloroplastic OS=Phaeodactylum tricornutum (strain CCAP 1055/1) OX=556484 GN=atpF PE=3 SV=1	atpF	1	0.001085	65.156	2	AQQAFAPK(1)ER	-0.69573	1	30486	nucleus	K02109	ATPF0B, atpF; F-type H+-transporting ATPase subunit b	map00190 Oxidative phosphorylation; map00195 Photosynthesis; map01100 Metabolic pathways
A0T0E9	59	K	ATP synthase subunit b, chloroplastic OS=Phaeodactylum tricornutum (strain CCAP 1055/1) OX=556484 GN=atpF PE=3 SV=1	atpF	1	2.17802e-06	80.623	2	TTIVK(1)GVQDAEDR	-0.77884	1	6793.5	nucleus	K02109	ATPF0B, atpF; F-type H+-transporting ATPase subunit b	map00190 Oxidative phosphorylation; map00195 Photosynthesis; map01100 Metabolic pathways
A0T0F1	498	K	ATP synthase subunit alpha, chloroplastic OS=Phaeodactylum tricornutum (strain CCAP 1055/1) OX=556484 GN=atpA PE=3 SV=1	atpA	1	0.000222229	66.664	2	EAILESK(1)EAFSK	-0.64506	1	15634	cytoplasm	K02111	ATPF1A, atpA; F-type H+/Na+-transporting ATPase subunit alpha [EC:7.1.2.2 7.2.2.1]	map00190 Oxidative phosphorylation; map00195 Photosynthesis; map01100 Metabolic pathways				PF02874; PF00006; PF00306	ATP synthase alpha/beta family, beta-barrel domain; ATP synthase alpha/beta family, nucleotide-binding domain; ATP synthase alpha/beta chain, C terminal domain	F	KOG1353	F0F1-type ATP synthase, alpha subunit
A0T0F1	19	K	ATP synthase subunit alpha, chloroplastic OS=Phaeodactylum tricornutum (strain CCAP 1055/1) OX=556484 GN=atpA PE=3 SV=1	atpA	1	6.99221e-07	117.45	2	EQIEK(1)YDQDVK	-0.87219	1	52887	cytoplasm	K02111	ATPF1A, atpA; F-type H+/Na+-transporting ATPase subunit alpha [EC:7.1.2.2 7.2.2.1]	map00190 Oxidative phosphorylation; map00195 Photosynthesis; map01100 Metabolic pathways				PF02874; PF00006; PF00306	ATP synthase alpha/beta family, beta-barrel domain; ATP synthase alpha/beta family, nucleotide-binding domain; ATP synthase alpha/beta chain, C terminal domain	F	KOG1353	F0F1-type ATP synthase, alpha subunit
A0T0F1	255	K	ATP synthase subunit alpha, chloroplastic OS=Phaeodactylum tricornutum (strain CCAP 1055/1) OX=556484 GN=atpA PE=3 SV=1	atpA	1	0.000111273	79.889	2	GK(1)ATLIVYDDLTK	-0.33517	1	20935	cytoplasm	K02111	ATPF1A, atpA; F-type H+/Na+-transporting ATPase subunit alpha [EC:7.1.2.2 7.2.2.1]	map00190 Oxidative phosphorylation; map00195 Photosynthesis; map01100 Metabolic pathways				PF02874; PF00006; PF00306	ATP synthase alpha/beta family, beta-barrel domain; ATP synthase alpha/beta family, nucleotide-binding domain; ATP synthase alpha/beta chain, C terminal domain	F	KOG1353	F0F1-type ATP synthase, alpha subunit
A0T0F1	141	K	ATP synthase subunit alpha, chloroplastic OS=Phaeodactylum tricornutum (strain CCAP 1055/1) OX=556484 GN=atpA PE=3 SV=1	atpA	1	2.21808e-08	94.119	3	K(1)SVCEPLQTGITSIDAMIPIGR	2.2619	1	5648.6	cytoplasm	K02111	ATPF1A, atpA; F-type H+/Na+-transporting ATPase subunit alpha [EC:7.1.2.2 7.2.2.1]	map00190 Oxidative phosphorylation; map00195 Photosynthesis; map01100 Metabolic pathways				PF02874; PF00006; PF00306	ATP synthase alpha/beta family, beta-barrel domain; ATP synthase alpha/beta family, nucleotide-binding domain; ATP synthase alpha/beta chain, C terminal domain	F	KOG1353	F0F1-type ATP synthase, alpha subunit
A0T0F1	374	K	ATP synthase subunit alpha, chloroplastic OS=Phaeodactylum tricornutum (strain CCAP 1055/1) OX=556484 GN=atpA PE=3 SV=1	atpA	1	3.86658e-15	139.02	2	VGSAAQTK(1)AMK	0.41358	3	291890	cytoplasm	K02111	ATPF1A, atpA; F-type H+/Na+-transporting ATPase subunit alpha [EC:7.1.2.2 7.2.2.1]	map00190 Oxidative phosphorylation; map00195 Photosynthesis; map01100 Metabolic pathways				PF02874; PF00006; PF00306	ATP synthase alpha/beta family, beta-barrel domain; ATP synthase alpha/beta family, nucleotide-binding domain; ATP synthase alpha/beta chain, C terminal domain	F	KOG1353	F0F1-type ATP synthase, alpha subunit
A0T0F2	612	K	ATP-dependent zinc metalloprotease FtsH OS=Phaeodactylum tricornutum (strain CCAP 1055/1) OX=556484 GN=ftsH PE=3 SV=1	ftsH	1	0.00913768	94.66	2	K(1)LINQYTVLPVK	0.4858	1	9136	plasma membrane	K03798	ftsH, hflB; cell division protease FtsH [EC:3.4.24.-]		GO:0006091 generation of precursor metabolites and energy; GO:0006508 proteolysis; GO:0006807 nitrogen compound metabolic process; GO:0006996 organelle organization; GO:0008152 metabolic process; GO:0009056 catabolic process; GO:0009057 macromolecule catabolic process; GO:0009314 response to radiation; GO:0009416 response to light stimulus; GO:0009628 response to abiotic stimulus; GO:0009642 resp…	GO:0005622 intracellular; GO:0005623 cell; GO:0005737 cytoplasm; GO:0009507 chloroplast; GO:0009526 plastid envelope; GO:0009534 chloroplast thylakoid; GO:0009535 chloroplast thylakoid membrane; GO:0009536 plastid; GO:0009579 thylakoid; GO:0009941 chloroplast envelope; GO:0016020 membrane; GO:0031967 organelle envelope; GO:0031975 envelope; GO:0031976 plastid thylakoid; GO:0031977 thylakoid lumen…	GO:0003824 catalytic activity; GO:0004176 ATP-dependent peptidase activity; GO:0008233 peptidase activity; GO:0008237 metallopeptidase activity; GO:0016462 pyrophosphatase activity; GO:0016787 hydrolase activity; GO:0016817 hydrolase activity, acting on acid anhydrides; GO:0016818 hydrolase activity, acting on acid anhydrides, in phosphorus-containing anhydrides; GO:0016887 ATPase activity; GO:00…	PF00004; PF01434	ATPase family associated with various cellular activities (AAA); Peptidase family M41	O	KOG0731	AAA+-type ATPase containing the peptidase M41 domain
A0T0F2	211	K	ATP-dependent zinc metalloprotease FtsH OS=Phaeodactylum tricornutum (strain CCAP 1055/1) OX=556484 GN=ftsH PE=3 SV=1	ftsH	1	0.0474584	67.464	2	YTLVGAK(1)IPK	-0.28956	1	5500.3	plasma membrane	K03798	ftsH, hflB; cell division protease FtsH [EC:3.4.24.-]		GO:0006091 generation of precursor metabolites and energy; GO:0006508 proteolysis; GO:0006807 nitrogen compound metabolic process; GO:0006996 organelle organization; GO:0008152 metabolic process; GO:0009056 catabolic process; GO:0009057 macromolecule catabolic process; GO:0009314 response to radiation; GO:0009416 response to light stimulus; GO:0009628 response to abiotic stimulus; GO:0009642 resp…	GO:0005622 intracellular; GO:0005623 cell; GO:0005737 cytoplasm; GO:0009507 chloroplast; GO:0009526 plastid envelope; GO:0009534 chloroplast thylakoid; GO:0009535 chloroplast thylakoid membrane; GO:0009536 plastid; GO:0009579 thylakoid; GO:0009941 chloroplast envelope; GO:0016020 membrane; GO:0031967 organelle envelope; GO:0031975 envelope; GO:0031976 plastid thylakoid; GO:0031977 thylakoid lumen…	GO:0003824 catalytic activity; GO:0004176 ATP-dependent peptidase activity; GO:0008233 peptidase activity; GO:0008237 metallopeptidase activity; GO:0016462 pyrophosphatase activity; GO:0016787 hydrolase activity; GO:0016817 hydrolase activity, acting on acid anhydrides; GO:0016818 hydrolase activity, acting on acid anhydrides, in phosphorus-containing anhydrides; GO:0016887 ATPase activity; GO:00…	PF00004; PF01434	ATPase family associated with various cellular activities (AAA); Peptidase family M41	O	KOG0731	AAA+-type ATPase containing the peptidase M41 domain
A0T0H5	37	K	Photosystem II reaction center Psb28 protein OS=Phaeodactylum tricornutum (strain CCAP 1055/1) OX=556484 GN=psb28 PE=3 SV=1	psb28	1	0.00465279	67.507	2	FK(1)NPNILDK	-0.91185	1	18736	cytoplasm	K08903	psb28; photosystem II 13kDa protein	map00195 Photosynthesis
A0T0H5	14	K	Photosystem II reaction center Psb28 protein OS=Phaeodactylum tricornutum (strain CCAP 1055/1) OX=556484 GN=psb28 PE=3 SV=1	psb28	1	0.0107152	66.664	2	GLDEK(1)VLPDVR	1.1257	1	16822	cytoplasm	K08903	psb28; photosystem II 13kDa protein	map00195 Photosynthesis
A0T0H5	9	K	Photosystem II reaction center Psb28 protein OS=Phaeodactylum tricornutum (strain CCAP 1055/1) OX=556484 GN=psb28 PE=3 SV=1	psb28	1	2.02934e-05	97.277	2	IQFIK(1)GLDEK	-0.38505	1	66143	cytoplasm	K08903	psb28; photosystem II 13kDa protein	map00195 Photosynthesis
A0T0H5	25	K	Photosystem II reaction center Psb28 protein OS=Phaeodactylum tricornutum (strain CCAP 1055/1) OX=556484 GN=psb28 PE=3 SV=1	psb28	1	9.97276e-11	117.45	2	SK(1)DGSTGTATFR	0.42785	1	44947	cytoplasm	K08903	psb28; photosystem II 13kDa protein	map00195 Photosynthesis
A0T0H7	265	K	Chaperone protein dnaK OS=Phaeodactylum tricornutum (strain CCAP 1055/1) OX=556484 GN=dnaK PE=3 SV=1	dnaK	1	0.0214707	43.168	2	AK(1)VELSTVEK	-0.83557	1	6621.6	cytoplasm	K03283	HSPA1s; heat shock 70kDa protein 1/2/6/8	map03040 Spliceosome; map04141 Protein processing in endoplasmic reticulum; map04144 Endocytosis	GO:0006605 protein targeting; GO:0006810 transport; GO:0006886 intracellular protein transport; GO:0006950 response to stress; GO:0008104 protein localization; GO:0009266 response to temperature stimulus; GO:0009408 response to heat; GO:0009409 response to cold; GO:0009628 response to abiotic stimulus; GO:0010035 response to inorganic substance; GO:0010038 response to metal ion; GO:0015031 protei…	GO:0005576 extracellular region; GO:0005622 intracellular; GO:0005623 cell; GO:0005634 nucleus; GO:0005737 cytoplasm; GO:0005739 mitochondrion; GO:0009507 chloroplast; GO:0009526 plastid envelope; GO:0009532 plastid stroma; GO:0009536 plastid; GO:0009570 chloroplast stroma; GO:0009579 thylakoid; GO:0009941 chloroplast envelope; GO:0031967 organelle envelope; GO:0031975 envelope; GO:0043226 organe…	GO:0000166 nucleotide binding; GO:0005488 binding; GO:0005524 ATP binding; GO:0008144 drug binding; GO:0017076 purine nucleotide binding; GO:0030554 adenyl nucleotide binding; GO:0032553 ribonucleotide binding; GO:0032555 purine ribonucleotide binding; GO:0032559 adenyl ribonucleotide binding; GO:0035639 purine ribonucleoside triphosphate binding; GO:0036094 small molecule binding; GO:0043167 ion…			O	KOG0102	Molecular chaperones mortalin/PBP74/GRP75, HSP70 superfamily
A0T0H7	556	K	Chaperone protein dnaK OS=Phaeodactylum tricornutum (strain CCAP 1055/1) OX=556484 GN=dnaK PE=3 SV=1	dnaK	1	0.00346261	88.734	2	EVSSFNDTVPENK(1)K	-2.4779	1	9926.6	cytoplasm	K03283	HSPA1s; heat shock 70kDa protein 1/2/6/8	map03040 Spliceosome; map04141 Protein processing in endoplasmic reticulum; map04144 Endocytosis	GO:0006605 protein targeting; GO:0006810 transport; GO:0006886 intracellular protein transport; GO:0006950 response to stress; GO:0008104 protein localization; GO:0009266 response to temperature stimulus; GO:0009408 response to heat; GO:0009409 response to cold; GO:0009628 response to abiotic stimulus; GO:0010035 response to inorganic substance; GO:0010038 response to metal ion; GO:0015031 protei…	GO:0005576 extracellular region; GO:0005622 intracellular; GO:0005623 cell; GO:0005634 nucleus; GO:0005737 cytoplasm; GO:0005739 mitochondrion; GO:0009507 chloroplast; GO:0009526 plastid envelope; GO:0009532 plastid stroma; GO:0009536 plastid; GO:0009570 chloroplast stroma; GO:0009579 thylakoid; GO:0009941 chloroplast envelope; GO:0031967 organelle envelope; GO:0031975 envelope; GO:0043226 organe…	GO:0000166 nucleotide binding; GO:0005488 binding; GO:0005524 ATP binding; GO:0008144 drug binding; GO:0017076 purine nucleotide binding; GO:0030554 adenyl nucleotide binding; GO:0032553 ribonucleotide binding; GO:0032555 purine ribonucleotide binding; GO:0032559 adenyl ribonucleotide binding; GO:0035639 purine ribonucleoside triphosphate binding; GO:0036094 small molecule binding; GO:0043167 ion…			O	KOG0102	Molecular chaperones mortalin/PBP74/GRP75, HSP70 superfamily
A0T0H7	317	K	Chaperone protein dnaK OS=Phaeodactylum tricornutum (strain CCAP 1055/1) OX=556484 GN=dnaK PE=3 SV=1	dnaK	1	0.00284095	68.49	2	IPVEK(1)SLNDAR	-1.5402	1	8706.8	cytoplasm	K03283	HSPA1s; heat shock 70kDa protein 1/2/6/8	map03040 Spliceosome; map04141 Protein processing in endoplasmic reticulum; map04144 Endocytosis	GO:0006605 protein targeting; GO:0006810 transport; GO:0006886 intracellular protein transport; GO:0006950 response to stress; GO:0008104 protein localization; GO:0009266 response to temperature stimulus; GO:0009408 response to heat; GO:0009409 response to cold; GO:0009628 response to abiotic stimulus; GO:0010035 response to inorganic substance; GO:0010038 response to metal ion; GO:0015031 protei…	GO:0005576 extracellular region; GO:0005622 intracellular; GO:0005623 cell; GO:0005634 nucleus; GO:0005737 cytoplasm; GO:0005739 mitochondrion; GO:0009507 chloroplast; GO:0009526 plastid envelope; GO:0009532 plastid stroma; GO:0009536 plastid; GO:0009570 chloroplast stroma; GO:0009579 thylakoid; GO:0009941 chloroplast envelope; GO:0031967 organelle envelope; GO:0031975 envelope; GO:0043226 organe…	GO:0000166 nucleotide binding; GO:0005488 binding; GO:0005524 ATP binding; GO:0008144 drug binding; GO:0017076 purine nucleotide binding; GO:0030554 adenyl nucleotide binding; GO:0032553 ribonucleotide binding; GO:0032555 purine ribonucleotide binding; GO:0032559 adenyl ribonucleotide binding; GO:0035639 purine ribonucleoside triphosphate binding; GO:0036094 small molecule binding; GO:0043167 ion…			O	KOG0102	Molecular chaperones mortalin/PBP74/GRP75, HSP70 superfamily
A0T0H7	45	K	Chaperone protein dnaK OS=Phaeodactylum tricornutum (strain CCAP 1055/1) OX=556484 GN=dnaK PE=3 SV=1	dnaK	1	0.00988107	87.942	2	K(1)EELLVGQIAK	-1.1274	1	14435	cytoplasm	K03283	HSPA1s; heat shock 70kDa protein 1/2/6/8	map03040 Spliceosome; map04141 Protein processing in endoplasmic reticulum; map04144 Endocytosis	GO:0006605 protein targeting; GO:0006810 transport; GO:0006886 intracellular protein transport; GO:0006950 response to stress; GO:0008104 protein localization; GO:0009266 response to temperature stimulus; GO:0009408 response to heat; GO:0009409 response to cold; GO:0009628 response to abiotic stimulus; GO:0010035 response to inorganic substance; GO:0010038 response to metal ion; GO:0015031 protei…	GO:0005576 extracellular region; GO:0005622 intracellular; GO:0005623 cell; GO:0005634 nucleus; GO:0005737 cytoplasm; GO:0005739 mitochondrion; GO:0009507 chloroplast; GO:0009526 plastid envelope; GO:0009532 plastid stroma; GO:0009536 plastid; GO:0009570 chloroplast stroma; GO:0009579 thylakoid; GO:0009941 chloroplast envelope; GO:0031967 organelle envelope; GO:0031975 envelope; GO:0043226 organe…	GO:0000166 nucleotide binding; GO:0005488 binding; GO:0005524 ATP binding; GO:0008144 drug binding; GO:0017076 purine nucleotide binding; GO:0030554 adenyl nucleotide binding; GO:0032553 ribonucleotide binding; GO:0032555 purine ribonucleotide binding; GO:0032559 adenyl ribonucleotide binding; GO:0035639 purine ribonucleoside triphosphate binding; GO:0036094 small molecule binding; GO:0043167 ion…			O	KOG0102	Molecular chaperones mortalin/PBP74/GRP75, HSP70 superfamily
A0T0H7	100	K	Chaperone protein dnaK OS=Phaeodactylum tricornutum (strain CCAP 1055/1) OX=556484 GN=dnaK PE=3 SV=1	dnaK	1	7.68466e-06	99.34	2	VSNDQNNNIK(1)IK	-1.8947	1	14359	cytoplasm	K03283	HSPA1s; heat shock 70kDa protein 1/2/6/8	map03040 Spliceosome; map04141 Protein processing in endoplasmic reticulum; map04144 Endocytosis	GO:0006605 protein targeting; GO:0006810 transport; GO:0006886 intracellular protein transport; GO:0006950 response to stress; GO:0008104 protein localization; GO:0009266 response to temperature stimulus; GO:0009408 response to heat; GO:0009409 response to cold; GO:0009628 response to abiotic stimulus; GO:0010035 response to inorganic substance; GO:0010038 response to metal ion; GO:0015031 protei…	GO:0005576 extracellular region; GO:0005622 intracellular; GO:0005623 cell; GO:0005634 nucleus; GO:0005737 cytoplasm; GO:0005739 mitochondrion; GO:0009507 chloroplast; GO:0009526 plastid envelope; GO:0009532 plastid stroma; GO:0009536 plastid; GO:0009570 chloroplast stroma; GO:0009579 thylakoid; GO:0009941 chloroplast envelope; GO:0031967 organelle envelope; GO:0031975 envelope; GO:0043226 organe…	GO:0000166 nucleotide binding; GO:0005488 binding; GO:0005524 ATP binding; GO:0008144 drug binding; GO:0017076 purine nucleotide binding; GO:0030554 adenyl nucleotide binding; GO:0032553 ribonucleotide binding; GO:0032555 purine ribonucleotide binding; GO:0032559 adenyl ribonucleotide binding; GO:0035639 purine ribonucleoside triphosphate binding; GO:0036094 small molecule binding; GO:0043167 ion…			O	KOG0102	Molecular chaperones mortalin/PBP74/GRP75, HSP70 superfamily
A0T0K6	406	K	Elongation factor Tu, chloroplastic OS=Phaeodactylum tricornutum (strain CCAP 1055/1) OX=556484 GN=tufA PE=3 SV=1	tufA	1	0.0285518	53.028	2	TIGAGVVSK(1)IVK	0.39859	1	60557	cytoplasm	K02358	tuf, TUFM; elongation factor Tu	map04626 Plant-pathogen interaction		GO:0005576 extracellular region; GO:0005622 intracellular; GO:0005623 cell; GO:0005634 nucleus; GO:0005730 nucleolus; GO:0005737 cytoplasm; GO:0009295 nucleoid; GO:0009507 chloroplast; GO:0009526 plastid envelope; GO:0009532 plastid stroma; GO:0009534 chloroplast thylakoid; GO:0009535 chloroplast thylakoid membrane; GO:0009536 plastid; GO:0009570 chloroplast stroma; GO:0009579 thylakoid; GO:00099…		PF00009; PF03144; PF03143	Elongation factor Tu GTP binding domain; Elongation factor Tu domain 2; Elongation factor Tu C-terminal domain	J	KOG0460	Mitochondrial translation elongation factor Tu
A0T0L9	11	K	Photosystem I P700 chlorophyll a apoprotein A1 OS=Phaeodactylum tricornutum (strain CCAP 1055/1) OX=556484 GN=psaA PE=3 SV=1	psaA	1	0.000634405	75.474	2	SK(1)NVQIFVEK	-0.96495	1	20202	plasma membrane	K02689	psaA; photosystem I P700 chlorophyll a apoprotein A1	map00195 Photosynthesis; map01100 Metabolic pathways		GO:0005622 intracellular; GO:0005623 cell; GO:0005737 cytoplasm; GO:0009507 chloroplast; GO:0009534 chloroplast thylakoid; GO:0009535 chloroplast thylakoid membrane; GO:0009536 plastid; GO:0009579 thylakoid; GO:0016020 membrane; GO:0031976 plastid thylakoid; GO:0031984 organelle subcompartment; GO:0034357 photosynthetic membrane; GO:0042651 thylakoid membrane; GO:0043226 organelle; GO:0043227 mem…
A0T0M5	178	K	Rubisco expression protein OS=Phaeodactylum tricornutum (strain CCAP 1055/1) OX=556484 GN=cbbX PE=4 SV=1	cbbX	1	0.000243894	61.042	2	EPMDK(1)FYESNPGLSSR	-3.2119	2	29461	cytoplasm					GO:0005622 intracellular; GO:0005623 cell; GO:0005737 cytoplasm; GO:0009507 chloroplast; GO:0009536 plastid; GO:0043226 organelle; GO:0043227 membrane-bounded organelle; GO:0043229 intracellular organelle; GO:0043231 intracellular membrane-bounded organelle;		PF00004	ATPase family associated with various cellular activities (AAA)	O	KOG0730	AAA+-type ATPase
A0T0M6	117	K	Photosystem I reaction center subunit XI OS=Phaeodactylum tricornutum (strain CCAP 1055/1) OX=556484 GN=psaL PE=3 SV=1	psaL	1	3.84179e-10	159.44	2	TQSSNENDLQTK(1)K	1.5574	1	3129.6	vacuolar membrane	K02699	psaL; photosystem I subunit XI	map00195 Photosynthesis		GO:0005622 intracellular; GO:0005623 cell; GO:0005737 cytoplasm; GO:0009507 chloroplast; GO:0009526 plastid envelope; GO:0009532 plastid stroma; GO:0009534 chloroplast thylakoid; GO:0009535 chloroplast thylakoid membrane; GO:0009536 plastid; GO:0009570 chloroplast stroma; GO:0009579 thylakoid; GO:0009941 chloroplast envelope; GO:0010287 plastoglobule; GO:0016020 membrane; GO:0031967 organelle env…	GO:0005488 binding; GO:0005515 protein binding; GO:0019904 protein domain specific binding;
A0T0M7	403	K	Photosystem I P700 chlorophyll a apoprotein A2 OS=Phaeodactylum tricornutum (strain CCAP 1055/1) OX=556484 GN=psaB PE=3 SV=1	psaB	1	5.81066e-10	124.46	2	DYDPELNK(1)NNVLAR	-2.8446	1	12710	mitochondria	K02690	psaB; photosystem I P700 chlorophyll a apoprotein A2	map00195 Photosynthesis; map01100 Metabolic pathways		GO:0005622 intracellular; GO:0005623 cell; GO:0005737 cytoplasm; GO:0009507 chloroplast; GO:0009534 chloroplast thylakoid; GO:0009535 chloroplast thylakoid membrane; GO:0009536 plastid; GO:0009579 thylakoid; GO:0016020 membrane; GO:0031976 plastid thylakoid; GO:0031984 organelle subcompartment; GO:0034357 photosynthetic membrane; GO:0042651 thylakoid membrane; GO:0043226 organelle; GO:0043227 mem…	GO:0005488 binding; GO:0016168 chlorophyll binding; GO:0043167 ion binding; GO:0043168 anion binding; GO:0046906 tetrapyrrole binding; GO:0048037 cofactor binding; GO:0097159 organic cyclic compound binding; GO:1901363 heterocyclic compound binding;
B5Y3C9	71	K	Predicted protein OS=Phaeodactylum tricornutum (strain CCAP 1055/1) OX=556484 GN=PHATR_13358 PE=4 SV=1	PHATR_13358	1	0.000905979	97.277	2	AYLDSK(1)PVNDR	-1.61	1	10745	cytoplasm	K02636	petC; cytochrome b6-f complex iron-sulfur subunit [EC:7.1.1.6]	map00195 Photosynthesis; map01100 Metabolic pathways	GO:0006091 generation of precursor metabolites and energy; GO:0006950 response to stress; GO:0006952 defense response; GO:0008152 metabolic process; GO:0009314 response to radiation; GO:0009416 response to light stimulus; GO:0009605 response to external stimulus; GO:0009607 response to biotic stimulus; GO:0009617 response to bacterium; GO:0009628 response to abiotic stimulus; GO:0009767 photosynt…	GO:0005622 intracellular; GO:0005623 cell; GO:0005737 cytoplasm; GO:0005886 plasma membrane; GO:0009507 chloroplast; GO:0009512 cytochrome b6f complex; GO:0009526 plastid envelope; GO:0009534 chloroplast thylakoid; GO:0009535 chloroplast thylakoid membrane; GO:0009536 plastid; GO:0009579 thylakoid; GO:0009941 chloroplast envelope; GO:0016020 membrane; GO:0031967 organelle envelope; GO:0031975 env…	GO:0003824 catalytic activity; GO:0009055 electron transfer activity; GO:0016491 oxidoreductase activity; GO:0046028 electron transporter, transferring electrons from cytochrome b6/f complex of photosystem II activity;	PF08802; PF00355	Cytochrome B6-F complex Fe-S subunit ; Rieske [2Fe-2S] domain	C	KOG1671	Ubiquinol cytochrome c reductase, subunit RIP1
B5Y3G9	62	K	Predicted protein OS=Phaeodactylum tricornutum (strain CCAP 1055/1) OX=556484 GN=PHATR_46690 PE=4 SV=1	PHATR_46690	1	0.0269804	60.892	2	SLCDK(1)QGCR	1.8222	1	7448.2	chloroplast
B5Y3P1	89	K	Predicted protein OS=Phaeodactylum tricornutum (strain CCAP 1055/1) OX=556484 GN=PHATR_50996 PE=3 SV=1	PHATR_50996	1	0.0564984	69.093	2	AAIK(1)AAYR	1.4337	1	11188	chloroplast	K03686	dnaJ; molecular chaperone DnaJ			GO:0005622 intracellular; GO:0005623 cell; GO:0005737 cytoplasm; GO:0009507 chloroplast; GO:0009526 plastid envelope; GO:0009534 chloroplast thylakoid; GO:0009535 chloroplast thylakoid membrane; GO:0009536 plastid; GO:0009579 thylakoid; GO:0009941 chloroplast envelope; GO:0016020 membrane; GO:0031967 organelle envelope; GO:0031975 envelope; GO:0031976 plastid thylakoid; GO:0031984 organelle subco…		PF00226; PF01556; PF00684	DnaJ domain; DnaJ C terminal domain; DnaJ central domain	O	KOG0715	Molecular chaperone (DnaJ superfamily)
B5Y3R6	57	K	Predicted protein (Fragment) OS=Phaeodactylum tricornutum (strain CCAP 1055/1) OX=556484 GN=PHATR_13261 PE=4 SV=1	PHATR_13261	1	0.000193572	88.35	3	PK(1)MFFHFR	0.41457	1	5204.1	cytoplasm									S	KOG2914	Predicted haloacid-halidohydrolase and related hydrolases
B5Y4I1	293	K	Predicted protein OS=Phaeodactylum tricornutum (strain CCAP 1055/1) OX=556484 GN=PHATR_43841 PE=4 SV=1	PHATR_43841	1	0.000209725	65.404	2	ADFATSK(1)ELK	-0.25909	1	33891	chloroplast
B5Y4I1	232	K	Predicted protein OS=Phaeodactylum tricornutum (strain CCAP 1055/1) OX=556484 GN=PHATR_43841 PE=4 SV=1	PHATR_43841	1	0.00647467	65.156	2	ALK(1)IQTYQK	-1.1044	1	5626.5	chloroplast
B5Y4I1	238	K	Predicted protein OS=Phaeodactylum tricornutum (strain CCAP 1055/1) OX=556484 GN=PHATR_43841 PE=4 SV=1	PHATR_43841	1	0.000247001	84.309	2	IQTYQK(1)LNEVGK	-0.71446	1	3024.5	chloroplast
B5Y4I1	246	K	Predicted protein OS=Phaeodactylum tricornutum (strain CCAP 1055/1) OX=556484 GN=PHATR_43841 PE=4 SV=1	PHATR_43841	1	0.0682524	51.43	2	IK(1)PQYEFK	2.7664	1	10167	chloroplast
B5Y4I1	336	K	Predicted protein OS=Phaeodactylum tricornutum (strain CCAP 1055/1) OX=556484 GN=PHATR_43841 PE=4 SV=1	PHATR_43841	1	8.09232e-10	99.174	2	STVDEK(1)AEAAAAR	0.016995	1	61947	chloroplast
B7G3C4	84	K	Elongation factor 1-alpha OS=Phaeodactylum tricornutum (strain CCAP 1055/1) OX=556484 GN=PHATRDRAFT_28737 PE=3 SV=1	PHATRDRAFT_28737	1	6.68432e-05	83.474	3	FESPK(1)YSFTVIDAPGHR	-0.37443	1	19259	cytoplasm	K03231	EEF1A; elongation factor 1-alpha	map03013 RNA transport	GO:0000302 response to reactive oxygen species; GO:0001932 regulation of protein phosphorylation; GO:0001933 negative regulation of protein phosphorylation; GO:0006403 RNA localization; GO:0006405 RNA export from nucleus; GO:0006409 tRNA export from nucleus; GO:0006412 translation; GO:0006414 translational elongation; GO:0006469 negative regulation of protein kinase activity; GO:0006518 peptide m…	GO:0000322 storage vacuole; GO:0000323 lytic vacuole; GO:0000324 fungal-type vacuole; GO:0000329 fungal-type vacuole membrane; GO:0005622 intracellular; GO:0005623 cell; GO:0005737 cytoplasm; GO:0005739 mitochondrion; GO:0005773 vacuole; GO:0005774 vacuolar membrane; GO:0005829 cytosol; GO:0005840 ribosome; GO:0005853 eukaryotic translation elongation factor 1 complex; GO:0005938 cell cortex; GO:…	GO:0000166 nucleotide binding; GO:0001882 nucleoside binding; GO:0001883 purine nucleoside binding; GO:0003676 nucleic acid binding; GO:0003723 RNA binding; GO:0003746 translation elongation factor activity; GO:0003779 actin binding; GO:0003785 actin monomer binding; GO:0003824 catalytic activity; GO:0003924 GTPase activity; GO:0005488 binding; GO:0005515 protein binding; GO:0005516 calmodulin bi…	PF00009; PF03144; PF03143	Elongation factor Tu GTP binding domain; Elongation factor Tu domain 2; Elongation factor Tu C-terminal domain	J	KOG0052	Translation elongation factor EF-1 alpha/Tu
B7G3C4	243	K	Elongation factor 1-alpha OS=Phaeodactylum tricornutum (strain CCAP 1055/1) OX=556484 GN=PHATRDRAFT_28737 PE=3 SV=1	PHATRDRAFT_28737	1	0.00704034	41.499	3	LPLQDVYK(1)IGGIGTVPVGR	-3.2583	1	13857	cytoplasm	K03231	EEF1A; elongation factor 1-alpha	map03013 RNA transport	GO:0000302 response to reactive oxygen species; GO:0001932 regulation of protein phosphorylation; GO:0001933 negative regulation of protein phosphorylation; GO:0006403 RNA localization; GO:0006405 RNA export from nucleus; GO:0006409 tRNA export from nucleus; GO:0006412 translation; GO:0006414 translational elongation; GO:0006469 negative regulation of protein kinase activity; GO:0006518 peptide m…	GO:0000322 storage vacuole; GO:0000323 lytic vacuole; GO:0000324 fungal-type vacuole; GO:0000329 fungal-type vacuole membrane; GO:0005622 intracellular; GO:0005623 cell; GO:0005737 cytoplasm; GO:0005739 mitochondrion; GO:0005773 vacuole; GO:0005774 vacuolar membrane; GO:0005829 cytosol; GO:0005840 ribosome; GO:0005853 eukaryotic translation elongation factor 1 complex; GO:0005938 cell cortex; GO:…	GO:0000166 nucleotide binding; GO:0001882 nucleoside binding; GO:0001883 purine nucleoside binding; GO:0003676 nucleic acid binding; GO:0003723 RNA binding; GO:0003746 translation elongation factor activity; GO:0003779 actin binding; GO:0003785 actin monomer binding; GO:0003824 catalytic activity; GO:0003924 GTPase activity; GO:0005488 binding; GO:0005515 protein binding; GO:0005516 calmodulin bi…	PF00009; PF03144; PF03143	Elongation factor Tu GTP binding domain; Elongation factor Tu domain 2; Elongation factor Tu C-terminal domain	J	KOG0052	Translation elongation factor EF-1 alpha/Tu
B7G3C4	306	K	Elongation factor 1-alpha OS=Phaeodactylum tricornutum (strain CCAP 1055/1) OX=556484 GN=PHATRDRAFT_28737 PE=3 SV=1	PHATRDRAFT_28737	1	0.00353673	97.033	2	NVAVK(1)DLR	-0.34958	1	45011	cytoplasm	K03231	EEF1A; elongation factor 1-alpha	map03013 RNA transport	GO:0000302 response to reactive oxygen species; GO:0001932 regulation of protein phosphorylation; GO:0001933 negative regulation of protein phosphorylation; GO:0006403 RNA localization; GO:0006405 RNA export from nucleus; GO:0006409 tRNA export from nucleus; GO:0006412 translation; GO:0006414 translational elongation; GO:0006469 negative regulation of protein kinase activity; GO:0006518 peptide m…	GO:0000322 storage vacuole; GO:0000323 lytic vacuole; GO:0000324 fungal-type vacuole; GO:0000329 fungal-type vacuole membrane; GO:0005622 intracellular; GO:0005623 cell; GO:0005737 cytoplasm; GO:0005739 mitochondrion; GO:0005773 vacuole; GO:0005774 vacuolar membrane; GO:0005829 cytosol; GO:0005840 ribosome; GO:0005853 eukaryotic translation elongation factor 1 complex; GO:0005938 cell cortex; GO:…	GO:0000166 nucleotide binding; GO:0001882 nucleoside binding; GO:0001883 purine nucleoside binding; GO:0003676 nucleic acid binding; GO:0003723 RNA binding; GO:0003746 translation elongation factor activity; GO:0003779 actin binding; GO:0003785 actin monomer binding; GO:0003824 catalytic activity; GO:0003924 GTPase activity; GO:0005488 binding; GO:0005515 protein binding; GO:0005516 calmodulin bi…	PF00009; PF03144; PF03143	Elongation factor Tu GTP binding domain; Elongation factor Tu domain 2; Elongation factor Tu C-terminal domain	J	KOG0052	Translation elongation factor EF-1 alpha/Tu
B7G3C4	427	K	Elongation factor 1-alpha OS=Phaeodactylum tricornutum (strain CCAP 1055/1) OX=556484 GN=PHATRDRAFT_28737 PE=3 SV=1	PHATRDRAFT_28737	1	0.00244061	64.266	2	QTVAVGVIK(1)ATTK	-0.3885	1	36907	cytoplasm	K03231	EEF1A; elongation factor 1-alpha	map03013 RNA transport	GO:0000302 response to reactive oxygen species; GO:0001932 regulation of protein phosphorylation; GO:0001933 negative regulation of protein phosphorylation; GO:0006403 RNA localization; GO:0006405 RNA export from nucleus; GO:0006409 tRNA export from nucleus; GO:0006412 translation; GO:0006414 translational elongation; GO:0006469 negative regulation of protein kinase activity; GO:0006518 peptide m…	GO:0000322 storage vacuole; GO:0000323 lytic vacuole; GO:0000324 fungal-type vacuole; GO:0000329 fungal-type vacuole membrane; GO:0005622 intracellular; GO:0005623 cell; GO:0005737 cytoplasm; GO:0005739 mitochondrion; GO:0005773 vacuole; GO:0005774 vacuolar membrane; GO:0005829 cytosol; GO:0005840 ribosome; GO:0005853 eukaryotic translation elongation factor 1 complex; GO:0005938 cell cortex; GO:…	GO:0000166 nucleotide binding; GO:0001882 nucleoside binding; GO:0001883 purine nucleoside binding; GO:0003676 nucleic acid binding; GO:0003723 RNA binding; GO:0003746 translation elongation factor activity; GO:0003779 actin binding; GO:0003785 actin monomer binding; GO:0003824 catalytic activity; GO:0003924 GTPase activity; GO:0005488 binding; GO:0005515 protein binding; GO:0005516 calmodulin bi…	PF00009; PF03144; PF03143	Elongation factor Tu GTP binding domain; Elongation factor Tu domain 2; Elongation factor Tu C-terminal domain	J	KOG0052	Translation elongation factor EF-1 alpha/Tu
B5Y4V2	196	K	Predicted protein OS=Phaeodactylum tricornutum (strain CCAP 1055/1) OX=556484 GN=PHATR_43945 PE=4 SV=1	PHATR_43945	1	9.99311e-07	86.243	2	DVTTQSK(1)EFFEK	0.046177	1	18822	chloroplast
B5Y4V2	201	K	Predicted protein OS=Phaeodactylum tricornutum (strain CCAP 1055/1) OX=556484 GN=PHATR_43945 PE=4 SV=1	PHATR_43945	1	0.0245212	51.864	2	EFFEK(1)ALMR	-1.4957	1	11221	chloroplast
B5Y4V2	222	K	Predicted protein OS=Phaeodactylum tricornutum (strain CCAP 1055/1) OX=556484 GN=PHATR_43945 PE=4 SV=1	PHATR_43945	1	0.0010649	95.311	2	VTK(1)LEPTVK	0.14185	1	5512.1	chloroplast
B5Y4V7	108	K	Predicted protein OS=Phaeodactylum tricornutum (strain CCAP 1055/1) OX=556484 GN=PHATR_43950 PE=4 SV=1	PHATR_43950	1	0.00410936	96.51	2	K(1)ANFPGFR	-1.055	1	8050.6	chloroplast
B5Y531	246	K	Predicted protein OS=Phaeodactylum tricornutum (strain CCAP 1055/1) OX=556484 GN=PHATR_25743 PE=3 SV=1	PHATR_25743	1	0.000183879	76.85	2	K(1)DELTLEGIK	-0.9557	1	8190.1	cytoplasm	K03257	EIF4A; translation initiation factor 4A	map03013 RNA transport	GO:0000122 negative regulation of transcription by RNA polymerase II; GO:0002181 cytoplasmic translation; GO:0002183 cytoplasmic translational initiation; GO:0006139 nucleobase-containing compound metabolic process; GO:0006355 regulation of transcription, DNA-templated; GO:0006357 regulation of transcription by RNA polymerase II; GO:0006412 translation; GO:0006413 translational initiation; GO:000…	GO:0005618 cell wall; GO:0005622 intracellular; GO:0005623 cell; GO:0005634 nucleus; GO:0005730 nucleolus; GO:0005737 cytoplasm; GO:0005773 vacuole; GO:0005774 vacuolar membrane; GO:0005829 cytosol; GO:0005840 ribosome; GO:0005886 plasma membrane; GO:0005911 cell-cell junction; GO:0009505 plant-type cell wall; GO:0009506 plasmodesma; GO:0010494 cytoplasmic stress granule; GO:0016020 membrane; GO:…	GO:0003676 nucleic acid binding; GO:0003723 RNA binding; GO:0003724 RNA helicase activity; GO:0003729 mRNA binding; GO:0003743 translation initiation factor activity; GO:0003824 catalytic activity; GO:0004386 helicase activity; GO:0005488 binding; GO:0005515 protein binding; GO:0008135 translation factor activity, RNA binding; GO:0008186 RNA-dependent ATPase activity; GO:0016462 pyrophosphatase a…	PF00270	DEAD/DEAH box helicase	J	KOG0327	Translation initiation factor 4F, helicase subunit (eIF-4A) and related helicases
B5Y5F0	225	K	Phosphoribulokinase OS=Phaeodactylum tricornutum (strain CCAP 1055/1) OX=556484 GN=Prk PE=3 SV=1	Prk	1	0.00826529	71.896	2	K(1)PDFDAYIDPQK	2.3249	1	41884	chloroplast	K00855	PRK, prkB; phosphoribulokinase [EC:2.7.1.19]	map00710 Carbon fixation in photosynthetic organisms; map01100 Metabolic pathways; map01200 Carbon metabolism	GO:0006139 nucleobase-containing compound metabolic process; GO:0006206 pyrimidine nucleobase metabolic process; GO:0006213 pyrimidine nucleoside metabolic process; GO:0006220 pyrimidine nucleotide metabolic process; GO:0006221 pyrimidine nucleotide biosynthetic process; GO:0006222 UMP biosynthetic process; GO:0006725 cellular aromatic compound metabolic process; GO:0006753 nucleoside phosphate m…	GO:0005576 extracellular region; GO:0005622 intracellular; GO:0005623 cell; GO:0005737 cytoplasm; GO:0005829 cytosol; GO:0009507 chloroplast; GO:0009526 plastid envelope; GO:0009532 plastid stroma; GO:0009534 chloroplast thylakoid; GO:0009535 chloroplast thylakoid membrane; GO:0009536 plastid; GO:0009570 chloroplast stroma; GO:0009579 thylakoid; GO:0009941 chloroplast envelope; GO:0010319 stromul…	GO:0003824 catalytic activity; GO:0004849 uridine kinase activity; GO:0005488 binding; GO:0005515 protein binding; GO:0008974 phosphoribulokinase activity; GO:0016301 kinase activity; GO:0016740 transferase activity; GO:0016772 transferase activity, transferring phosphorus-containing groups; GO:0016773 phosphotransferase activity, alcohol group as acceptor; GO:0019205 nucleobase-containing compou…	PF00485	Phosphoribulokinase / Uridine kinase family	TZ	KOG4203	Armadillo/beta-Catenin/plakoglobin
B5Y5F0	202	K	Phosphoribulokinase OS=Phaeodactylum tricornutum (strain CCAP 1055/1) OX=556484 GN=Prk PE=3 SV=1	Prk	1	0.0642633	56.89	2	LNWK(1)VQR	-0.42212	1	41994	chloroplast	K00855	PRK, prkB; phosphoribulokinase [EC:2.7.1.19]	map00710 Carbon fixation in photosynthetic organisms; map01100 Metabolic pathways; map01200 Carbon metabolism	GO:0006139 nucleobase-containing compound metabolic process; GO:0006206 pyrimidine nucleobase metabolic process; GO:0006213 pyrimidine nucleoside metabolic process; GO:0006220 pyrimidine nucleotide metabolic process; GO:0006221 pyrimidine nucleotide biosynthetic process; GO:0006222 UMP biosynthetic process; GO:0006725 cellular aromatic compound metabolic process; GO:0006753 nucleoside phosphate m…	GO:0005576 extracellular region; GO:0005622 intracellular; GO:0005623 cell; GO:0005737 cytoplasm; GO:0005829 cytosol; GO:0009507 chloroplast; GO:0009526 plastid envelope; GO:0009532 plastid stroma; GO:0009534 chloroplast thylakoid; GO:0009535 chloroplast thylakoid membrane; GO:0009536 plastid; GO:0009570 chloroplast stroma; GO:0009579 thylakoid; GO:0009941 chloroplast envelope; GO:0010319 stromul…	GO:0003824 catalytic activity; GO:0004849 uridine kinase activity; GO:0005488 binding; GO:0005515 protein binding; GO:0008974 phosphoribulokinase activity; GO:0016301 kinase activity; GO:0016740 transferase activity; GO:0016772 transferase activity, transferring phosphorus-containing groups; GO:0016773 phosphotransferase activity, alcohol group as acceptor; GO:0019205 nucleobase-containing compou…	PF00485	Phosphoribulokinase / Uridine kinase family	TZ	KOG4203	Armadillo/beta-Catenin/plakoglobin
B5Y5L4	54	K	Fucoxanthin chlorophyll a/c protein, lhcf type OS=Phaeodactylum tricornutum (strain CCAP 1055/1) OX=556484 GN=Lhcf14 PE=4 SV=1	Lhcf14	1	0.00474581	66.664	2	GK(1)DMATFDQYR	0.19236	1	31424	chloroplast	K08907	LHCA1; light-harvesting complex I chlorophyll a/b binding protein 1	map00196 Photosynthesis - antenna proteins; map01100 Metabolic pathways
B5Y5U1	146	K	Predicted protein (Fragment) OS=Phaeodactylum tricornutum (strain CCAP 1055/1) OX=556484 GN=PHATR_25956 PE=4 SV=1	PHATR_25956	1	0.000366689	46.358	2	ADVFCADK(1)IPVGDK	2.3947	1	86607	vacuolar membrane	K00390	cysH; phosphoadenosine phosphosulfate reductase [EC:1.8.4.8 1.8.4.10]	map00920 Sulfur metabolism; map01100 Metabolic pathways						E	KOG0189	Phosphoadenosine phosphosulfate reductase
B7FNS4	164	K	Predicted protein OS=Phaeodactylum tricornutum (strain CCAP 1055/1) OX=556484 GN=PHATRDRAFT_42566 PE=4 SV=1	PHATRDRAFT_42566	1	1.42605e-06	84.102	2	AEEEK(1)LEAAEAEFK	1.1216	1	22959	chloroplast	K09584	PDIA6, TXNDC7; protein disulfide-isomerase A6 [EC:5.3.4.1]	map04141 Protein processing in endoplasmic reticulum				PF00085	Thioredoxin	CO	KOG0190	Protein disulfide isomerase (prolyl 4-hydroxylase beta subunit)
B7FNS4	173	K	Predicted protein OS=Phaeodactylum tricornutum (strain CCAP 1055/1) OX=556484 GN=PHATRDRAFT_42566 PE=4 SV=1	PHATRDRAFT_42566	0.999704	0.012896	40.372	3	AEEEKLEAAEAEFK(1)EAVTK	-4.1758	1	7645.1	chloroplast	K09584	PDIA6, TXNDC7; protein disulfide-isomerase A6 [EC:5.3.4.1]	map04141 Protein processing in endoplasmic reticulum				PF00085	Thioredoxin	CO	KOG0190	Protein disulfide isomerase (prolyl 4-hydroxylase beta subunit)
B7FNS4	178	K	Predicted protein OS=Phaeodactylum tricornutum (strain CCAP 1055/1) OX=556484 GN=PHATRDRAFT_42566 PE=4 SV=1	PHATRDRAFT_42566	1	0.000541097	96.946	2	EAVTK(1)LQADYQK	-1.5594	2	33158	chloroplast	K09584	PDIA6, TXNDC7; protein disulfide-isomerase A6 [EC:5.3.4.1]	map04141 Protein processing in endoplasmic reticulum				PF00085	Thioredoxin	CO	KOG0190	Protein disulfide isomerase (prolyl 4-hydroxylase beta subunit)
B7FNS4	185	K	Predicted protein OS=Phaeodactylum tricornutum (strain CCAP 1055/1) OX=556484 GN=PHATRDRAFT_42566 PE=4 SV=1	PHATRDRAFT_42566	0.999903	0.00113286	73.891	3	LQADYQK(1)LSEDKDEK	2.9148	1	1727.4	chloroplast	K09584	PDIA6, TXNDC7; protein disulfide-isomerase A6 [EC:5.3.4.1]	map04141 Protein processing in endoplasmic reticulum				PF00085	Thioredoxin	CO	KOG0190	Protein disulfide isomerase (prolyl 4-hydroxylase beta subunit)
B7FNS4	198	K	Predicted protein OS=Phaeodactylum tricornutum (strain CCAP 1055/1) OX=556484 GN=PHATRDRAFT_42566 PE=4 SV=1	PHATRDRAFT_42566	1	7.10798e-07	125.17	2	IAAVK(1)NSGLGLLK	0.42059	1	86594	chloroplast	K09584	PDIA6, TXNDC7; protein disulfide-isomerase A6 [EC:5.3.4.1]	map04141 Protein processing in endoplasmic reticulum				PF00085	Thioredoxin	CO	KOG0190	Protein disulfide isomerase (prolyl 4-hydroxylase beta subunit)
B7FNS4	206	K	Predicted protein OS=Phaeodactylum tricornutum (strain CCAP 1055/1) OX=556484 GN=PHATRDRAFT_42566 PE=4 SV=1	PHATRDRAFT_42566	1	0.0656994	53.028	2	NSGLGLLK(1)SVK	0.43143	1	31821	chloroplast	K09584	PDIA6, TXNDC7; protein disulfide-isomerase A6 [EC:5.3.4.1]	map04141 Protein processing in endoplasmic reticulum				PF00085	Thioredoxin	CO	KOG0190	Protein disulfide isomerase (prolyl 4-hydroxylase beta subunit)
B7FNS4	193	K	Predicted protein OS=Phaeodactylum tricornutum (strain CCAP 1055/1) OX=556484 GN=PHATRDRAFT_42566 PE=4 SV=1	PHATRDRAFT_42566	0.999981	4.59071e-09	102.03	3	LSEDKDEK(1)IAAVK	-1.2255	2	38725	chloroplast	K09584	PDIA6, TXNDC7; protein disulfide-isomerase A6 [EC:5.3.4.1]	map04141 Protein processing in endoplasmic reticulum				PF00085	Thioredoxin	CO	KOG0190	Protein disulfide isomerase (prolyl 4-hydroxylase beta subunit)
B7FNU0	194	K	Carbonic anhydrase OS=Phaeodactylum tricornutum (strain CCAP 1055/1) OX=556484 GN=PHATRDRAFT_42406 PE=3 SV=1	PHATRDRAFT_42406	1	1.2694e-16	159.11	2	ELDAIK(1)DPEDR	0.43477	3	641870	chloroplast	K01673	cynT, can; carbonic anhydrase [EC:4.2.1.1]	map00910 Nitrogen metabolism; map01100 Metabolic pathways				PF00484	Carbonic anhydrase	P	KOG1578	Predicted carbonic anhydrase involved in protection against oxidative damage
B7FNU0	74	K	Carbonic anhydrase OS=Phaeodactylum tricornutum (strain CCAP 1055/1) OX=556484 GN=PHATRDRAFT_42406 PE=3 SV=1	PHATRDRAFT_42406	1	6.35437e-19	176	3	K(1)AQDAAYFDTLGTVHSPK	0.42242	2	200940	chloroplast	K01673	cynT, can; carbonic anhydrase [EC:4.2.1.1]	map00910 Nitrogen metabolism; map01100 Metabolic pathways				PF00484	Carbonic anhydrase	P	KOG1578	Predicted carbonic anhydrase involved in protection against oxidative damage
B7FNU0	254	K	Carbonic anhydrase OS=Phaeodactylum tricornutum (strain CCAP 1055/1) OX=556484 GN=PHATRDRAFT_42406 PE=3 SV=1	PHATRDRAFT_42406	1	0.00938406	102.46	2	K(1)LQVDFDK	-0.42587	2	304280	chloroplast	K01673	cynT, can; carbonic anhydrase [EC:4.2.1.1]	map00910 Nitrogen metabolism; map01100 Metabolic pathways				PF00484	Carbonic anhydrase	P	KOG1578	Predicted carbonic anhydrase involved in protection against oxidative damage
B7FNU0	53	K	Carbonic anhydrase OS=Phaeodactylum tricornutum (strain CCAP 1055/1) OX=556484 GN=PHATRDRAFT_42406 PE=3 SV=1	PHATRDRAFT_42406	1	6.14804e-07	115.05	3	K(1)SYDLDITEIFDGNKK	-2.3347	1	26947	chloroplast	K01673	cynT, can; carbonic anhydrase [EC:4.2.1.1]	map00910 Nitrogen metabolism; map01100 Metabolic pathways				PF00484	Carbonic anhydrase	P	KOG1578	Predicted carbonic anhydrase involved in protection against oxidative damage
B7FNU0	224	K	Carbonic anhydrase OS=Phaeodactylum tricornutum (strain CCAP 1055/1) OX=556484 GN=PHATRDRAFT_42406 PE=3 SV=1	PHATRDRAFT_42406	1	2.19759e-05	109.11	2	TGVIQAK(1)R	-1.295	1	128080	chloroplast	K01673	cynT, can; carbonic anhydrase [EC:4.2.1.1]	map00910 Nitrogen metabolism; map01100 Metabolic pathways				PF00484	Carbonic anhydrase	P	KOG1578	Predicted carbonic anhydrase involved in protection against oxidative damage
B7FNU0	248	K	Carbonic anhydrase OS=Phaeodactylum tricornutum (strain CCAP 1055/1) OX=556484 GN=PHATRDRAFT_42406 PE=3 SV=1	PHATRDRAFT_42406	1	4.14366e-07	162.8	2	VHPIVFDPK(1)TGAIR	0.076547	2	941820	chloroplast	K01673	cynT, can; carbonic anhydrase [EC:4.2.1.1]	map00910 Nitrogen metabolism; map01100 Metabolic pathways				PF00484	Carbonic anhydrase	P	KOG1578	Predicted carbonic anhydrase involved in protection against oxidative damage
B7FNX7	58	K	Predicted protein OS=Phaeodactylum tricornutum (strain CCAP 1055/1) OX=556484 GN=PHATRDRAFT_42612 PE=4 SV=1	PHATRDRAFT_42612	1	0.000768713	95.138	2	AK(1)APVSSSALVPIK	0.036436	1	41515	chloroplast
B7FNX7	233	K	Predicted protein OS=Phaeodactylum tricornutum (strain CCAP 1055/1) OX=556484 GN=PHATRDRAFT_42612 PE=4 SV=1	PHATRDRAFT_42612	1	1.83646e-30	219.93	2	AMASINSAVTK(1)AK	-0.12369	2	165450	chloroplast
B7FNX7	153	K	Predicted protein OS=Phaeodactylum tricornutum (strain CCAP 1055/1) OX=556484 GN=PHATRDRAFT_42612 PE=4 SV=1	PHATRDRAFT_42612	1	2.10829e-30	192.95	2	AQDSLQGTLDK(1)LK	0.63665	4	226810	chloroplast
B7FNX7	155	K	Predicted protein OS=Phaeodactylum tricornutum (strain CCAP 1055/1) OX=556484 GN=PHATRDRAFT_42612 PE=4 SV=1	PHATRDRAFT_42612	1	3.4403e-05	115.86	2	LK(1)AQETVDK	-1.56	1	17266	chloroplast
B7FNX7	162	K	Predicted protein OS=Phaeodactylum tricornutum (strain CCAP 1055/1) OX=556484 GN=PHATRDRAFT_42612 PE=4 SV=1	PHATRDRAFT_42612	1	7.88431e-05	78.043	2	AQETVDK(1)EAIAK	-0.072764	1	122490	chloroplast
B7FNX7	167	K	Predicted protein OS=Phaeodactylum tricornutum (strain CCAP 1055/1) OX=556484 GN=PHATRDRAFT_42612 PE=4 SV=1	PHATRDRAFT_42612	0.99999	5.63784e-05	90.376	3	AQETVDKEAIAK(1)VEK	-1.1322	2	138280	chloroplast
B7FNX7	170	K	Predicted protein OS=Phaeodactylum tricornutum (strain CCAP 1055/1) OX=556484 GN=PHATRDRAFT_42612 PE=4 SV=1	PHATRDRAFT_42612	1	0.00052884	120.33	2	VEK(1)ALSNTK	-0.096491	1	130140	chloroplast
B7FNX7	209	K	Predicted protein OS=Phaeodactylum tricornutum (strain CCAP 1055/1) OX=556484 GN=PHATRDRAFT_42612 PE=4 SV=1	PHATRDRAFT_42612	1	0.00872895	97.277	2	K(1)AGELNEEYK	0.44375	1	76502	chloroplast
B7FNX7	142	K	Predicted protein OS=Phaeodactylum tricornutum (strain CCAP 1055/1) OX=556484 GN=PHATRDRAFT_42612 PE=4 SV=1	PHATRDRAFT_42612	1	1.38691e-08	97.175	2	K(1)AQDSLQGTLDK	0.92891	1	37600	chloroplast
B7FNX7	222	K	Predicted protein OS=Phaeodactylum tricornutum (strain CCAP 1055/1) OX=556484 GN=PHATRDRAFT_42612 PE=4 SV=1	PHATRDRAFT_42612	1	1.22269e-15	141.87	2	LTDK(1)AMASINSAVTK	-1.3613	1	42483	chloroplast
B7FNY3	128	K	40S ribosomal protein S4 OS=Phaeodactylum tricornutum (strain CCAP 1055/1) OX=556484 GN=PHATRDRAFT_17324 PE=3 SV=1	PHATRDRAFT_17324	1	0.00142042	65.156	2	INK(1)IYIGSK	-1.1422	1	6820.4	peroxisome	K02987	RP-S4e, RPS4; small subunit ribosomal protein S4e	map03010 Ribosome	GO:0000184 nuclear-transcribed mRNA catabolic process, nonsense-mediated decay; GO:0000956 nuclear-transcribed mRNA catabolic process; GO:0002181 cytoplasmic translation; GO:0006139 nucleobase-containing compound metabolic process; GO:0006401 RNA catabolic process; GO:0006402 mRNA catabolic process; GO:0006412 translation; GO:0006413 translational initiation; GO:0006417 regulation of translation;…	GO:0005622 intracellular; GO:0005623 cell; GO:0005634 nucleus; GO:0005654 nucleoplasm; GO:0005730 nucleolus; GO:0005737 cytoplasm; GO:0005773 vacuole; GO:0005774 vacuolar membrane; GO:0005829 cytosol; GO:0005840 ribosome; GO:0005844 polysome; GO:0005856 cytoskeleton; GO:0005886 plasma membrane; GO:0009507 chloroplast; GO:0009536 plastid; GO:0015935 small ribosomal subunit; GO:0016020 membrane; GO…	GO:0000822 inositol hexakisphosphate binding; GO:0003676 nucleic acid binding; GO:0003723 RNA binding; GO:0003729 mRNA binding; GO:0003735 structural constituent of ribosome; GO:0005198 structural molecule activity; GO:0005488 binding; GO:0008144 drug binding; GO:0036094 small molecule binding; GO:0043167 ion binding; GO:0043168 anion binding; GO:0043178 alcohol binding; GO:0097159 organic cyclic…	PF08071; PF01479	RS4NT (NUC023) domain; S4 domain	J	KOG0378	40S ribosomal protein S4
B7FP35	270	K	Predicted protein OS=Phaeodactylum tricornutum (strain CCAP 1055/1) OX=556484 GN=PHATRDRAFT_42659 PE=4 SV=1	PHATRDRAFT_42659	1	0.00239098	63.908	2	APCISSVGGTGWTK(1)DR	-3.8063	1	16429	chloroplast							PF13460	NADH(P)-binding
B7FPB9	234	K	Predicted protein OS=Phaeodactylum tricornutum (strain CCAP 1055/1) OX=556484 GN=PHATRDRAFT_42728 PE=4 SV=1	PHATRDRAFT_42728	1	0.00857995	84.368	2	ELVGLVPVK(1)K	-0.6825	1	30369	chloroplast							PF00004	ATPase family associated with various cellular activities (AAA)	O	KOG0730	AAA+-type ATPase
B7FPB9	152	K	Predicted protein OS=Phaeodactylum tricornutum (strain CCAP 1055/1) OX=556484 GN=PHATRDRAFT_42728 PE=4 SV=1	PHATRDRAFT_42728	1	2.39696e-16	106.58	2	SLDWGGNDNDPSSK(1)TVR	-4.6067	1	96818	chloroplast							PF00004	ATPase family associated with various cellular activities (AAA)	O	KOG0730	AAA+-type ATPase
B7FPD9	257	K	Triose phosphate/phosphate translocator OS=Phaeodactylum tricornutum (strain CCAP 1055/1) OX=556484 GN=Tpt1 PE=4 SV=1	Tpt1	1	6.57468e-05	67.881	2	LMETPGLK(1)DR	0.054522	1	22783	plasma membrane	K15283	SLC35E1; solute carrier family 35, member E1							EG	KOG1441	Glucose-6-phosphate/phosphate and phosphoenolpyruvate/phosphate antiporter
B7FPJ6	142	K	Predicted protein OS=Phaeodactylum tricornutum (strain CCAP 1055/1) OX=556484 GN=PHATRDRAFT_42790 PE=4 SV=1	PHATRDRAFT_42790	1	0.000208177	70.389	2	DDDSTDK(1)FFGQK	-0.1154	1	24154	chloroplast
B7FPL6	56	K	Fucoxanthin chlorophyll a/c protein OS=Phaeodactylum tricornutum (strain CCAP 1055/1) OX=556484 GN=PHATRDRAFT_17531 PE=4 SV=1	PHATRDRAFT_17531	1	0.000594196	67.548	2	DK(1)NDETMGYYR	-2.6177	1	9473.2	chloroplast	K08907	LHCA1; light-harvesting complex I chlorophyll a/b binding protein 1	map00196 Photosynthesis - antenna proteins; map01100 Metabolic pathways
B7FPM3	55	K	40S ribosomal protein S3a OS=Phaeodactylum tricornutum (strain CCAP 1055/1) OX=556484 GN=PHATRDRAFT_17545 PE=3 SV=1	PHATRDRAFT_17545	1	0.00744208	55.754	2	TQGTK(1)IASEGLK	0.36566	1	6457.9	cytoplasm,nucleus	K02984	RP-S3Ae, RPS3A; small subunit ribosomal protein S3Ae	map03010 Ribosome	GO:0002181 cytoplasmic translation; GO:0006412 translation; GO:0006518 peptide metabolic process; GO:0006807 nitrogen compound metabolic process; GO:0008152 metabolic process; GO:0009058 biosynthetic process; GO:0009059 macromolecule biosynthetic process; GO:0009987 cellular process; GO:0010467 gene expression; GO:0019538 protein metabolic process; GO:0034641 cellular nitrogen compound metabolic …	GO:0005618 cell wall; GO:0005622 intracellular; GO:0005623 cell; GO:0005634 nucleus; GO:0005730 nucleolus; GO:0005737 cytoplasm; GO:0005829 cytosol; GO:0005840 ribosome; GO:0005844 polysome; GO:0005886 plasma membrane; GO:0005911 cell-cell junction; GO:0009506 plasmodesma; GO:0009507 chloroplast; GO:0009536 plastid; GO:0015935 small ribosomal subunit; GO:0016020 membrane; GO:0022626 cytosolic rib…	GO:0003676 nucleic acid binding; GO:0003723 RNA binding; GO:0003729 mRNA binding; GO:0003735 structural constituent of ribosome; GO:0005198 structural molecule activity; GO:0005488 binding; GO:0097159 organic cyclic compound binding; GO:1901363 heterocyclic compound binding;			J	KOG1628	40S ribosomal protein S3A
B7FPY8	609	K	Predicted protein OS=Phaeodactylum tricornutum (strain CCAP 1055/1) OX=556484 GN=Hsp70_1 PE=3 SV=1	Hsp70_1	1	0.000184332	55.604	2	EVK(1)DGDDLEALTAK	-0.56839	1	10849	chloroplast	K04043	dnaK, HSPA9; molecular chaperone DnaK	map03018 RNA degradation	GO:0006457 protein folding; GO:0006458 'de novo' protein folding; GO:0006950 response to stress; GO:0006970 response to osmotic stress; GO:0006986 response to unfolded protein; GO:0009266 response to temperature stimulus; GO:0009408 response to heat; GO:0009605 response to external stimulus; GO:0009607 response to biotic stimulus; GO:0009615 response to virus; GO:0009628 response to abiotic stimu…	GO:0005618 cell wall; GO:0005622 intracellular; GO:0005623 cell; GO:0005737 cytoplasm; GO:0005739 mitochondrion; GO:0005773 vacuole; GO:0005774 vacuolar membrane; GO:0005829 cytosol; GO:0009507 chloroplast; GO:0009536 plastid; GO:0016020 membrane; GO:0030312 external encapsulating structure; GO:0031090 organelle membrane; GO:0032991 protein-containing complex; GO:0043226 organelle; GO:0043227 mem…	GO:0000166 nucleotide binding; GO:0003824 catalytic activity; GO:0005488 binding; GO:0005515 protein binding; GO:0005524 ATP binding; GO:0008144 drug binding; GO:0008270 zinc ion binding; GO:0016462 pyrophosphatase activity; GO:0016787 hydrolase activity; GO:0016817 hydrolase activity, acting on acid anhydrides; GO:0016818 hydrolase activity, acting on acid anhydrides, in phosphorus-containing an…			O	KOG0102	Molecular chaperones mortalin/PBP74/GRP75, HSP70 superfamily
B7FPY8	279	K	Predicted protein OS=Phaeodactylum tricornutum (strain CCAP 1055/1) OX=556484 GN=Hsp70_1 PE=3 SV=1	Hsp70_1	1	0.013877	71.896	2	K(1)DSGIDLGGDK	0.082819	1	10793	chloroplast	K04043	dnaK, HSPA9; molecular chaperone DnaK	map03018 RNA degradation	GO:0006457 protein folding; GO:0006458 'de novo' protein folding; GO:0006950 response to stress; GO:0006970 response to osmotic stress; GO:0006986 response to unfolded protein; GO:0009266 response to temperature stimulus; GO:0009408 response to heat; GO:0009605 response to external stimulus; GO:0009607 response to biotic stimulus; GO:0009615 response to virus; GO:0009628 response to abiotic stimu…	GO:0005618 cell wall; GO:0005622 intracellular; GO:0005623 cell; GO:0005737 cytoplasm; GO:0005739 mitochondrion; GO:0005773 vacuole; GO:0005774 vacuolar membrane; GO:0005829 cytosol; GO:0009507 chloroplast; GO:0009536 plastid; GO:0016020 membrane; GO:0030312 external encapsulating structure; GO:0031090 organelle membrane; GO:0032991 protein-containing complex; GO:0043226 organelle; GO:0043227 mem…	GO:0000166 nucleotide binding; GO:0003824 catalytic activity; GO:0005488 binding; GO:0005515 protein binding; GO:0005524 ATP binding; GO:0008144 drug binding; GO:0008270 zinc ion binding; GO:0016462 pyrophosphatase activity; GO:0016787 hydrolase activity; GO:0016817 hydrolase activity, acting on acid anhydrides; GO:0016818 hydrolase activity, acting on acid anhydrides, in phosphorus-containing an…			O	KOG0102	Molecular chaperones mortalin/PBP74/GRP75, HSP70 superfamily
B7FPY8	589	K	Predicted protein OS=Phaeodactylum tricornutum (strain CCAP 1055/1) OX=556484 GN=Hsp70_1 PE=3 SV=1	Hsp70_1	1	2.82562e-06	105.08	2	SLTDNADK(1)LDEATK	-1.5953	1	8923.7	chloroplast	K04043	dnaK, HSPA9; molecular chaperone DnaK	map03018 RNA degradation	GO:0006457 protein folding; GO:0006458 'de novo' protein folding; GO:0006950 response to stress; GO:0006970 response to osmotic stress; GO:0006986 response to unfolded protein; GO:0009266 response to temperature stimulus; GO:0009408 response to heat; GO:0009605 response to external stimulus; GO:0009607 response to biotic stimulus; GO:0009615 response to virus; GO:0009628 response to abiotic stimu…	GO:0005618 cell wall; GO:0005622 intracellular; GO:0005623 cell; GO:0005737 cytoplasm; GO:0005739 mitochondrion; GO:0005773 vacuole; GO:0005774 vacuolar membrane; GO:0005829 cytosol; GO:0009507 chloroplast; GO:0009536 plastid; GO:0016020 membrane; GO:0030312 external encapsulating structure; GO:0031090 organelle membrane; GO:0032991 protein-containing complex; GO:0043226 organelle; GO:0043227 mem…	GO:0000166 nucleotide binding; GO:0003824 catalytic activity; GO:0005488 binding; GO:0005515 protein binding; GO:0005524 ATP binding; GO:0008144 drug binding; GO:0008270 zinc ion binding; GO:0016462 pyrophosphatase activity; GO:0016787 hydrolase activity; GO:0016817 hydrolase activity, acting on acid anhydrides; GO:0016818 hydrolase activity, acting on acid anhydrides, in phosphorus-containing an…			O	KOG0102	Molecular chaperones mortalin/PBP74/GRP75, HSP70 superfamily
B7FPY8	117	K	Predicted protein OS=Phaeodactylum tricornutum (strain CCAP 1055/1) OX=556484 GN=Hsp70_1 PE=3 SV=1	Hsp70_1	1	0.00746463	50.09	2	YGDK(1)EVEAISK	-0.34812	1	4521	chloroplast	K04043	dnaK, HSPA9; molecular chaperone DnaK	map03018 RNA degradation	GO:0006457 protein folding; GO:0006458 'de novo' protein folding; GO:0006950 response to stress; GO:0006970 response to osmotic stress; GO:0006986 response to unfolded protein; GO:0009266 response to temperature stimulus; GO:0009408 response to heat; GO:0009605 response to external stimulus; GO:0009607 response to biotic stimulus; GO:0009615 response to virus; GO:0009628 response to abiotic stimu…	GO:0005618 cell wall; GO:0005622 intracellular; GO:0005623 cell; GO:0005737 cytoplasm; GO:0005739 mitochondrion; GO:0005773 vacuole; GO:0005774 vacuolar membrane; GO:0005829 cytosol; GO:0009507 chloroplast; GO:0009536 plastid; GO:0016020 membrane; GO:0030312 external encapsulating structure; GO:0031090 organelle membrane; GO:0032991 protein-containing complex; GO:0043226 organelle; GO:0043227 mem…	GO:0000166 nucleotide binding; GO:0003824 catalytic activity; GO:0005488 binding; GO:0005515 protein binding; GO:0005524 ATP binding; GO:0008144 drug binding; GO:0008270 zinc ion binding; GO:0016462 pyrophosphatase activity; GO:0016787 hydrolase activity; GO:0016817 hydrolase activity, acting on acid anhydrides; GO:0016818 hydrolase activity, acting on acid anhydrides, in phosphorus-containing an…			O	KOG0102	Molecular chaperones mortalin/PBP74/GRP75, HSP70 superfamily
B7FPZ1	78	K	Predicted protein OS=Phaeodactylum tricornutum (strain CCAP 1055/1) OX=556484 GN=PHATRDRAFT_42903 PE=4 SV=1	PHATRDRAFT_42903	1	0.00761939	82.716	2	AK(1)NLLEDR	-1.1967	1	34402	chloroplast
B7FPZ1	91	K	Predicted protein OS=Phaeodactylum tricornutum (strain CCAP 1055/1) OX=556484 GN=PHATRDRAFT_42903 PE=4 SV=1	PHATRDRAFT_42903	1	1.87117e-06	114.93	2	LVSIK(1)QQDYPEIAK	-2.7207	1	17074	chloroplast
B7FQ47	199	K	Predicted protein OS=Phaeodactylum tricornutum (strain CCAP 1055/1) OX=556484 GN=PHATRDRAFT_32071 PE=4 SV=1	PHATRDRAFT_32071	1	0.000109636	78.864	2	AESTFNTWADK(1)EGAK	-3.2206	1	7339.2	chloroplast
B7FQ47	188	K	Predicted protein OS=Phaeodactylum tricornutum (strain CCAP 1055/1) OX=556484 GN=PHATRDRAFT_32071 PE=4 SV=1	PHATRDRAFT_32071	1	6.06419e-07	96.27	2	GGDSGK(1)AESTFNTWADK	-3.7219	1	5330	chloroplast
B7FQ47	114	K	Predicted protein OS=Phaeodactylum tricornutum (strain CCAP 1055/1) OX=556484 GN=PHATRDRAFT_32071 PE=4 SV=1	PHATRDRAFT_32071	1	3.02423e-05	85.081	2	VFEDEGPLGK(1)GITVGK	-3.0528	1	13311	chloroplast
B7FQ84	139	K	Protein heat shock protein Hsp70 OS=Phaeodactylum tricornutum (strain CCAP 1055/1) OX=556484 GN=HSP70A PE=3 SV=1	HSP70A	1	3.97363e-06	77.358	2	EIAEAYLGK(1)EVK	0.73644	1	11774	cytoplasm	K03283	HSPA1s; heat shock 70kDa protein 1/2/6/8	map03040 Spliceosome; map04141 Protein processing in endoplasmic reticulum; map04144 Endocytosis		GO:0005622 intracellular; GO:0005623 cell; GO:0005737 cytoplasm; GO:0005815 microtubule organizing center; GO:0005829 cytosol; GO:0005856 cytoskeleton; GO:0015630 microtubule cytoskeleton; GO:0031982 vesicle; GO:0043226 organelle; GO:0043227 membrane-bounded organelle; GO:0043228 non-membrane-bounded organelle; GO:0043229 intracellular organelle; GO:0043232 intracellular non-membrane-bounded orga…				O	KOG0101	Molecular chaperones HSP70/HSC70, HSP70 superfamily
B7FQ84	78	K	Protein heat shock protein Hsp70 OS=Phaeodactylum tricornutum (strain CCAP 1055/1) OX=556484 GN=HSP70A PE=3 SV=1	HSP70A	1	0.000169048	87.942	2	K(1)FTDAGVQGDMK	-0.43275	1	5135.8	cytoplasm	K03283	HSPA1s; heat shock 70kDa protein 1/2/6/8	map03040 Spliceosome; map04141 Protein processing in endoplasmic reticulum; map04144 Endocytosis		GO:0005622 intracellular; GO:0005623 cell; GO:0005737 cytoplasm; GO:0005815 microtubule organizing center; GO:0005829 cytosol; GO:0005856 cytoskeleton; GO:0015630 microtubule cytoskeleton; GO:0031982 vesicle; GO:0043226 organelle; GO:0043227 membrane-bounded organelle; GO:0043228 non-membrane-bounded organelle; GO:0043229 intracellular organelle; GO:0043232 intracellular non-membrane-bounded orga…				O	KOG0101	Molecular chaperones HSP70/HSC70, HSP70 superfamily
B7FQ84	161	K	Protein heat shock protein Hsp70 OS=Phaeodactylum tricornutum (strain CCAP 1055/1) OX=556484 GN=HSP70A PE=3 SV=1	HSP70A	1	0.000587725	72.327	2	QATK(1)DAGAISGLNVLR	-6.2822	1	20256	cytoplasm	K03283	HSPA1s; heat shock 70kDa protein 1/2/6/8	map03040 Spliceosome; map04141 Protein processing in endoplasmic reticulum; map04144 Endocytosis		GO:0005622 intracellular; GO:0005623 cell; GO:0005737 cytoplasm; GO:0005815 microtubule organizing center; GO:0005829 cytosol; GO:0005856 cytoskeleton; GO:0015630 microtubule cytoskeleton; GO:0031982 vesicle; GO:0043226 organelle; GO:0043227 membrane-bounded organelle; GO:0043228 non-membrane-bounded organelle; GO:0043229 intracellular organelle; GO:0043232 intracellular non-membrane-bounded orga…				O	KOG0101	Molecular chaperones HSP70/HSC70, HSP70 superfamily
B7FQ84	561	K	Protein heat shock protein Hsp70 OS=Phaeodactylum tricornutum (strain CCAP 1055/1) OX=556484 GN=HSP70A PE=3 SV=1	HSP70A	1	0.00284095	76.85	2	TSISSEEVK(1)DK	-1.8468	1	10510	cytoplasm	K03283	HSPA1s; heat shock 70kDa protein 1/2/6/8	map03040 Spliceosome; map04141 Protein processing in endoplasmic reticulum; map04144 Endocytosis		GO:0005622 intracellular; GO:0005623 cell; GO:0005737 cytoplasm; GO:0005815 microtubule organizing center; GO:0005829 cytosol; GO:0005856 cytoskeleton; GO:0015630 microtubule cytoskeleton; GO:0031982 vesicle; GO:0043226 organelle; GO:0043227 membrane-bounded organelle; GO:0043228 non-membrane-bounded organelle; GO:0043229 intracellular organelle; GO:0043232 intracellular non-membrane-bounded orga…				O	KOG0101	Molecular chaperones HSP70/HSC70, HSP70 superfamily
B7FQE0	162	K	Protein fucoxanthin chlorophyll a/c protein OS=Phaeodactylum tricornutum (strain CCAP 1055/1) OX=556484 GN=Lhcr12 PE=4 SV=1	Lhcr12	1	0.000937233	75.474	2	YLDGK(1)SAEQIK	-0.40895	1	20977	vacuolar membrane	K08907	LHCA1; light-harvesting complex I chlorophyll a/b binding protein 1	map00196 Photosynthesis - antenna proteins; map01100 Metabolic pathways
B7FQE7	825	K	Predicted protein OS=Phaeodactylum tricornutum (strain CCAP 1055/1) OX=556484 GN=PHATRDRAFT_43037 PE=4 SV=1	PHATRDRAFT_43037	1	0.00175842	65.404	2	ELQNAMDAQK(1)K	1.1744	1	7050.4	chloroplast
B7FQE7	864	K	Predicted protein OS=Phaeodactylum tricornutum (strain CCAP 1055/1) OX=556484 GN=PHATRDRAFT_43037 PE=4 SV=1	PHATRDRAFT_43037	0.999998	8.59754e-05	99.855	2	FKDEK(1)DAMK	0.064008	2	74851	chloroplast
B7FQE7	803	K	Predicted protein OS=Phaeodactylum tricornutum (strain CCAP 1055/1) OX=556484 GN=PHATRDRAFT_43037 PE=4 SV=1	PHATRDRAFT_43037	1	9.75638e-09	149.58	2	K(1)DYDVATMQSDVR	-1.6194	1	19816	chloroplast
B7FQF2	130	K	Predicted protein OS=Phaeodactylum tricornutum (strain CCAP 1055/1) OX=556484 GN=PHATRDRAFT_43041 PE=4 SV=1	PHATRDRAFT_43041	1	0.00030259	69.905	2	EFYDELK(1)QK	2.3745	1	4134	chloroplast
B7FQF2	95	K	Predicted protein OS=Phaeodactylum tricornutum (strain CCAP 1055/1) OX=556484 GN=PHATRDRAFT_43041 PE=4 SV=1	PHATRDRAFT_43041	1	0.00371918	81.799	2	LSGK(1)LAGQTEK	0.23525	1	15500	chloroplast
B7FQH7	99	K	Predicted protein OS=Phaeodactylum tricornutum (strain CCAP 1055/1) OX=556484 GN=PHATRDRAFT_43060 PE=4 SV=1	PHATRDRAFT_43060	1	4.51567e-06	73.891	2	ITSGNK(1)ANVSIER	-0.32566	1	3869.7	chloroplast
B7FQT3	31	K	Peptidyl-prolyl cis-trans isomerase OS=Phaeodactylum tricornutum (strain CCAP 1055/1) OX=556484 GN=PHATRDRAFT_43152 PE=3 SV=1	PHATRDRAFT_43152	1	0.0406032	43.168	2	ADVVPK(1)TAENFR	-0.17686	1	26343	chloroplast	K03767	PPIA; peptidyl-prolyl cis-trans isomerase A (cyclophilin A) [EC:5.2.1.8]					PF00160	Cyclophilin type peptidyl-prolyl cis-trans isomerase/CLD	O	KOG0865	Cyclophilin type peptidyl-prolyl cis-trans isomerase
B7FQT3	44	K	Peptidyl-prolyl cis-trans isomerase OS=Phaeodactylum tricornutum (strain CCAP 1055/1) OX=556484 GN=PHATRDRAFT_43152 PE=3 SV=1	PHATRDRAFT_43152	1	0.00535771	51.07	3	ALCTGEK(1)GFGFSGSSFHR	0.050127	1	6228.6	chloroplast	K03767	PPIA; peptidyl-prolyl cis-trans isomerase A (cyclophilin A) [EC:5.2.1.8]					PF00160	Cyclophilin type peptidyl-prolyl cis-trans isomerase/CLD	O	KOG0865	Cyclophilin type peptidyl-prolyl cis-trans isomerase
B7FR28	119	K	Predicted protein OS=Phaeodactylum tricornutum (strain CCAP 1055/1) OX=556484 GN=PHATRDRAFT_43233 PE=4 SV=1	PHATRDRAFT_43233	1	2.14783e-06	137.58	2	ITGDLAK(1)LSNDDLK	0.1149	2	61445	chloroplast
B7FR28	126	K	Predicted protein OS=Phaeodactylum tricornutum (strain CCAP 1055/1) OX=556484 GN=PHATRDRAFT_43233 PE=4 SV=1	PHATRDRAFT_43233	1	0.0645491	77.072	2	LSNDDLK(1)K	-1.0903	1	28266	chloroplast
B7FR28	128	K	Predicted protein OS=Phaeodactylum tricornutum (strain CCAP 1055/1) OX=556484 GN=PHATRDRAFT_43233 PE=4 SV=1	PHATRDRAFT_43233	1	0.0018592	79.311	2	K(1)LQEYEEFMAK	0.0042324	2	143800	chloroplast
B7FR28	53	K	Predicted protein OS=Phaeodactylum tricornutum (strain CCAP 1055/1) OX=556484 GN=PHATRDRAFT_43233 PE=4 SV=1	PHATRDRAFT_43233	1	0.00413342	90.761	2	SEAVAK(1)LER	0.059242	1	74511	chloroplast
B7FR28	148	K	Predicted protein OS=Phaeodactylum tricornutum (strain CCAP 1055/1) OX=556484 GN=PHATRDRAFT_43233 PE=4 SV=1	PHATRDRAFT_43233	1	9.46519e-07	91.245	2	TMADADPSIK(1)AAIQK	-2.2844	2	52045	chloroplast
B7FR39	24	K	Histone H3 OS=Phaeodactylum tricornutum (strain CCAP 1055/1) OX=556484 GN=H3-1c PE=3 SV=1	H3-1c	1	0.014773	53.679	2	QLATK(1)AAR	-0.027112	1	19208	nucleus	K11253	H3; histone H3		GO:0006323 DNA packaging; GO:0006325 chromatin organization; GO:0006333 chromatin assembly or disassembly; GO:0006334 nucleosome assembly; GO:0006996 organelle organization; GO:0009987 cellular process; GO:0016043 cellular component organization; GO:0022607 cellular component assembly; GO:0031497 chromatin assembly; GO:0034622 cellular protein-containing complex assembly; GO:0034728 nucleosome or…	GO:0000785 chromatin; GO:0000786 nucleosome; GO:0005622 intracellular; GO:0005623 cell; GO:0005634 nucleus; GO:0005694 chromosome; GO:0032991 protein-containing complex; GO:0032993 protein-DNA complex; GO:0043226 organelle; GO:0043227 membrane-bounded organelle; GO:0043228 non-membrane-bounded organelle; GO:0043229 intracellular organelle; GO:0043231 intracellular membrane-bounded organelle; GO:0…	GO:0003676 nucleic acid binding; GO:0003677 DNA binding; GO:0003682 chromatin binding; GO:0005488 binding; GO:0031490 chromatin DNA binding; GO:0031491 nucleosome binding; GO:0031492 nucleosomal DNA binding; GO:0044877 protein-containing complex binding; GO:0097159 organic cyclic compound binding; GO:1901363 heterocyclic compound binding;	PF00125	Core histone H2A/H2B/H3/H4	B	KOG1745	Histones H3 and H4
B7FR39	123	K	Histone H3 OS=Phaeodactylum tricornutum (strain CCAP 1055/1) OX=556484 GN=H3-1c PE=3 SV=1	H3-1c	1	0.0274429	51.872	2	VTIMPK(1)DIQLAR	0.4496	1	23179	nucleus	K11253	H3; histone H3		GO:0006323 DNA packaging; GO:0006325 chromatin organization; GO:0006333 chromatin assembly or disassembly; GO:0006334 nucleosome assembly; GO:0006996 organelle organization; GO:0009987 cellular process; GO:0016043 cellular component organization; GO:0022607 cellular component assembly; GO:0031497 chromatin assembly; GO:0034622 cellular protein-containing complex assembly; GO:0034728 nucleosome or…	GO:0000785 chromatin; GO:0000786 nucleosome; GO:0005622 intracellular; GO:0005623 cell; GO:0005634 nucleus; GO:0005694 chromosome; GO:0032991 protein-containing complex; GO:0032993 protein-DNA complex; GO:0043226 organelle; GO:0043227 membrane-bounded organelle; GO:0043228 non-membrane-bounded organelle; GO:0043229 intracellular organelle; GO:0043231 intracellular membrane-bounded organelle; GO:0…	GO:0003676 nucleic acid binding; GO:0003677 DNA binding; GO:0003682 chromatin binding; GO:0005488 binding; GO:0031490 chromatin DNA binding; GO:0031491 nucleosome binding; GO:0031492 nucleosomal DNA binding; GO:0044877 protein-containing complex binding; GO:0097159 organic cyclic compound binding; GO:1901363 heterocyclic compound binding;	PF00125	Core histone H2A/H2B/H3/H4	B	KOG1745	Histones H3 and H4
B7FR39	57	K	Histone H3 OS=Phaeodactylum tricornutum (strain CCAP 1055/1) OX=556484 GN=H3-1c PE=3 SV=1	H3-1c	1	7.55388e-09	111.39	2	YQK(1)STDLLIR	0.65898	2	91458	nucleus	K11253	H3; histone H3		GO:0006323 DNA packaging; GO:0006325 chromatin organization; GO:0006333 chromatin assembly or disassembly; GO:0006334 nucleosome assembly; GO:0006996 organelle organization; GO:0009987 cellular process; GO:0016043 cellular component organization; GO:0022607 cellular component assembly; GO:0031497 chromatin assembly; GO:0034622 cellular protein-containing complex assembly; GO:0034728 nucleosome or…	GO:0000785 chromatin; GO:0000786 nucleosome; GO:0005622 intracellular; GO:0005623 cell; GO:0005634 nucleus; GO:0005694 chromosome; GO:0032991 protein-containing complex; GO:0032993 protein-DNA complex; GO:0043226 organelle; GO:0043227 membrane-bounded organelle; GO:0043228 non-membrane-bounded organelle; GO:0043229 intracellular organelle; GO:0043231 intracellular membrane-bounded organelle; GO:0…	GO:0003676 nucleic acid binding; GO:0003677 DNA binding; GO:0003682 chromatin binding; GO:0005488 binding; GO:0031490 chromatin DNA binding; GO:0031491 nucleosome binding; GO:0031492 nucleosomal DNA binding; GO:0044877 protein-containing complex binding; GO:0097159 organic cyclic compound binding; GO:1901363 heterocyclic compound binding;	PF00125	Core histone H2A/H2B/H3/H4	B	KOG1745	Histones H3 and H4
B7FRC1	64	K	Cytosolic aldolase OS=Phaeodactylum tricornutum (strain CCAP 1055/1) OX=556484 GN=Fba4 PE=4 SV=1	Fba4	1	0.000400782	96.957	2	IITSK(1)AFDGDR	1.0653	1	9114.4	cytoskeleton	K01623	ALDO; fructose-bisphosphate aldolase, class I [EC:4.1.2.13]	map00010 Glycolysis / Gluconeogenesis; map00030 Pentose phosphate pathway; map00051 Fructose and mannose metabolism; map00710 Carbon fixation in photosynthetic organisms; map01100 Metabolic pathways; map01110 Biosynthesis of secondary metabolites; map01200 Carbon metabolism; map01230 Biosynthesis of amino acids				PF00274	Fructose-bisphosphate aldolase class-I
B7FRC2	69	K	Acyl carrier protein OS=Phaeodactylum tricornutum (strain CCAP 1055/1) OX=556484 GN=ACPZ PE=3 SV=1	ACPZ	1	0.00273683	45.183	2	NFDQVDPAK(1)VNPAVK	-2.8706	1	6151.3	cytoplasm	K03955	NDUFAB1; NADH dehydrogenase (ubiquinone) 1 alpha/beta subcomplex 1, acyl-carrier protein	map00190 Oxidative phosphorylation; map01100 Metabolic pathways				PF00550	Phosphopantetheine attachment site	I	KOG1748	Acyl carrier protein/NADH-ubiquinone oxidoreductase, NDUFAB1/SDAP subunit
B7FRG4	140	K	Predicted protein (Fragment) OS=Phaeodactylum tricornutum (strain CCAP 1055/1) OX=556484 GN=PHATRDRAFT_9462 PE=4 SV=1	PHATRDRAFT_9462	1	1.09915e-05	87.942	2	FLTEK(1)HLETEK	-2.1777	1	5002.5	mitochondria	K09560	ST13; suppressor of tumorigenicity protein 13		GO:0006457 protein folding; GO:0006458 'de novo' protein folding; GO:0006950 response to stress; GO:0008152 metabolic process; GO:0009266 response to temperature stimulus; GO:0009408 response to heat; GO:0009628 response to abiotic stimulus; GO:0009987 cellular process; GO:0010035 response to inorganic substance; GO:0010038 response to metal ion; GO:0010286 heat acclimation; GO:0016043 cellular c…	GO:0005622 intracellular; GO:0005623 cell; GO:0005737 cytoplasm; GO:0005829 cytosol; GO:0032991 protein-containing complex;	GO:0000166 nucleotide binding; GO:0003824 catalytic activity; GO:0005488 binding; GO:0005515 protein binding; GO:0016491 oxidoreductase activity; GO:0016667 oxidoreductase activity, acting on a sulfur group of donors; GO:0016671 oxidoreductase activity, acting on a sulfur group of donors, disulfide as acceptor; GO:0017076 purine nucleotide binding; GO:0019904 protein domain specific binding; GO:0…			OT	KOG1308	Hsp70-interacting protein Hip/Transient component of progesterone receptor complexes and an Hsp70-binding protein
B7FRH5	364	K	Predicted protein OS=Phaeodactylum tricornutum (strain CCAP 1055/1) OX=556484 GN=PHATRDRAFT_42494 PE=4 SV=1	PHATRDRAFT_42494	1	1.55678e-06	108.24	2	AK(1)TTTEQAVIAAAK	-1.064	1	15267	chloroplast
B7FRH5	153	K	Predicted protein OS=Phaeodactylum tricornutum (strain CCAP 1055/1) OX=556484 GN=PHATRDRAFT_42494 PE=4 SV=1	PHATRDRAFT_42494	1	1.1401e-06	111.38	2	AVAAAEK(1)QSEASGALK	-1.2441	1	9329.5	chloroplast
B7FRH5	289	K	Predicted protein OS=Phaeodactylum tricornutum (strain CCAP 1055/1) OX=556484 GN=PHATRDRAFT_42494 PE=4 SV=1	PHATRDRAFT_42494	0.99847	0.0361734	40.83	3	K(0.002)ETTPAVSK(0.998)NATPSSK	-0.94037	1	3615.6	chloroplast
B7FRH5	391	K	Predicted protein OS=Phaeodactylum tricornutum (strain CCAP 1055/1) OX=556484 GN=PHATRDRAFT_42494 PE=4 SV=1	PHATRDRAFT_42494	1	0.00567141	58.889	2	K(1)IEQQAAEQAR	-1.7439	1	28915	chloroplast
B7FRH5	354	K	Predicted protein OS=Phaeodactylum tricornutum (strain CCAP 1055/1) OX=556484 GN=PHATRDRAFT_42494 PE=4 SV=1	PHATRDRAFT_42494	1	0.00454868	57.032	2	QK(1)QQDQELAK	0.47808	1	2265.4	chloroplast
B7FRH5	362	K	Predicted protein OS=Phaeodactylum tricornutum (strain CCAP 1055/1) OX=556484 GN=PHATRDRAFT_42494 PE=4 SV=1	PHATRDRAFT_42494	1	0.00910023	46.447	2	QQDQELAK(1)AK	0.89855	1	4652	chloroplast
B7FRH5	793	K	Predicted protein OS=Phaeodactylum tricornutum (strain CCAP 1055/1) OX=556484 GN=PHATRDRAFT_42494 PE=4 SV=1	PHATRDRAFT_42494	1	1.05208e-05	85.622	2	SGTEITTSPVK(1)R	-1.0515	1	4982.1	chloroplast
B7FRH5	146	K	Predicted protein OS=Phaeodactylum tricornutum (strain CCAP 1055/1) OX=556484 GN=PHATRDRAFT_42494 PE=4 SV=1	PHATRDRAFT_42494	1	5.97537e-07	110.14	2	TISTGDVLGK(1)AVAAAEK	-0.72503	1	13689	chloroplast
B7FRM1	615	K	Predicted protein OS=Phaeodactylum tricornutum (strain CCAP 1055/1) OX=556484 GN=PHATRDRAFT_31544 PE=4 SV=1	PHATRDRAFT_31544	1	0.00425468	55.604	2	VLFAQDSYIVPK(1)ADGR	-2.601	1	13015	chloroplast							PF01329; PF01266	Pterin 4 alpha carbinolamine dehydratase; FAD dependent oxidoreductase
B7FRN6	47	K	Predicted protein OS=Phaeodactylum tricornutum (strain CCAP 1055/1) OX=556484 GN=PHATRDRAFT_42543 PE=4 SV=1	PHATRDRAFT_42543	1	4.82145e-06	79.889	2	EK(1)EDLTLVPSAR	-1.0241	1	14266	extracellular				GO:0006091 generation of precursor metabolites and energy; GO:0008152 metabolic process; GO:0009767 photosynthetic electron transport chain; GO:0009773 photosynthetic electron transport in photosystem I; GO:0009987 cellular process; GO:0015979 photosynthesis; GO:0019684 photosynthesis, light reaction; GO:0022900 electron transport chain; GO:0044237 cellular metabolic process; GO:0055114 oxidation…	GO:0005622 intracellular; GO:0005623 cell; GO:0005737 cytoplasm; GO:0009507 chloroplast; GO:0009534 chloroplast thylakoid; GO:0009535 chloroplast thylakoid membrane; GO:0009536 plastid; GO:0009579 thylakoid; GO:0016020 membrane; GO:0031976 plastid thylakoid; GO:0031984 organelle subcompartment; GO:0034357 photosynthetic membrane; GO:0042651 thylakoid membrane; GO:0043226 organelle; GO:0043227 mem…	GO:0003824 catalytic activity; GO:0005488 binding; GO:0005515 protein binding; GO:0016491 oxidoreductase activity; GO:0016730 oxidoreductase activity, acting on iron-sulfur proteins as donors; GO:0019904 protein domain specific binding; GO:0042802 identical protein binding;
B7FRN6	58	K	Predicted protein OS=Phaeodactylum tricornutum (strain CCAP 1055/1) OX=556484 GN=PHATRDRAFT_42543 PE=4 SV=1	PHATRDRAFT_42543	1	0.00529015	95.311	2	K(1)QIAFDEAK	0.013577	1	44273	extracellular				GO:0006091 generation of precursor metabolites and energy; GO:0008152 metabolic process; GO:0009767 photosynthetic electron transport chain; GO:0009773 photosynthetic electron transport in photosystem I; GO:0009987 cellular process; GO:0015979 photosynthesis; GO:0019684 photosynthesis, light reaction; GO:0022900 electron transport chain; GO:0044237 cellular metabolic process; GO:0055114 oxidation…	GO:0005622 intracellular; GO:0005623 cell; GO:0005737 cytoplasm; GO:0009507 chloroplast; GO:0009534 chloroplast thylakoid; GO:0009535 chloroplast thylakoid membrane; GO:0009536 plastid; GO:0009579 thylakoid; GO:0016020 membrane; GO:0031976 plastid thylakoid; GO:0031984 organelle subcompartment; GO:0034357 photosynthetic membrane; GO:0042651 thylakoid membrane; GO:0043226 organelle; GO:0043227 mem…	GO:0003824 catalytic activity; GO:0005488 binding; GO:0005515 protein binding; GO:0016491 oxidoreductase activity; GO:0016730 oxidoreductase activity, acting on iron-sulfur proteins as donors; GO:0019904 protein domain specific binding; GO:0042802 identical protein binding;
B7FRN6	66	K	Predicted protein OS=Phaeodactylum tricornutum (strain CCAP 1055/1) OX=556484 GN=PHATRDRAFT_42543 PE=4 SV=1	PHATRDRAFT_42543	1	0.000936096	76.605	2	QIAFDEAK(1)GR	1.3933	1	14381	extracellular				GO:0006091 generation of precursor metabolites and energy; GO:0008152 metabolic process; GO:0009767 photosynthetic electron transport chain; GO:0009773 photosynthetic electron transport in photosystem I; GO:0009987 cellular process; GO:0015979 photosynthesis; GO:0019684 photosynthesis, light reaction; GO:0022900 electron transport chain; GO:0044237 cellular metabolic process; GO:0055114 oxidation…	GO:0005622 intracellular; GO:0005623 cell; GO:0005737 cytoplasm; GO:0009507 chloroplast; GO:0009534 chloroplast thylakoid; GO:0009535 chloroplast thylakoid membrane; GO:0009536 plastid; GO:0009579 thylakoid; GO:0016020 membrane; GO:0031976 plastid thylakoid; GO:0031984 organelle subcompartment; GO:0034357 photosynthetic membrane; GO:0042651 thylakoid membrane; GO:0043226 organelle; GO:0043227 mem…	GO:0003824 catalytic activity; GO:0005488 binding; GO:0005515 protein binding; GO:0016491 oxidoreductase activity; GO:0016730 oxidoreductase activity, acting on iron-sulfur proteins as donors; GO:0019904 protein domain specific binding; GO:0042802 identical protein binding;
B7FRN6	103	K	Predicted protein OS=Phaeodactylum tricornutum (strain CCAP 1055/1) OX=556484 GN=PHATRDRAFT_42543 PE=4 SV=1	PHATRDRAFT_42543	1	0.0143752	45.489	2	LTIEEK(1)ER	-0.0094621	1	15903	extracellular				GO:0006091 generation of precursor metabolites and energy; GO:0008152 metabolic process; GO:0009767 photosynthetic electron transport chain; GO:0009773 photosynthetic electron transport in photosystem I; GO:0009987 cellular process; GO:0015979 photosynthesis; GO:0019684 photosynthesis, light reaction; GO:0022900 electron transport chain; GO:0044237 cellular metabolic process; GO:0055114 oxidation…	GO:0005622 intracellular; GO:0005623 cell; GO:0005737 cytoplasm; GO:0009507 chloroplast; GO:0009534 chloroplast thylakoid; GO:0009535 chloroplast thylakoid membrane; GO:0009536 plastid; GO:0009579 thylakoid; GO:0016020 membrane; GO:0031976 plastid thylakoid; GO:0031984 organelle subcompartment; GO:0034357 photosynthetic membrane; GO:0042651 thylakoid membrane; GO:0043226 organelle; GO:0043227 mem…	GO:0003824 catalytic activity; GO:0005488 binding; GO:0005515 protein binding; GO:0016491 oxidoreductase activity; GO:0016730 oxidoreductase activity, acting on iron-sulfur proteins as donors; GO:0019904 protein domain specific binding; GO:0042802 identical protein binding;
B7FRX6	4	K	Acyl carrier protein (Fragment) OS=Phaeodactylum tricornutum (strain CCAP 1055/1) OX=556484 GN=PHATRDRAFT_9709 PE=3 SV=1	PHATRDRAFT_9709	1	9.81993e-07	112.95	2	VK(1)QIIVEQLGVDAEK	-5.0301	2	181430	cytoplasm	K21776	LIN54; protein lin-54		GO:0005975 carbohydrate metabolic process; GO:0006082 organic acid metabolic process; GO:0006629 lipid metabolic process; GO:0006631 fatty acid metabolic process; GO:0006633 fatty acid biosynthetic process; GO:0006643 membrane lipid metabolic process; GO:0006644 phospholipid metabolic process; GO:0006664 glycolipid metabolic process; GO:0006732 coenzyme metabolic process; GO:0006790 sulfur compou…	GO:0005622 intracellular; GO:0005623 cell; GO:0005737 cytoplasm; GO:0005739 mitochondrion; GO:0005759 mitochondrial matrix; GO:0005829 cytosol; GO:0031974 membrane-enclosed lumen; GO:0043226 organelle; GO:0043227 membrane-bounded organelle; GO:0043229 intracellular organelle; GO:0043231 intracellular membrane-bounded organelle; GO:0043233 organelle lumen; GO:0070013 intracellular organelle lumen;	GO:0000035 acyl binding; GO:0000036 acyl carrier activity; GO:0005488 binding; GO:0019842 vitamin binding; GO:0031177 phosphopantetheine binding; GO:0033218 amide binding; GO:0036094 small molecule binding; GO:0043167 ion binding; GO:0043168 anion binding; GO:0044620 ACP phosphopantetheine attachment site binding; GO:0048037 cofactor binding; GO:0051192 prosthetic group binding; GO:0072341 modifi…	PF00550	Phosphopantetheine attachment site	I	KOG1748	Acyl carrier protein/NADH-ubiquinone oxidoreductase, NDUFAB1/SDAP subunit
B7FS46	133	K	ATP synthase subunit beta OS=Phaeodactylum tricornutum (strain CCAP 1055/1) OX=556484 GN=atpB PE=3 SV=1	atpB	1	8.69586e-09	138.26	2	EAEK(1)YAPLHR	-0.20092	1	15368	mitochondria	K02133	ATPeF1B, ATP5B, ATP2; F-type H+-transporting ATPase subunit beta [EC:7.1.2.2]	map00190 Oxidative phosphorylation; map01100 Metabolic pathways	GO:0006139 nucleobase-containing compound metabolic process; GO:0006163 purine nucleotide metabolic process; GO:0006164 purine nucleotide biosynthetic process; GO:0006725 cellular aromatic compound metabolic process; GO:0006753 nucleoside phosphate metabolic process; GO:0006754 ATP biosynthetic process; GO:0006793 phosphorus metabolic process; GO:0006796 phosphate-containing compound metabolic pr…	GO:0000275 mitochondrial proton-transporting ATP synthase complex, catalytic sector F(1); GO:0005622 intracellular; GO:0005623 cell; GO:0005737 cytoplasm; GO:0005739 mitochondrion; GO:0005740 mitochondrial envelope; GO:0005743 mitochondrial inner membrane; GO:0005753 mitochondrial proton-transporting ATP synthase complex; GO:0005754 mitochondrial proton-transporting ATP synthase, catalytic core; …	GO:0003824 catalytic activity; GO:0005215 transporter activity; GO:0008324 cation transmembrane transporter activity; GO:0015075 ion transmembrane transporter activity; GO:0015077 monovalent inorganic cation transmembrane transporter activity; GO:0015078 proton transmembrane transporter activity; GO:0015318 inorganic molecular entity transmembrane transporter activity; GO:0015399 primary active t…	PF02874; PF00006	ATP synthase alpha/beta family, beta-barrel domain; ATP synthase alpha/beta family, nucleotide-binding domain	C	KOG1350	F0F1-type ATP synthase, beta subunit
B7FS46	172	K	ATP synthase subunit beta OS=Phaeodactylum tricornutum (strain CCAP 1055/1) OX=556484 GN=atpB PE=3 SV=1	atpB	1	0.000400704	62.271	2	GGK(1)IGLFGGAGVGK	0.62332	1	20595	mitochondria	K02133	ATPeF1B, ATP5B, ATP2; F-type H+-transporting ATPase subunit beta [EC:7.1.2.2]	map00190 Oxidative phosphorylation; map01100 Metabolic pathways	GO:0006139 nucleobase-containing compound metabolic process; GO:0006163 purine nucleotide metabolic process; GO:0006164 purine nucleotide biosynthetic process; GO:0006725 cellular aromatic compound metabolic process; GO:0006753 nucleoside phosphate metabolic process; GO:0006754 ATP biosynthetic process; GO:0006793 phosphorus metabolic process; GO:0006796 phosphate-containing compound metabolic pr…	GO:0000275 mitochondrial proton-transporting ATP synthase complex, catalytic sector F(1); GO:0005622 intracellular; GO:0005623 cell; GO:0005737 cytoplasm; GO:0005739 mitochondrion; GO:0005740 mitochondrial envelope; GO:0005743 mitochondrial inner membrane; GO:0005753 mitochondrial proton-transporting ATP synthase complex; GO:0005754 mitochondrial proton-transporting ATP synthase, catalytic core; …	GO:0003824 catalytic activity; GO:0005215 transporter activity; GO:0008324 cation transmembrane transporter activity; GO:0015075 ion transmembrane transporter activity; GO:0015077 monovalent inorganic cation transmembrane transporter activity; GO:0015078 proton transmembrane transporter activity; GO:0015318 inorganic molecular entity transmembrane transporter activity; GO:0015399 primary active t…	PF02874; PF00006	ATP synthase alpha/beta family, beta-barrel domain; ATP synthase alpha/beta family, nucleotide-binding domain	C	KOG1350	F0F1-type ATP synthase, beta subunit
B7FS46	129	K	ATP synthase subunit beta OS=Phaeodactylum tricornutum (strain CCAP 1055/1) OX=556484 GN=atpB PE=3 SV=1	atpB	1	0.0006226	70.389	2	GPIFLSK(1)EAEK	0.32863	1	176680	mitochondria	K02133	ATPeF1B, ATP5B, ATP2; F-type H+-transporting ATPase subunit beta [EC:7.1.2.2]	map00190 Oxidative phosphorylation; map01100 Metabolic pathways	GO:0006139 nucleobase-containing compound metabolic process; GO:0006163 purine nucleotide metabolic process; GO:0006164 purine nucleotide biosynthetic process; GO:0006725 cellular aromatic compound metabolic process; GO:0006753 nucleoside phosphate metabolic process; GO:0006754 ATP biosynthetic process; GO:0006793 phosphorus metabolic process; GO:0006796 phosphate-containing compound metabolic pr…	GO:0000275 mitochondrial proton-transporting ATP synthase complex, catalytic sector F(1); GO:0005622 intracellular; GO:0005623 cell; GO:0005737 cytoplasm; GO:0005739 mitochondrion; GO:0005740 mitochondrial envelope; GO:0005743 mitochondrial inner membrane; GO:0005753 mitochondrial proton-transporting ATP synthase complex; GO:0005754 mitochondrial proton-transporting ATP synthase, catalytic core; …	GO:0003824 catalytic activity; GO:0005215 transporter activity; GO:0008324 cation transmembrane transporter activity; GO:0015075 ion transmembrane transporter activity; GO:0015077 monovalent inorganic cation transmembrane transporter activity; GO:0015078 proton transmembrane transporter activity; GO:0015318 inorganic molecular entity transmembrane transporter activity; GO:0015399 primary active t…	PF02874; PF00006	ATP synthase alpha/beta family, beta-barrel domain; ATP synthase alpha/beta family, nucleotide-binding domain	C	KOG1350	F0F1-type ATP synthase, beta subunit
B7FS46	232	K	ATP synthase subunit beta OS=Phaeodactylum tricornutum (strain CCAP 1055/1) OX=556484 GN=atpB PE=3 SV=1	atpB	1	1.83386e-06	128.57	2	IDEK(1)TGSTAGSK	0.94403	1	134120	mitochondria	K02133	ATPeF1B, ATP5B, ATP2; F-type H+-transporting ATPase subunit beta [EC:7.1.2.2]	map00190 Oxidative phosphorylation; map01100 Metabolic pathways	GO:0006139 nucleobase-containing compound metabolic process; GO:0006163 purine nucleotide metabolic process; GO:0006164 purine nucleotide biosynthetic process; GO:0006725 cellular aromatic compound metabolic process; GO:0006753 nucleoside phosphate metabolic process; GO:0006754 ATP biosynthetic process; GO:0006793 phosphorus metabolic process; GO:0006796 phosphate-containing compound metabolic pr…	GO:0000275 mitochondrial proton-transporting ATP synthase complex, catalytic sector F(1); GO:0005622 intracellular; GO:0005623 cell; GO:0005737 cytoplasm; GO:0005739 mitochondrion; GO:0005740 mitochondrial envelope; GO:0005743 mitochondrial inner membrane; GO:0005753 mitochondrial proton-transporting ATP synthase complex; GO:0005754 mitochondrial proton-transporting ATP synthase, catalytic core; …	GO:0003824 catalytic activity; GO:0005215 transporter activity; GO:0008324 cation transmembrane transporter activity; GO:0015075 ion transmembrane transporter activity; GO:0015077 monovalent inorganic cation transmembrane transporter activity; GO:0015078 proton transmembrane transporter activity; GO:0015318 inorganic molecular entity transmembrane transporter activity; GO:0015399 primary active t…	PF02874; PF00006	ATP synthase alpha/beta family, beta-barrel domain; ATP synthase alpha/beta family, nucleotide-binding domain	C	KOG1350	F0F1-type ATP synthase, beta subunit
B7FS46	402	K	ATP synthase subunit beta OS=Phaeodactylum tricornutum (strain CCAP 1055/1) OX=556484 GN=atpB PE=3 SV=1	atpB	1	1.39503e-05	104.39	2	STQK(1)LLQDYK	0.17244	1	12029	mitochondria	K02133	ATPeF1B, ATP5B, ATP2; F-type H+-transporting ATPase subunit beta [EC:7.1.2.2]	map00190 Oxidative phosphorylation; map01100 Metabolic pathways	GO:0006139 nucleobase-containing compound metabolic process; GO:0006163 purine nucleotide metabolic process; GO:0006164 purine nucleotide biosynthetic process; GO:0006725 cellular aromatic compound metabolic process; GO:0006753 nucleoside phosphate metabolic process; GO:0006754 ATP biosynthetic process; GO:0006793 phosphorus metabolic process; GO:0006796 phosphate-containing compound metabolic pr…	GO:0000275 mitochondrial proton-transporting ATP synthase complex, catalytic sector F(1); GO:0005622 intracellular; GO:0005623 cell; GO:0005737 cytoplasm; GO:0005739 mitochondrion; GO:0005740 mitochondrial envelope; GO:0005743 mitochondrial inner membrane; GO:0005753 mitochondrial proton-transporting ATP synthase complex; GO:0005754 mitochondrial proton-transporting ATP synthase, catalytic core; …	GO:0003824 catalytic activity; GO:0005215 transporter activity; GO:0008324 cation transmembrane transporter activity; GO:0015075 ion transmembrane transporter activity; GO:0015077 monovalent inorganic cation transmembrane transporter activity; GO:0015078 proton transmembrane transporter activity; GO:0015318 inorganic molecular entity transmembrane transporter activity; GO:0015399 primary active t…	PF02874; PF00006	ATP synthase alpha/beta family, beta-barrel domain; ATP synthase alpha/beta family, nucleotide-binding domain	C	KOG1350	F0F1-type ATP synthase, beta subunit
B7FS46	169	K	ATP synthase subunit beta OS=Phaeodactylum tricornutum (strain CCAP 1055/1) OX=556484 GN=atpB PE=3 SV=1	atpB	1	0.00207003	44.57	2	VVDLLAPYAK(1)GGK	-0.91033	1	25312	mitochondria	K02133	ATPeF1B, ATP5B, ATP2; F-type H+-transporting ATPase subunit beta [EC:7.1.2.2]	map00190 Oxidative phosphorylation; map01100 Metabolic pathways	GO:0006139 nucleobase-containing compound metabolic process; GO:0006163 purine nucleotide metabolic process; GO:0006164 purine nucleotide biosynthetic process; GO:0006725 cellular aromatic compound metabolic process; GO:0006753 nucleoside phosphate metabolic process; GO:0006754 ATP biosynthetic process; GO:0006793 phosphorus metabolic process; GO:0006796 phosphate-containing compound metabolic pr…	GO:0000275 mitochondrial proton-transporting ATP synthase complex, catalytic sector F(1); GO:0005622 intracellular; GO:0005623 cell; GO:0005737 cytoplasm; GO:0005739 mitochondrion; GO:0005740 mitochondrial envelope; GO:0005743 mitochondrial inner membrane; GO:0005753 mitochondrial proton-transporting ATP synthase complex; GO:0005754 mitochondrial proton-transporting ATP synthase, catalytic core; …	GO:0003824 catalytic activity; GO:0005215 transporter activity; GO:0008324 cation transmembrane transporter activity; GO:0015075 ion transmembrane transporter activity; GO:0015077 monovalent inorganic cation transmembrane transporter activity; GO:0015078 proton transmembrane transporter activity; GO:0015318 inorganic molecular entity transmembrane transporter activity; GO:0015399 primary active t…	PF02874; PF00006	ATP synthase alpha/beta family, beta-barrel domain; ATP synthase alpha/beta family, nucleotide-binding domain	C	KOG1350	F0F1-type ATP synthase, beta subunit
B7FS72	237	K	Enoyl-acp reductase OS=Phaeodactylum tricornutum (strain CCAP 1055/1) OX=556484 GN=FABI PE=4 SV=1	FABI	1	2.27492e-07	106.35	2	AASAIGK(1)EPGQK	-0.61648	1	44528	cytoplasm	K00208	fabI; enoyl-[acyl-carrier protein] reductase I [EC:1.3.1.9 1.3.1.10]	map00061 Fatty acid biosynthesis; map00780 Biotin metabolism; map01100 Metabolic pathways; map01212 Fatty acid metabolism	GO:0006082 organic acid metabolic process; GO:0006629 lipid metabolic process; GO:0006631 fatty acid metabolic process; GO:0006633 fatty acid biosynthetic process; GO:0008152 metabolic process; GO:0008610 lipid biosynthetic process; GO:0009058 biosynthetic process; GO:0009987 cellular process; GO:0016053 organic acid biosynthetic process; GO:0019752 carboxylic acid metabolic process; GO:0032787 m…	GO:0005622 intracellular; GO:0005623 cell; GO:0005737 cytoplasm; GO:0005829 cytosol; GO:0005835 fatty acid synthase complex; GO:0009507 chloroplast; GO:0009526 plastid envelope; GO:0009532 plastid stroma; GO:0009536 plastid; GO:0009570 chloroplast stroma; GO:0009579 thylakoid; GO:0009941 chloroplast envelope; GO:0031967 organelle envelope; GO:0031975 envelope; GO:0032991 protein-containing comple…	GO:0003824 catalytic activity; GO:0005488 binding; GO:0005507 copper ion binding; GO:0016491 oxidoreductase activity; GO:0016627 oxidoreductase activity, acting on the CH-CH group of donors; GO:0016628 oxidoreductase activity, acting on the CH-CH group of donors, NAD or NADP as acceptor; GO:0016631 enoyl-[acyl-carrier-protein] reductase activity; GO:0043167 ion binding; GO:0043169 cation binding;…	PF13561	Enoyl-(Acyl carrier protein) reductase	Q	KOG0725	Reductases with broad range of substrate specificities
B7FSB6	228	K	Predicted protein OS=Phaeodactylum tricornutum (strain CCAP 1055/1) OX=556484 GN=PHATRDRAFT_43467 PE=3 SV=1	PHATRDRAFT_43467	1	0.0135422	43.168	2	EFSFK(1)QSANPLR	-5.4112	1	4808.8	endoplasmic reticulum	K20769	CYP94A5; fatty acid omega-hydroxylase [EC:1.14.-.-]	map00073 Cutin, suberine and wax biosynthesis	GO:0000003 reproduction; GO:0001101 response to acid chemical; GO:0001501 skeletal system development; GO:0001553 luteinization; GO:0001655 urogenital system development; GO:0001678 cellular glucose homeostasis; GO:0002376 immune system process; GO:0002520 immune system development; GO:0002521 leukocyte differentiation; GO:0002573 myeloid leukocyte differentiation; GO:0002676 regulation of chroni…	GO:0005622 intracellular; GO:0005623 cell; GO:0005737 cytoplasm; GO:0005783 endoplasmic reticulum; GO:0005789 endoplasmic reticulum membrane; GO:0005829 cytosol; GO:0008021 synaptic vesicle; GO:0012505 endomembrane system; GO:0016020 membrane; GO:0030133 transport vesicle; GO:0030424 axon; GO:0030425 dendrite; GO:0031410 cytoplasmic vesicle; GO:0031982 vesicle; GO:0031984 organelle subcompartment…	GO:0003824 catalytic activity; GO:0004497 monooxygenase activity; GO:0005488 binding; GO:0008144 drug binding; GO:0008395 steroid hydroxylase activity; GO:0009055 electron transfer activity; GO:0016491 oxidoreductase activity; GO:0016705 oxidoreductase activity, acting on paired donors, with incorporation or reduction of molecular oxygen; GO:0016712 oxidoreductase activity, acting on paired donor…	PF00067	Cytochrome P450	Q	KOG0157	Cytochrome P450 CYP4/CYP19/CYP26 subfamilies
B7FSI3	241	K	Triosephosphate isomerase/glyceraldehyde-3-phosphate dehydrogenase OS=Phaeodactylum tricornutum (strain CCAP 1055/1) OX=556484 GN=TPI/GapC3 PE=3 SV=1	TPI/GapC3	1	2.10813e-11	107.6	2	ILYGGSASAK(1)TAPGLSAK	-5.2585	1	15545	chloroplast	K00134	GAPDH, gapA; glyceraldehyde 3-phosphate dehydrogenase [EC:1.2.1.12]	map00010 Glycolysis / Gluconeogenesis; map00710 Carbon fixation in photosynthetic organisms; map01100 Metabolic pathways; map01110 Biosynthesis of secondary metabolites; map01200 Carbon metabolism; map01230 Biosynthesis of amino acids				PF00121; PF00044; PF02800	Triosephosphate isomerase; Glyceraldehyde 3-phosphate dehydrogenase, NAD binding domain; Glyceraldehyde 3-phosphate dehydrogenase, C-terminal domain	G	KOG1643	Triosephosphate isomerase
B7FSI4	252	K	Glyceraldehyde-3-phosphate dehydrogenase OS=Phaeodactylum tricornutum (strain CCAP 1055/1) OX=556484 GN=GapC4 PE=3 SV=1	GapC4	1	0.0018369	49.097	2	LDK(1)GAPYATICAAIK	-3.2171	1	31502	cytoplasm	K00134	GAPDH, gapA; glyceraldehyde 3-phosphate dehydrogenase [EC:1.2.1.12]	map00010 Glycolysis / Gluconeogenesis; map00710 Carbon fixation in photosynthetic organisms; map01100 Metabolic pathways; map01110 Biosynthesis of secondary metabolites; map01200 Carbon metabolism; map01230 Biosynthesis of amino acids				PF00044; PF02800	Glyceraldehyde 3-phosphate dehydrogenase, NAD binding domain; Glyceraldehyde 3-phosphate dehydrogenase, C-terminal domain	G	KOG0657	Glyceraldehyde 3-phosphate dehydrogenase
B7FSP4	165	K	Protein fucoxanthin chlorophyll a/c protein OS=Phaeodactylum tricornutum (strain CCAP 1055/1) OX=556484 GN=Lhcr3 PE=4 SV=1	Lhcr3	1	0.0487885	42.075	2	GASADK(1)IALR	-1.4625	1	21176	chloroplast	K08907	LHCA1; light-harvesting complex I chlorophyll a/b binding protein 1	map00196 Photosynthesis - antenna proteins; map01100 Metabolic pathways
B7FSP4	170	K	Protein fucoxanthin chlorophyll a/c protein OS=Phaeodactylum tricornutum (strain CCAP 1055/1) OX=556484 GN=Lhcr3 PE=4 SV=1	Lhcr3	1	0.0181263	92.732	2	K(1)EQEIVHCR	1.5106	1	4696.1	chloroplast	K08907	LHCA1; light-harvesting complex I chlorophyll a/b binding protein 1	map00196 Photosynthesis - antenna proteins; map01100 Metabolic pathways
B7FSP4	73	K	Protein fucoxanthin chlorophyll a/c protein OS=Phaeodactylum tricornutum (strain CCAP 1055/1) OX=556484 GN=Lhcr3 PE=4 SV=1	Lhcr3	1	2.38663e-09	123.42	2	LSDIQTDLK(1)YAR	-2.3405	1	57375	chloroplast	K08907	LHCA1; light-harvesting complex I chlorophyll a/b binding protein 1	map00196 Photosynthesis - antenna proteins; map01100 Metabolic pathways
B7FT14	262	K	Adenosylhomocysteinase OS=Phaeodactylum tricornutum (strain CCAP 1055/1) OX=556484 GN=PHATRDRAFT_18319 PE=3 SV=1	PHATRDRAFT_18319	1	0.00473701	58.889	2	K(1)AVIAGYGDVGK	0.9561	1	4892.3	cytoplasm	K01251	E3.3.1.1, ahcY; adenosylhomocysteinase [EC:3.3.1.1]	map00270 Cysteine and methionine metabolism; map01100 Metabolic pathways	GO:0000096 sulfur amino acid metabolic process; GO:0000097 sulfur amino acid biosynthetic process; GO:0001666 response to hypoxia; GO:0002028 regulation of sodium ion transport; GO:0002376 immune system process; GO:0002437 inflammatory response to antigenic stimulus; GO:0002439 chronic inflammatory response to antigenic stimulus; GO:0002544 chronic inflammatory response; GO:0006082 organic acid m…	GO:0005576 extracellular region; GO:0005622 intracellular; GO:0005623 cell; GO:0005634 nucleus; GO:0005737 cytoplasm; GO:0005783 endoplasmic reticulum; GO:0005789 endoplasmic reticulum membrane; GO:0005829 cytosol; GO:0005856 cytoskeleton; GO:0005886 plasma membrane; GO:0005938 cell cortex; GO:0012505 endomembrane system; GO:0015629 actin cytoskeleton; GO:0016020 membrane; GO:0016324 apical plasm…	GO:0000166 nucleotide binding; GO:0003824 catalytic activity; GO:0004013 adenosylhomocysteinase activity; GO:0005488 binding; GO:0005507 copper ion binding; GO:0005515 protein binding; GO:0016787 hydrolase activity; GO:0016801 hydrolase activity, acting on ether bonds; GO:0016802 trialkylsulfonium hydrolase activity; GO:0017076 purine nucleotide binding; GO:0030551 cyclic nucleotide binding; GO:0…	PF05221; PF00670	S-adenosyl-L-homocysteine hydrolase; S-adenosyl-L-homocysteine hydrolase, NAD binding domain	H	KOG1370	S-adenosylhomocysteine hydrolase
B7FT67	194	K	Triosephosphate isomerase OS=Phaeodactylum tricornutum (strain CCAP 1055/1) OX=556484 GN=PHATRDRAFT_50738 PE=3 SV=1	PHATRDRAFT_50738	1	0.0439969	51.531	2	GLAGIQK(1)EDLSR	-2.9359	1	10621	chloroplast	K01803	TPI, tpiA; triosephosphate isomerase (TIM) [EC:5.3.1.1]	map00010 Glycolysis / Gluconeogenesis; map00051 Fructose and mannose metabolism; map00562 Inositol phosphate metabolism; map00710 Carbon fixation in photosynthetic organisms; map01100 Metabolic pathways; map01110 Biosynthesis of secondary metabolites; map01200 Carbon metabolism; map01230 Biosynthesis of amino acids	GO:0005975 carbohydrate metabolic process; GO:0005996 monosaccharide metabolic process; GO:0006006 glucose metabolic process; GO:0006066 alcohol metabolic process; GO:0006071 glycerol metabolic process; GO:0006081 cellular aldehyde metabolic process; GO:0006082 organic acid metabolic process; GO:0006090 pyruvate metabolic process; GO:0006091 generation of precursor metabolites and energy; GO:0006…	GO:0005622 intracellular; GO:0005623 cell; GO:0005737 cytoplasm; GO:0005829 cytosol;	GO:0003824 catalytic activity; GO:0004807 triose-phosphate isomerase activity; GO:0016853 isomerase activity; GO:0016860 intramolecular oxidoreductase activity; GO:0016861 intramolecular oxidoreductase activity, interconverting aldoses and ketoses;	PF00121	Triosephosphate isomerase	G	KOG1643	Triosephosphate isomerase
B7FT77	139	K	Predicted protein OS=Phaeodactylum tricornutum (strain CCAP 1055/1) OX=556484 GN=PHATRDRAFT_43716 PE=4 SV=1	PHATRDRAFT_43716	1	0.00183141	64.064	2	LIDEK(1)GMDTSR	0.32373	1	8298.7	extracellular
B7FT87	91	K	Predicted protein OS=Phaeodactylum tricornutum (strain CCAP 1055/1) OX=556484 GN=PHATRDRAFT_43725 PE=4 SV=1	PHATRDRAFT_43725	1	0.00556446	69.915	2	EQEK(1)VLSSR	0.77307	1	3220.8	chloroplast
B7FT87	99	K	Predicted protein OS=Phaeodactylum tricornutum (strain CCAP 1055/1) OX=556484 GN=PHATRDRAFT_43725 PE=4 SV=1	PHATRDRAFT_43725	1	0.00430027	62.271	2	LDK(1)IMNQISR	-1.6985	1	14863	chloroplast
B7FT88	153	K	Predicted protein OS=Phaeodactylum tricornutum (strain CCAP 1055/1) OX=556484 GN=PHATRDRAFT_43726 PE=4 SV=1	PHATRDRAFT_43726	0.886944	0.00672589	54.436	2	K(0.887)WK(0.113)PASKP	-2.4641	1	27817	chloroplast
B7FT88	87	K	Predicted protein OS=Phaeodactylum tricornutum (strain CCAP 1055/1) OX=556484 GN=PHATRDRAFT_43726 PE=4 SV=1	PHATRDRAFT_43726	1	0.021002	40.386	2	VMIK(1)SLEVVNK	0.8556	1	21853	chloroplast
B7FTA8	187	K	Triose phosphate/phosphate translocator OS=Phaeodactylum tricornutum (strain CCAP 1055/1) OX=556484 GN=TPT2 PE=4 SV=1	TPT2	1	0.0722971	42.075	2	GK(1)LGSSVTK	0.44945	1	5025.5	plasma membrane	K15283	SLC35E1; solute carrier family 35, member E1							EG	KOG1441	Glucose-6-phosphate/phosphate and phosphoenolpyruvate/phosphate antiporter
B7FU06	135	K	Phosphoglycerate mutase OS=Phaeodactylum tricornutum (strain CCAP 1055/1) OX=556484 GN=PGAM_6 PE=3 SV=1	PGAM_6	1	2.68422e-13	162.49	2	YGK(1)DQVLVWR	-0.06385	1	40452	mitochondria	K01834	PGAM, gpmA; 2,3-bisphosphoglycerate-dependent phosphoglycerate mutase [EC:5.4.2.11]	map00010 Glycolysis / Gluconeogenesis; map00260 Glycine, serine and threonine metabolism; map01100 Metabolic pathways; map01110 Biosynthesis of secondary metabolites; map01200 Carbon metabolism; map01230 Biosynthesis of amino acids				PF00300	Histidine phosphatase superfamily (branch 1)	G	KOG0235	Phosphoglycerate mutase
B7FU92	134	K	Predicted protein OS=Phaeodactylum tricornutum (strain CCAP 1055/1) OX=556484 GN=PHATRDRAFT_33928 PE=4 SV=1	PHATRDRAFT_33928	1	0.0114769	51.43	2	NLDFAK(1)IR	1.8197	1	9354.4	extracellular
B7FUB3	57	K	Predicted protein OS=Phaeodactylum tricornutum (strain CCAP 1055/1) OX=556484 GN=PHATRDRAFT_19030 PE=3 SV=1	PHATRDRAFT_19030	1	1.67148e-05	81.163	2	VQLDSAK(1)YNR	-0.71403	1	29586	plasma membrane	K15102	SLC25A3, PHC, PIC; solute carrier family 25 (mitochondrial phosphate transporter), member 3		GO:0006810 transport; GO:0006811 ion transport; GO:0006817 phosphate ion transport; GO:0006820 anion transport; GO:0006839 mitochondrial transport; GO:0015698 inorganic anion transport; GO:0034220 ion transmembrane transport; GO:0035435 phosphate ion transmembrane transport; GO:0051179 localization; GO:0051234 establishment of localization; GO:0055085 transmembrane transport; GO:0098656 anion tra…	GO:0005622 intracellular; GO:0005623 cell; GO:0005737 cytoplasm; GO:0005739 mitochondrion; GO:0005740 mitochondrial envelope; GO:0005743 mitochondrial inner membrane; GO:0016020 membrane; GO:0016021 integral component of membrane; GO:0019866 organelle inner membrane; GO:0031090 organelle membrane; GO:0031224 intrinsic component of membrane; GO:0031300 intrinsic component of organelle membrane; GO…	GO:0005215 transporter activity; GO:0005315 inorganic phosphate transmembrane transporter activity; GO:0015291 secondary active transmembrane transporter activity; GO:0015318 inorganic molecular entity transmembrane transporter activity; GO:0022804 active transmembrane transporter activity; GO:0022857 transmembrane transporter activity;			C	KOG0767	Mitochondrial phosphate carrier protein
B7FUB7	527	K	ER luminal binding protein OS=Phaeodactylum tricornutum (strain CCAP 1055/1) OX=556484 GN=BiP PE=3 SV=1	BiP	1	0.0138069	57.888	2	AEK(1)ITITAEK	-3.2134	1	3257.2	chloroplast	K09490	HSPA5, BIP; heat shock 70kDa protein 5	map03060 Protein export; map04141 Protein processing in endoplasmic reticulum	GO:0000003 reproduction; GO:0000082 G1/S transition of mitotic cell cycle; GO:0000271 polysaccharide biosynthetic process; GO:0000278 mitotic cell cycle; GO:0000741 karyogamy; GO:0000742 karyogamy involved in conjugation with cellular fusion; GO:0000746 conjugation; GO:0000747 conjugation with cellular fusion; GO:0000902 cell morphogenesis; GO:0000904 cell morphogenesis involved in differentiatio…	GO:0000323 lytic vacuole; GO:0000325 plant-type vacuole; GO:0000974 Prp19 complex; GO:0001917 photoreceptor inner segment; GO:0005576 extracellular region; GO:0005615 extracellular space; GO:0005618 cell wall; GO:0005622 intracellular; GO:0005623 cell; GO:0005634 nucleus; GO:0005635 nuclear envelope; GO:0005654 nucleoplasm; GO:0005730 nucleolus; GO:0005737 cytoplasm; GO:0005739 mitochondrion; GO:…	GO:0000166 nucleotide binding; GO:0001085 RNA polymerase II transcription factor binding; GO:0001664 G protein-coupled receptor binding; GO:0003676 nucleic acid binding; GO:0003723 RNA binding; GO:0003824 catalytic activity; GO:0005102 signaling receptor binding; GO:0005488 binding; GO:0005504 fatty acid binding; GO:0005509 calcium ion binding; GO:0005515 protein binding; GO:0005524 ATP binding; …			O	KOG0100	Molecular chaperones GRP78/BiP/KAR2, HSP70 superfamily
B7FUB7	534	K	ER luminal binding protein OS=Phaeodactylum tricornutum (strain CCAP 1055/1) OX=556484 GN=BiP PE=3 SV=1	BiP	1	0.00647467	56.378	2	ITITAEK(1)GR	-0.73749	1	14955	chloroplast	K09490	HSPA5, BIP; heat shock 70kDa protein 5	map03060 Protein export; map04141 Protein processing in endoplasmic reticulum	GO:0000003 reproduction; GO:0000082 G1/S transition of mitotic cell cycle; GO:0000271 polysaccharide biosynthetic process; GO:0000278 mitotic cell cycle; GO:0000741 karyogamy; GO:0000742 karyogamy involved in conjugation with cellular fusion; GO:0000746 conjugation; GO:0000747 conjugation with cellular fusion; GO:0000902 cell morphogenesis; GO:0000904 cell morphogenesis involved in differentiatio…	GO:0000323 lytic vacuole; GO:0000325 plant-type vacuole; GO:0000974 Prp19 complex; GO:0001917 photoreceptor inner segment; GO:0005576 extracellular region; GO:0005615 extracellular space; GO:0005618 cell wall; GO:0005622 intracellular; GO:0005623 cell; GO:0005634 nucleus; GO:0005635 nuclear envelope; GO:0005654 nucleoplasm; GO:0005730 nucleolus; GO:0005737 cytoplasm; GO:0005739 mitochondrion; GO:…	GO:0000166 nucleotide binding; GO:0001085 RNA polymerase II transcription factor binding; GO:0001664 G protein-coupled receptor binding; GO:0003676 nucleic acid binding; GO:0003723 RNA binding; GO:0003824 catalytic activity; GO:0005102 signaling receptor binding; GO:0005488 binding; GO:0005504 fatty acid binding; GO:0005509 calcium ion binding; GO:0005515 protein binding; GO:0005524 ATP binding; …			O	KOG0100	Molecular chaperones GRP78/BiP/KAR2, HSP70 superfamily
B7FUB7	196	K	ER luminal binding protein OS=Phaeodactylum tricornutum (strain CCAP 1055/1) OX=556484 GN=BiP PE=3 SV=1	BiP	1	0.000440885	67.548	2	DAGTIAGLK(1)VER	0.88705	1	10265	chloroplast	K09490	HSPA5, BIP; heat shock 70kDa protein 5	map03060 Protein export; map04141 Protein processing in endoplasmic reticulum	GO:0000003 reproduction; GO:0000082 G1/S transition of mitotic cell cycle; GO:0000271 polysaccharide biosynthetic process; GO:0000278 mitotic cell cycle; GO:0000741 karyogamy; GO:0000742 karyogamy involved in conjugation with cellular fusion; GO:0000746 conjugation; GO:0000747 conjugation with cellular fusion; GO:0000902 cell morphogenesis; GO:0000904 cell morphogenesis involved in differentiatio…	GO:0000323 lytic vacuole; GO:0000325 plant-type vacuole; GO:0000974 Prp19 complex; GO:0001917 photoreceptor inner segment; GO:0005576 extracellular region; GO:0005615 extracellular space; GO:0005618 cell wall; GO:0005622 intracellular; GO:0005623 cell; GO:0005634 nucleus; GO:0005635 nuclear envelope; GO:0005654 nucleoplasm; GO:0005730 nucleolus; GO:0005737 cytoplasm; GO:0005739 mitochondrion; GO:…	GO:0000166 nucleotide binding; GO:0001085 RNA polymerase II transcription factor binding; GO:0001664 G protein-coupled receptor binding; GO:0003676 nucleic acid binding; GO:0003723 RNA binding; GO:0003824 catalytic activity; GO:0005102 signaling receptor binding; GO:0005488 binding; GO:0005504 fatty acid binding; GO:0005509 calcium ion binding; GO:0005515 protein binding; GO:0005524 ATP binding; …			O	KOG0100	Molecular chaperones GRP78/BiP/KAR2, HSP70 superfamily
B7FUB7	168	K	ER luminal binding protein OS=Phaeodactylum tricornutum (strain CCAP 1055/1) OX=556484 GN=BiP PE=3 SV=1	BiP	1	0.0526115	46.768	3	EIK(1)HAVVTVPAYFNDAQR	0.45728	1	7629.6	chloroplast	K09490	HSPA5, BIP; heat shock 70kDa protein 5	map03060 Protein export; map04141 Protein processing in endoplasmic reticulum	GO:0000003 reproduction; GO:0000082 G1/S transition of mitotic cell cycle; GO:0000271 polysaccharide biosynthetic process; GO:0000278 mitotic cell cycle; GO:0000741 karyogamy; GO:0000742 karyogamy involved in conjugation with cellular fusion; GO:0000746 conjugation; GO:0000747 conjugation with cellular fusion; GO:0000902 cell morphogenesis; GO:0000904 cell morphogenesis involved in differentiatio…	GO:0000323 lytic vacuole; GO:0000325 plant-type vacuole; GO:0000974 Prp19 complex; GO:0001917 photoreceptor inner segment; GO:0005576 extracellular region; GO:0005615 extracellular space; GO:0005618 cell wall; GO:0005622 intracellular; GO:0005623 cell; GO:0005634 nucleus; GO:0005635 nuclear envelope; GO:0005654 nucleoplasm; GO:0005730 nucleolus; GO:0005737 cytoplasm; GO:0005739 mitochondrion; GO:…	GO:0000166 nucleotide binding; GO:0001085 RNA polymerase II transcription factor binding; GO:0001664 G protein-coupled receptor binding; GO:0003676 nucleic acid binding; GO:0003723 RNA binding; GO:0003824 catalytic activity; GO:0005102 signaling receptor binding; GO:0005488 binding; GO:0005504 fatty acid binding; GO:0005509 calcium ion binding; GO:0005515 protein binding; GO:0005524 ATP binding; …			O	KOG0100	Molecular chaperones GRP78/BiP/KAR2, HSP70 superfamily
B7FUB7	338	K	ER luminal binding protein OS=Phaeodactylum tricornutum (strain CCAP 1055/1) OX=556484 GN=BiP PE=3 SV=1	BiP	1	0.000717189	83.775	2	FEELNNDLFK(1)K	-0.17806	1	11767	chloroplast	K09490	HSPA5, BIP; heat shock 70kDa protein 5	map03060 Protein export; map04141 Protein processing in endoplasmic reticulum	GO:0000003 reproduction; GO:0000082 G1/S transition of mitotic cell cycle; GO:0000271 polysaccharide biosynthetic process; GO:0000278 mitotic cell cycle; GO:0000741 karyogamy; GO:0000742 karyogamy involved in conjugation with cellular fusion; GO:0000746 conjugation; GO:0000747 conjugation with cellular fusion; GO:0000902 cell morphogenesis; GO:0000904 cell morphogenesis involved in differentiatio…	GO:0000323 lytic vacuole; GO:0000325 plant-type vacuole; GO:0000974 Prp19 complex; GO:0001917 photoreceptor inner segment; GO:0005576 extracellular region; GO:0005615 extracellular space; GO:0005618 cell wall; GO:0005622 intracellular; GO:0005623 cell; GO:0005634 nucleus; GO:0005635 nuclear envelope; GO:0005654 nucleoplasm; GO:0005730 nucleolus; GO:0005737 cytoplasm; GO:0005739 mitochondrion; GO:…	GO:0000166 nucleotide binding; GO:0001085 RNA polymerase II transcription factor binding; GO:0001664 G protein-coupled receptor binding; GO:0003676 nucleic acid binding; GO:0003723 RNA binding; GO:0003824 catalytic activity; GO:0005102 signaling receptor binding; GO:0005488 binding; GO:0005504 fatty acid binding; GO:0005509 calcium ion binding; GO:0005515 protein binding; GO:0005524 ATP binding; …			O	KOG0100	Molecular chaperones GRP78/BiP/KAR2, HSP70 superfamily
B7FUB7	596	K	ER luminal binding protein OS=Phaeodactylum tricornutum (strain CCAP 1055/1) OX=556484 GN=BiP PE=3 SV=1	BiP	1	0.0119866	92.445	2	GLADNLSAEDK(1)K	-0.79713	1	6506.3	chloroplast	K09490	HSPA5, BIP; heat shock 70kDa protein 5	map03060 Protein export; map04141 Protein processing in endoplasmic reticulum	GO:0000003 reproduction; GO:0000082 G1/S transition of mitotic cell cycle; GO:0000271 polysaccharide biosynthetic process; GO:0000278 mitotic cell cycle; GO:0000741 karyogamy; GO:0000742 karyogamy involved in conjugation with cellular fusion; GO:0000746 conjugation; GO:0000747 conjugation with cellular fusion; GO:0000902 cell morphogenesis; GO:0000904 cell morphogenesis involved in differentiatio…	GO:0000323 lytic vacuole; GO:0000325 plant-type vacuole; GO:0000974 Prp19 complex; GO:0001917 photoreceptor inner segment; GO:0005576 extracellular region; GO:0005615 extracellular space; GO:0005618 cell wall; GO:0005622 intracellular; GO:0005623 cell; GO:0005634 nucleus; GO:0005635 nuclear envelope; GO:0005654 nucleoplasm; GO:0005730 nucleolus; GO:0005737 cytoplasm; GO:0005739 mitochondrion; GO:…	GO:0000166 nucleotide binding; GO:0001085 RNA polymerase II transcription factor binding; GO:0001664 G protein-coupled receptor binding; GO:0003676 nucleic acid binding; GO:0003723 RNA binding; GO:0003824 catalytic activity; GO:0005102 signaling receptor binding; GO:0005488 binding; GO:0005504 fatty acid binding; GO:0005509 calcium ion binding; GO:0005515 protein binding; GO:0005524 ATP binding; …			O	KOG0100	Molecular chaperones GRP78/BiP/KAR2, HSP70 superfamily
B7FUB7	99	K	ER luminal binding protein OS=Phaeodactylum tricornutum (strain CCAP 1055/1) OX=556484 GN=BiP PE=3 SV=1	BiP	1	1.49921e-05	83.474	2	NQATINPENTVFDVK(1)R	1.4253	2	22477	chloroplast	K09490	HSPA5, BIP; heat shock 70kDa protein 5	map03060 Protein export; map04141 Protein processing in endoplasmic reticulum	GO:0000003 reproduction; GO:0000082 G1/S transition of mitotic cell cycle; GO:0000271 polysaccharide biosynthetic process; GO:0000278 mitotic cell cycle; GO:0000741 karyogamy; GO:0000742 karyogamy involved in conjugation with cellular fusion; GO:0000746 conjugation; GO:0000747 conjugation with cellular fusion; GO:0000902 cell morphogenesis; GO:0000904 cell morphogenesis involved in differentiatio…	GO:0000323 lytic vacuole; GO:0000325 plant-type vacuole; GO:0000974 Prp19 complex; GO:0001917 photoreceptor inner segment; GO:0005576 extracellular region; GO:0005615 extracellular space; GO:0005618 cell wall; GO:0005622 intracellular; GO:0005623 cell; GO:0005634 nucleus; GO:0005635 nuclear envelope; GO:0005654 nucleoplasm; GO:0005730 nucleolus; GO:0005737 cytoplasm; GO:0005739 mitochondrion; GO:…	GO:0000166 nucleotide binding; GO:0001085 RNA polymerase II transcription factor binding; GO:0001664 G protein-coupled receptor binding; GO:0003676 nucleic acid binding; GO:0003723 RNA binding; GO:0003824 catalytic activity; GO:0005102 signaling receptor binding; GO:0005488 binding; GO:0005504 fatty acid binding; GO:0005509 calcium ion binding; GO:0005515 protein binding; GO:0005524 ATP binding; …			O	KOG0100	Molecular chaperones GRP78/BiP/KAR2, HSP70 superfamily
B7FUB7	187	K	ER luminal binding protein OS=Phaeodactylum tricornutum (strain CCAP 1055/1) OX=556484 GN=BiP PE=3 SV=1	BiP	1	0.0238911	60	2	QATK(1)DAGTIAGLK	1.3986	1	2275	chloroplast	K09490	HSPA5, BIP; heat shock 70kDa protein 5	map03060 Protein export; map04141 Protein processing in endoplasmic reticulum	GO:0000003 reproduction; GO:0000082 G1/S transition of mitotic cell cycle; GO:0000271 polysaccharide biosynthetic process; GO:0000278 mitotic cell cycle; GO:0000741 karyogamy; GO:0000742 karyogamy involved in conjugation with cellular fusion; GO:0000746 conjugation; GO:0000747 conjugation with cellular fusion; GO:0000902 cell morphogenesis; GO:0000904 cell morphogenesis involved in differentiatio…	GO:0000323 lytic vacuole; GO:0000325 plant-type vacuole; GO:0000974 Prp19 complex; GO:0001917 photoreceptor inner segment; GO:0005576 extracellular region; GO:0005615 extracellular space; GO:0005618 cell wall; GO:0005622 intracellular; GO:0005623 cell; GO:0005634 nucleus; GO:0005635 nuclear envelope; GO:0005654 nucleoplasm; GO:0005730 nucleolus; GO:0005737 cytoplasm; GO:0005739 mitochondrion; GO:…	GO:0000166 nucleotide binding; GO:0001085 RNA polymerase II transcription factor binding; GO:0001664 G protein-coupled receptor binding; GO:0003676 nucleic acid binding; GO:0003723 RNA binding; GO:0003824 catalytic activity; GO:0005102 signaling receptor binding; GO:0005488 binding; GO:0005504 fatty acid binding; GO:0005509 calcium ion binding; GO:0005515 protein binding; GO:0005524 ATP binding; …			O	KOG0100	Molecular chaperones GRP78/BiP/KAR2, HSP70 superfamily
B7FUB7	384	K	ER luminal binding protein OS=Phaeodactylum tricornutum (strain CCAP 1055/1) OX=556484 GN=BiP PE=3 SV=1	BiP	1	2.5709e-23	133.13	2	VQQLISEYFGGK(1)EPSK	-2.2015	1	29991	chloroplast	K09490	HSPA5, BIP; heat shock 70kDa protein 5	map03060 Protein export; map04141 Protein processing in endoplasmic reticulum	GO:0000003 reproduction; GO:0000082 G1/S transition of mitotic cell cycle; GO:0000271 polysaccharide biosynthetic process; GO:0000278 mitotic cell cycle; GO:0000741 karyogamy; GO:0000742 karyogamy involved in conjugation with cellular fusion; GO:0000746 conjugation; GO:0000747 conjugation with cellular fusion; GO:0000902 cell morphogenesis; GO:0000904 cell morphogenesis involved in differentiatio…	GO:0000323 lytic vacuole; GO:0000325 plant-type vacuole; GO:0000974 Prp19 complex; GO:0001917 photoreceptor inner segment; GO:0005576 extracellular region; GO:0005615 extracellular space; GO:0005618 cell wall; GO:0005622 intracellular; GO:0005623 cell; GO:0005634 nucleus; GO:0005635 nuclear envelope; GO:0005654 nucleoplasm; GO:0005730 nucleolus; GO:0005737 cytoplasm; GO:0005739 mitochondrion; GO:…	GO:0000166 nucleotide binding; GO:0001085 RNA polymerase II transcription factor binding; GO:0001664 G protein-coupled receptor binding; GO:0003676 nucleic acid binding; GO:0003723 RNA binding; GO:0003824 catalytic activity; GO:0005102 signaling receptor binding; GO:0005488 binding; GO:0005504 fatty acid binding; GO:0005509 calcium ion binding; GO:0005515 protein binding; GO:0005524 ATP binding; …			O	KOG0100	Molecular chaperones GRP78/BiP/KAR2, HSP70 superfamily
B7FUD3	204	K	Predicted protein OS=Phaeodactylum tricornutum (strain CCAP 1055/1) OX=556484 GN=PHATRDRAFT_26176 PE=4 SV=1	PHATRDRAFT_26176	1	0.0600552	54.584	2	K(1)ELAAAGQETK	0.74998	1	7734.1	cytoplasm	K03233	EEF1G; elongation factor 1-gamma		GO:0002181 cytoplasmic translation; GO:0002182 cytoplasmic translational elongation; GO:0006082 organic acid metabolic process; GO:0006139 nucleobase-containing compound metabolic process; GO:0006355 regulation of transcription, DNA-templated; GO:0006357 regulation of transcription by RNA polymerase II; GO:0006399 tRNA metabolic process; GO:0006412 translation; GO:0006414 translational elongation…	GO:0005618 cell wall; GO:0005622 intracellular; GO:0005623 cell; GO:0005634 nucleus; GO:0005737 cytoplasm; GO:0005739 mitochondrion; GO:0005773 vacuole; GO:0005829 cytosol; GO:0005840 ribosome; GO:0005853 eukaryotic translation elongation factor 1 complex; GO:0005886 plasma membrane; GO:0005911 cell-cell junction; GO:0009506 plasmodesma; GO:0010494 cytoplasmic stress granule; GO:0016020 membrane;…	GO:0001067 regulatory region nucleic acid binding; GO:0003676 nucleic acid binding; GO:0003677 DNA binding; GO:0003700 DNA-binding transcription factor activity; GO:0003723 RNA binding; GO:0003746 translation elongation factor activity; GO:0003824 catalytic activity; GO:0004364 glutathione transferase activity; GO:0004812 aminoacyl-tRNA ligase activity; GO:0004832 valine-tRNA ligase activity; GO:…	PF00043; PF00647	Glutathione S-transferase, C-terminal domain; Elongation factor 1 gamma, conserved domain	J	KOG1627	Translation elongation factor EF-1 gamma
B7FUK7	43	K	Peptidyl-prolyl cis-trans isomerase OS=Phaeodactylum tricornutum (strain CCAP 1055/1) OX=556484 GN=PHATRDRAFT_44585 PE=3 SV=1	PHATRDRAFT_44585	1	0.00282757	65.933	2	QLCEGK(1)PGFGYK	-2.0351	1	11204	nucleus	K01802	E5.2.1.8; peptidylprolyl isomerase [EC:5.2.1.8]					PF00160	Cyclophilin type peptidyl-prolyl cis-trans isomerase/CLD	O	KOG0865	Cyclophilin type peptidyl-prolyl cis-trans isomerase
B7FUM8	176	K	Predicted protein OS=Phaeodactylum tricornutum (strain CCAP 1055/1) OX=556484 GN=PHATRDRAFT_44603 PE=3 SV=1	PHATRDRAFT_44603	1	4.16766e-09	127.94	2	AAMQSQVPK(1)GK	0.93347	2	36173	chloroplast	K02137	ATPeF0O, ATP5O, ATP5; F-type H+-transporting ATPase subunit O	map00190 Oxidative phosphorylation; map01100 Metabolic pathways		GO:0005622 intracellular; GO:0005623 cell; GO:0005737 cytoplasm; GO:0005739 mitochondrion; GO:0005740 mitochondrial envelope; GO:0005743 mitochondrial inner membrane; GO:0005753 mitochondrial proton-transporting ATP synthase complex; GO:0005886 plasma membrane; GO:0009507 chloroplast; GO:0009536 plastid; GO:0016020 membrane; GO:0016469 proton-transporting two-sector ATPase complex; GO:0019866 org…	GO:0005488 binding; GO:0008270 zinc ion binding; GO:0043167 ion binding; GO:0043169 cation binding; GO:0046872 metal ion binding; GO:0046914 transition metal ion binding; GO:0050897 cobalt ion binding;			C	KOG1662	Mitochondrial F1F0-ATP synthase, subunit OSCP/ATP5
B7FUM8	102	K	Predicted protein OS=Phaeodactylum tricornutum (strain CCAP 1055/1) OX=556484 GN=PHATRDRAFT_44603 PE=3 SV=1	PHATRDRAFT_44603	1	0.0157198	57.888	2	TK(1)YVASMDK	0.83636	1	11707	chloroplast	K02137	ATPeF0O, ATP5O, ATP5; F-type H+-transporting ATPase subunit O	map00190 Oxidative phosphorylation; map01100 Metabolic pathways		GO:0005622 intracellular; GO:0005623 cell; GO:0005737 cytoplasm; GO:0005739 mitochondrion; GO:0005740 mitochondrial envelope; GO:0005743 mitochondrial inner membrane; GO:0005753 mitochondrial proton-transporting ATP synthase complex; GO:0005886 plasma membrane; GO:0009507 chloroplast; GO:0009536 plastid; GO:0016020 membrane; GO:0016469 proton-transporting two-sector ATPase complex; GO:0019866 org…	GO:0005488 binding; GO:0008270 zinc ion binding; GO:0043167 ion binding; GO:0043169 cation binding; GO:0046872 metal ion binding; GO:0046914 transition metal ion binding; GO:0050897 cobalt ion binding;			C	KOG1662	Mitochondrial F1F0-ATP synthase, subunit OSCP/ATP5
B7FUM8	109	K	Predicted protein OS=Phaeodactylum tricornutum (strain CCAP 1055/1) OX=556484 GN=PHATRDRAFT_44603 PE=3 SV=1	PHATRDRAFT_44603	1	5.21037e-10	108.24	2	YVASMDK(1)LSPITR	-0.6596	2	48079	chloroplast	K02137	ATPeF0O, ATP5O, ATP5; F-type H+-transporting ATPase subunit O	map00190 Oxidative phosphorylation; map01100 Metabolic pathways		GO:0005622 intracellular; GO:0005623 cell; GO:0005737 cytoplasm; GO:0005739 mitochondrion; GO:0005740 mitochondrial envelope; GO:0005743 mitochondrial inner membrane; GO:0005753 mitochondrial proton-transporting ATP synthase complex; GO:0005886 plasma membrane; GO:0009507 chloroplast; GO:0009536 plastid; GO:0016020 membrane; GO:0016469 proton-transporting two-sector ATPase complex; GO:0019866 org…	GO:0005488 binding; GO:0008270 zinc ion binding; GO:0043167 ion binding; GO:0043169 cation binding; GO:0046872 metal ion binding; GO:0046914 transition metal ion binding; GO:0050897 cobalt ion binding;			C	KOG1662	Mitochondrial F1F0-ATP synthase, subunit OSCP/ATP5
B7FUR5	132	K	Predicted protein OS=Phaeodactylum tricornutum (strain CCAP 1055/1) OX=556484 GN=PHATRDRAFT_26293 PE=4 SV=1	PHATRDRAFT_26293	1	0.000262529	79.795	2	FTAQK(1)PQADYVIDR	-1.7606	1	27163	chloroplast	K02719	psbU; photosystem II PsbU protein	map00195 Photosynthesis
B7FUS2	416	K	Predicted protein OS=Phaeodactylum tricornutum (strain CCAP 1055/1) OX=556484 GN=PHATRDRAFT_44639 PE=4 SV=1	PHATRDRAFT_44639	1	0.00888159	83.358	2	K(1)LNTELATAR	-0.17194	1	7622.1	plasma membrane
B7FUS9	167	K	Predicted protein OS=Phaeodactylum tricornutum (strain CCAP 1055/1) OX=556484 GN=PHATRDRAFT_34120 PE=4 SV=1	PHATRDRAFT_34120	1	0.0163268	41.317	3	HGAPLQK(1)LFPGVAGGPGWVK	-3.9264	1	47501	chloroplast							PF01081	KDPG and KHG aldolase
B7FUT7	236	K	Predicted protein OS=Phaeodactylum tricornutum (strain CCAP 1055/1) OX=556484 GN=PHATRDRAFT_44651 PE=4 SV=1	PHATRDRAFT_44651	1	1.76751e-09	111.61	2	EELVK(1)NPGPPGK	0.47544	1	14250	chloroplast
B7FUU0	324	K	Transketolase OS=Phaeodactylum tricornutum (strain CCAP 1055/1) OX=556484 GN=Tkl PE=4 SV=1	Tkl	1	0.007795	53.028	2	AK(1)ENLGLPVDEK	0.3921	1	19202	chloroplast	K00615	E2.2.1.1, tktA, tktB; transketolase [EC:2.2.1.1]	map00030 Pentose phosphate pathway; map00710 Carbon fixation in photosynthetic organisms; map01100 Metabolic pathways; map01110 Biosynthesis of secondary metabolites; map01200 Carbon metabolism; map01230 Biosynthesis of amino acids	GO:0006081 cellular aldehyde metabolic process; GO:0006098 pentose-phosphate shunt; GO:0006139 nucleobase-containing compound metabolic process; GO:0006725 cellular aromatic compound metabolic process; GO:0006732 coenzyme metabolic process; GO:0006733 oxidoreduction coenzyme metabolic process; GO:0006739 NADP metabolic process; GO:0006753 nucleoside phosphate metabolic process; GO:0006793 phospho…	GO:0005622 intracellular; GO:0005623 cell; GO:0005737 cytoplasm; GO:0005829 cytosol;	GO:0003824 catalytic activity; GO:0004802 transketolase activity; GO:0016740 transferase activity; GO:0016744 transferase activity, transferring aldehyde or ketonic groups;	PF00456; PF02779; PF02780	Transketolase, thiamine diphosphate binding domain; Transketolase, pyrimidine binding domain; Transketolase, C-terminal domain	G	KOG0523	Transketolase
B7FUU0	399	K	Transketolase OS=Phaeodactylum tricornutum (strain CCAP 1055/1) OX=556484 GN=Tkl PE=4 SV=1	Tkl	1	0.00638929	46.068	2	EIPELK(1)SGAEATR	-1.0332	1	32525	chloroplast	K00615	E2.2.1.1, tktA, tktB; transketolase [EC:2.2.1.1]	map00030 Pentose phosphate pathway; map00710 Carbon fixation in photosynthetic organisms; map01100 Metabolic pathways; map01110 Biosynthesis of secondary metabolites; map01200 Carbon metabolism; map01230 Biosynthesis of amino acids	GO:0006081 cellular aldehyde metabolic process; GO:0006098 pentose-phosphate shunt; GO:0006139 nucleobase-containing compound metabolic process; GO:0006725 cellular aromatic compound metabolic process; GO:0006732 coenzyme metabolic process; GO:0006733 oxidoreduction coenzyme metabolic process; GO:0006739 NADP metabolic process; GO:0006753 nucleoside phosphate metabolic process; GO:0006793 phospho…	GO:0005622 intracellular; GO:0005623 cell; GO:0005737 cytoplasm; GO:0005829 cytosol;	GO:0003824 catalytic activity; GO:0004802 transketolase activity; GO:0016740 transferase activity; GO:0016744 transferase activity, transferring aldehyde or ketonic groups;	PF00456; PF02779; PF02780	Transketolase, thiamine diphosphate binding domain; Transketolase, pyrimidine binding domain; Transketolase, C-terminal domain	G	KOG0523	Transketolase
B7FUU0	293	K	Transketolase OS=Phaeodactylum tricornutum (strain CCAP 1055/1) OX=556484 GN=Tkl PE=4 SV=1	Tkl	1	0.00473431	78.932	2	FIK(1)CNTIIGK	-0.17769	1	8190.9	chloroplast	K00615	E2.2.1.1, tktA, tktB; transketolase [EC:2.2.1.1]	map00030 Pentose phosphate pathway; map00710 Carbon fixation in photosynthetic organisms; map01100 Metabolic pathways; map01110 Biosynthesis of secondary metabolites; map01200 Carbon metabolism; map01230 Biosynthesis of amino acids	GO:0006081 cellular aldehyde metabolic process; GO:0006098 pentose-phosphate shunt; GO:0006139 nucleobase-containing compound metabolic process; GO:0006725 cellular aromatic compound metabolic process; GO:0006732 coenzyme metabolic process; GO:0006733 oxidoreduction coenzyme metabolic process; GO:0006739 NADP metabolic process; GO:0006753 nucleoside phosphate metabolic process; GO:0006793 phospho…	GO:0005622 intracellular; GO:0005623 cell; GO:0005737 cytoplasm; GO:0005829 cytosol;	GO:0003824 catalytic activity; GO:0004802 transketolase activity; GO:0016740 transferase activity; GO:0016744 transferase activity, transferring aldehyde or ketonic groups;	PF00456; PF02779; PF02780	Transketolase, thiamine diphosphate binding domain; Transketolase, pyrimidine binding domain; Transketolase, C-terminal domain	G	KOG0523	Transketolase
B7FUU0	367	K	Transketolase OS=Phaeodactylum tricornutum (strain CCAP 1055/1) OX=556484 GN=Tkl PE=4 SV=1	Tkl	1	1.61882e-06	117.45	2	TYSAWK(1)EANPALAK	-1.6156	1	8491	chloroplast	K00615	E2.2.1.1, tktA, tktB; transketolase [EC:2.2.1.1]	map00030 Pentose phosphate pathway; map00710 Carbon fixation in photosynthetic organisms; map01100 Metabolic pathways; map01110 Biosynthesis of secondary metabolites; map01200 Carbon metabolism; map01230 Biosynthesis of amino acids	GO:0006081 cellular aldehyde metabolic process; GO:0006098 pentose-phosphate shunt; GO:0006139 nucleobase-containing compound metabolic process; GO:0006725 cellular aromatic compound metabolic process; GO:0006732 coenzyme metabolic process; GO:0006733 oxidoreduction coenzyme metabolic process; GO:0006739 NADP metabolic process; GO:0006753 nucleoside phosphate metabolic process; GO:0006793 phospho…	GO:0005622 intracellular; GO:0005623 cell; GO:0005737 cytoplasm; GO:0005829 cytosol;	GO:0003824 catalytic activity; GO:0004802 transketolase activity; GO:0016740 transferase activity; GO:0016744 transferase activity, transferring aldehyde or ketonic groups;	PF00456; PF02779; PF02780	Transketolase, thiamine diphosphate binding domain; Transketolase, pyrimidine binding domain; Transketolase, C-terminal domain	G	KOG0523	Transketolase
B7FUU0	411	K	Transketolase OS=Phaeodactylum tricornutum (strain CCAP 1055/1) OX=556484 GN=Tkl PE=4 SV=1	Tkl	1	2.75095e-10	114.93	2	VSQNK(1)VIQEISR	-1.8827	1	23084	chloroplast	K00615	E2.2.1.1, tktA, tktB; transketolase [EC:2.2.1.1]	map00030 Pentose phosphate pathway; map00710 Carbon fixation in photosynthetic organisms; map01100 Metabolic pathways; map01110 Biosynthesis of secondary metabolites; map01200 Carbon metabolism; map01230 Biosynthesis of amino acids	GO:0006081 cellular aldehyde metabolic process; GO:0006098 pentose-phosphate shunt; GO:0006139 nucleobase-containing compound metabolic process; GO:0006725 cellular aromatic compound metabolic process; GO:0006732 coenzyme metabolic process; GO:0006733 oxidoreduction coenzyme metabolic process; GO:0006739 NADP metabolic process; GO:0006753 nucleoside phosphate metabolic process; GO:0006793 phospho…	GO:0005622 intracellular; GO:0005623 cell; GO:0005737 cytoplasm; GO:0005829 cytosol;	GO:0003824 catalytic activity; GO:0004802 transketolase activity; GO:0016740 transferase activity; GO:0016744 transferase activity, transferring aldehyde or ketonic groups;	PF00456; PF02779; PF02780	Transketolase, thiamine diphosphate binding domain; Transketolase, pyrimidine binding domain; Transketolase, C-terminal domain	G	KOG0523	Transketolase
B7FUU0	676	K	Transketolase OS=Phaeodactylum tricornutum (strain CCAP 1055/1) OX=556484 GN=Tkl PE=4 SV=1	Tkl	1	5.67025e-06	121.8	2	YASK(1)VVGVDR	-0.84901	1	25673	chloroplast	K00615	E2.2.1.1, tktA, tktB; transketolase [EC:2.2.1.1]	map00030 Pentose phosphate pathway; map00710 Carbon fixation in photosynthetic organisms; map01100 Metabolic pathways; map01110 Biosynthesis of secondary metabolites; map01200 Carbon metabolism; map01230 Biosynthesis of amino acids	GO:0006081 cellular aldehyde metabolic process; GO:0006098 pentose-phosphate shunt; GO:0006139 nucleobase-containing compound metabolic process; GO:0006725 cellular aromatic compound metabolic process; GO:0006732 coenzyme metabolic process; GO:0006733 oxidoreduction coenzyme metabolic process; GO:0006739 NADP metabolic process; GO:0006753 nucleoside phosphate metabolic process; GO:0006793 phospho…	GO:0005622 intracellular; GO:0005623 cell; GO:0005737 cytoplasm; GO:0005829 cytosol;	GO:0003824 catalytic activity; GO:0004802 transketolase activity; GO:0016740 transferase activity; GO:0016744 transferase activity, transferring aldehyde or ketonic groups;	PF00456; PF02779; PF02780	Transketolase, thiamine diphosphate binding domain; Transketolase, pyrimidine binding domain; Transketolase, C-terminal domain	G	KOG0523	Transketolase
B7FVE3	179	K	Predicted protein OS=Phaeodactylum tricornutum (strain CCAP 1055/1) OX=556484 GN=PHATRDRAFT_26382 PE=4 SV=1	PHATRDRAFT_26382	1	0.00349928	76.605	2	EK(1)AENVLIK	-0.36445	1	21518	chloroplast							PF13460	NADH(P)-binding	G	KOG1203	Predicted dehydrogenase
B7FVM3	325	K	Dihydrolipoyl dehydrogenase OS=Phaeodactylum tricornutum (strain CCAP 1055/1) OX=556484 GN=DLDH PE=3 SV=1	DLDH	1	0.000154022	55.866	3	RPFTEGLGLEALGIEQDK(1)LGR	-2.9332	1	4829.3	mitochondria	K00382	DLD, lpd, pdhD; dihydrolipoamide dehydrogenase [EC:1.8.1.4]	map00010 Glycolysis / Gluconeogenesis; map00020 Citrate cycle (TCA cycle); map00260 Glycine, serine and threonine metabolism; map00280 Valine, leucine and isoleucine degradation; map00310 Lysine degradation; map00380 Tryptophan metabolism; map00620 Pyruvate metabolism; map00630 Glyoxylate and dicarboxylate metabolism; map00640 Propanoate metabolism; map01100 Metabolic pathways; map01110 Biosynthe…	GO:0000003 reproduction; GO:0001505 regulation of neurotransmitter levels; GO:0003006 developmental process involved in reproduction; GO:0006082 organic acid metabolic process; GO:0006084 acetyl-CoA metabolic process; GO:0006085 acetyl-CoA biosynthetic process; GO:0006086 acetyl-CoA biosynthetic process from pyruvate; GO:0006090 pyruvate metabolic process; GO:0006091 generation of precursor metab…	GO:0001669 acrosomal vesicle; GO:0005622 intracellular; GO:0005623 cell; GO:0005634 nucleus; GO:0005654 nucleoplasm; GO:0005737 cytoplasm; GO:0005739 mitochondrion; GO:0005759 mitochondrial matrix; GO:0005773 vacuole; GO:0005929 cilium; GO:0005947 mitochondrial alpha-ketoglutarate dehydrogenase complex; GO:0005960 glycine cleavage complex; GO:0005967 mitochondrial pyruvate dehydrogenase complex; …	GO:0000166 nucleotide binding; GO:0003824 catalytic activity; GO:0004148 dihydrolipoyl dehydrogenase activity; GO:0004375 glycine dehydrogenase (decarboxylating) activity; GO:0004591 oxoglutarate dehydrogenase (succinyl-transferring) activity; GO:0004738 pyruvate dehydrogenase activity; GO:0004739 pyruvate dehydrogenase (acetyl-transferring) activity; GO:0005488 binding; GO:0016491 oxidoreductase…	PF07992; PF02852	Pyridine nucleotide-disulphide oxidoreductase; Pyridine nucleotide-disulphide oxidoreductase, dimerisation domain	C	KOG1335	Dihydrolipoamide dehydrogenase
B7FVN4	18	K	Predicted protein OS=Phaeodactylum tricornutum (strain CCAP 1055/1) OX=556484 GN=PHATRDRAFT_19314 PE=3 SV=1	PHATRDRAFT_19314	1	0.00335906	60.589	2	TIVEK(1)YYPR	-2.4999	1	7532.4	nucleus	K02962	RP-S17e, RPS17; small subunit ribosomal protein S17e	map03010 Ribosome	GO:0000028 ribosomal small subunit assembly; GO:0000184 nuclear-transcribed mRNA catabolic process, nonsense-mediated decay; GO:0000956 nuclear-transcribed mRNA catabolic process; GO:0002181 cytoplasmic translation; GO:0002182 cytoplasmic translational elongation; GO:0002262 myeloid cell homeostasis; GO:0002376 immune system process; GO:0006139 nucleobase-containing compound metabolic process; GO…	GO:0005622 intracellular; GO:0005623 cell; GO:0005634 nucleus; GO:0005654 nucleoplasm; GO:0005730 nucleolus; GO:0005737 cytoplasm; GO:0005783 endoplasmic reticulum; GO:0005789 endoplasmic reticulum membrane; GO:0005791 rough endoplasmic reticulum; GO:0005829 cytosol; GO:0005840 ribosome; GO:0005886 plasma membrane; GO:0012505 endomembrane system; GO:0015935 small ribosomal subunit; GO:0016020 mem…	GO:0003676 nucleic acid binding; GO:0003723 RNA binding; GO:0003729 mRNA binding; GO:0003735 structural constituent of ribosome; GO:0005198 structural molecule activity; GO:0005488 binding; GO:0097159 organic cyclic compound binding; GO:1901363 heterocyclic compound binding;			J	KOG0187	40S ribosomal protein S17
B7FVN5	546	K	Predicted protein OS=Phaeodactylum tricornutum (strain CCAP 1055/1) OX=556484 GN=PHATRDRAFT_44792 PE=4 SV=1	PHATRDRAFT_44792	1	0.0310157	47.349	2	LQEEK(1)EAK	-3.8098	1	3743.9	nucleus				GO:0000302 response to reactive oxygen species; GO:0006508 proteolysis; GO:0006511 ubiquitin-dependent protein catabolic process; GO:0006515 protein quality control for misfolded or incompletely synthesized proteins; GO:0006807 nitrogen compound metabolic process; GO:0006950 response to stress; GO:0006979 response to oxidative stress; GO:0008152 metabolic process; GO:0009056 catabolic process; GO…	GO:0005622 intracellular; GO:0005623 cell; GO:0005737 cytoplasm; GO:0005739 mitochondrion; GO:0005740 mitochondrial envelope; GO:0005741 mitochondrial outer membrane; GO:0005783 endoplasmic reticulum; GO:0005789 endoplasmic reticulum membrane; GO:0005829 cytosol; GO:0012505 endomembrane system; GO:0016020 membrane; GO:0019867 outer membrane; GO:0030425 dendrite; GO:0031090 organelle membrane; GO:…				A	KOG2505	Ankyrin repeat protein
B7FW24	180	K	Predicted protein OS=Phaeodactylum tricornutum (strain CCAP 1055/1) OX=556484 GN=PHATRDRAFT_44902 PE=4 SV=1	PHATRDRAFT_44902	1	0.000130566	75.5	2	AVYDTEQVVAEK(1)YGVK	-3.3963	1	10747	cytoplasm							PF03590	Aspartate-ammonia ligase
B7FW24	301	K	Predicted protein OS=Phaeodactylum tricornutum (strain CCAP 1055/1) OX=556484 GN=PHATRDRAFT_44902 PE=4 SV=1	PHATRDRAFT_44902	1	0.0383001	101.41	2	K(1)EYVWHR	0.52164	1	8997.1	cytoplasm							PF03590	Aspartate-ammonia ligase
B7FW44	65	K	Predicted protein OS=Phaeodactylum tricornutum (strain CCAP 1055/1) OX=556484 GN=PHATRDRAFT_44922 PE=3 SV=1	PHATRDRAFT_44922	1	0.0479671	63.766	2	AASNIAGGPK(1)EIVAR	-1.9723	1	29759	chloroplast							PF00708	Acylphosphatase
B7FW47	652	K	Predicted protein OS=Phaeodactylum tricornutum (strain CCAP 1055/1) OX=556484 GN=PHATRDRAFT_44924 PE=4 SV=1	PHATRDRAFT_44924	1	0.0534776	43.168	2	AVK(1)SATISLFR	-5.7556	1	11566	chloroplast
B7FWQ2	22	K	Histone H2A OS=Phaeodactylum tricornutum (strain CCAP 1055/1) OX=556484 GN=H2A-3a PE=3 SV=1	H2A-3a	1	7.66064e-08	135.5	2	STTASAK(1)AGLQFPVGR	-0.070723	1	45069	nucleus	K11251	H2A; histone H2A		GO:0000122 negative regulation of transcription by RNA polymerase II; GO:0001932 regulation of protein phosphorylation; GO:0001933 negative regulation of protein phosphorylation; GO:0006323 DNA packaging; GO:0006325 chromatin organization; GO:0006333 chromatin assembly or disassembly; GO:0006334 nucleosome assembly; GO:0006342 chromatin silencing; GO:0006355 regulation of transcription, DNA-templ…	GO:0000228 nuclear chromosome; GO:0000775 chromosome, centromeric region; GO:0000785 chromatin; GO:0000786 nucleosome; GO:0000790 nuclear chromatin; GO:0000792 heterochromatin; GO:0000793 condensed chromosome; GO:0000803 sex chromosome; GO:0000805 X chromosome; GO:0001739 sex chromatin; GO:0001740 Barr body; GO:0005622 intracellular; GO:0005623 cell; GO:0005634 nucleus; GO:0005654 nucleoplasm; GO…	GO:0000182 rDNA binding; GO:0000976 transcription regulatory region sequence-specific DNA binding; GO:0000977 RNA polymerase II transcription regulatory region sequence-specific DNA binding; GO:0000979 RNA polymerase II core promoter sequence-specific DNA binding; GO:0001046 core promoter sequence-specific DNA binding; GO:0001067 regulatory region nucleic acid binding; GO:0003676 nucleic acid bin…	PF00125	Core histone H2A/H2B/H3/H4	B	KOG1756	Histone 2A
B7FWR8	7	K	Histone H2B OS=Phaeodactylum tricornutum (strain CCAP 1055/1) OX=556484 GN=H2B-1b PE=3 SV=1	H2B-1b	0.999995	0.00954913	63.397	2	AKTPSK(1)QSAK	-0.23043	1	18472	nucleus	K11252	H2B; histone H2B		GO:0006325 chromatin organization; GO:0006333 chromatin assembly or disassembly; GO:0006996 organelle organization; GO:0009987 cellular process; GO:0016043 cellular component organization; GO:0051276 chromosome organization; GO:0071840 cellular component organization or biogenesis;	GO:0000228 nuclear chromosome; GO:0000785 chromatin; GO:0000786 nucleosome; GO:0000788 nuclear nucleosome; GO:0000790 nuclear chromatin; GO:0005622 intracellular; GO:0005623 cell; GO:0005634 nucleus; GO:0005657 replication fork; GO:0005694 chromosome; GO:0031298 replication fork protection complex; GO:0031974 membrane-enclosed lumen; GO:0031981 nuclear lumen; GO:0032991 protein-containing complex…	GO:0003676 nucleic acid binding; GO:0003677 DNA binding; GO:0005488 binding; GO:0097159 organic cyclic compound binding; GO:1901363 heterocyclic compound binding;	PF00125	Core histone H2A/H2B/H3/H4	B	KOG1744	Histone H2B
B7FWR8	108	K	Histone H2B OS=Phaeodactylum tricornutum (strain CCAP 1055/1) OX=556484 GN=H2B-1b PE=3 SV=1	H2B-1b	1	1.34612e-14	97.175	2	HAVSEGTK(1)AVTK	2.9647	1	15428	nucleus	K11252	H2B; histone H2B		GO:0006325 chromatin organization; GO:0006333 chromatin assembly or disassembly; GO:0006996 organelle organization; GO:0009987 cellular process; GO:0016043 cellular component organization; GO:0051276 chromosome organization; GO:0071840 cellular component organization or biogenesis;	GO:0000228 nuclear chromosome; GO:0000785 chromatin; GO:0000786 nucleosome; GO:0000788 nuclear nucleosome; GO:0000790 nuclear chromatin; GO:0005622 intracellular; GO:0005623 cell; GO:0005634 nucleus; GO:0005657 replication fork; GO:0005694 chromosome; GO:0031298 replication fork protection complex; GO:0031974 membrane-enclosed lumen; GO:0031981 nuclear lumen; GO:0032991 protein-containing complex…	GO:0003676 nucleic acid binding; GO:0003677 DNA binding; GO:0005488 binding; GO:0097159 organic cyclic compound binding; GO:1901363 heterocyclic compound binding;	PF00125	Core histone H2A/H2B/H3/H4	B	KOG1744	Histone H2B
B7FWR8	71	K	Histone H2B OS=Phaeodactylum tricornutum (strain CCAP 1055/1) OX=556484 GN=H2B-1b PE=3 SV=1	H2B-1b	1	6.80785e-10	151.66	2	IATEAGK(1)LATYNK	-0.50171	1	86395	nucleus	K11252	H2B; histone H2B		GO:0006325 chromatin organization; GO:0006333 chromatin assembly or disassembly; GO:0006996 organelle organization; GO:0009987 cellular process; GO:0016043 cellular component organization; GO:0051276 chromosome organization; GO:0071840 cellular component organization or biogenesis;	GO:0000228 nuclear chromosome; GO:0000785 chromatin; GO:0000786 nucleosome; GO:0000788 nuclear nucleosome; GO:0000790 nuclear chromatin; GO:0005622 intracellular; GO:0005623 cell; GO:0005634 nucleus; GO:0005657 replication fork; GO:0005694 chromosome; GO:0031298 replication fork protection complex; GO:0031974 membrane-enclosed lumen; GO:0031981 nuclear lumen; GO:0032991 protein-containing complex…	GO:0003676 nucleic acid binding; GO:0003677 DNA binding; GO:0005488 binding; GO:0097159 organic cyclic compound binding; GO:1901363 heterocyclic compound binding;	PF00125	Core histone H2A/H2B/H3/H4	B	KOG1744	Histone H2B
B7FWR8	78	K	Histone H2B OS=Phaeodactylum tricornutum (strain CCAP 1055/1) OX=556484 GN=H2B-1b PE=3 SV=1	H2B-1b	1	0.0636505	96.51	2	K(1)ATLSSR	0.6679	1	36090	nucleus	K11252	H2B; histone H2B		GO:0006325 chromatin organization; GO:0006333 chromatin assembly or disassembly; GO:0006996 organelle organization; GO:0009987 cellular process; GO:0016043 cellular component organization; GO:0051276 chromosome organization; GO:0071840 cellular component organization or biogenesis;	GO:0000228 nuclear chromosome; GO:0000785 chromatin; GO:0000786 nucleosome; GO:0000788 nuclear nucleosome; GO:0000790 nuclear chromatin; GO:0005622 intracellular; GO:0005623 cell; GO:0005634 nucleus; GO:0005657 replication fork; GO:0005694 chromosome; GO:0031298 replication fork protection complex; GO:0031974 membrane-enclosed lumen; GO:0031981 nuclear lumen; GO:0032991 protein-containing complex…	GO:0003676 nucleic acid binding; GO:0003677 DNA binding; GO:0005488 binding; GO:0097159 organic cyclic compound binding; GO:1901363 heterocyclic compound binding;	PF00125	Core histone H2A/H2B/H3/H4	B	KOG1744	Histone H2B
B7FWR8	48	K	Histone H2B OS=Phaeodactylum tricornutum (strain CCAP 1055/1) OX=556484 GN=H2B-1b PE=3 SV=1	H2B-1b	1	0.000512725	74.849	2	QVHPDTGISK(1)K	-0.070533	1	19530	nucleus	K11252	H2B; histone H2B		GO:0006325 chromatin organization; GO:0006333 chromatin assembly or disassembly; GO:0006996 organelle organization; GO:0009987 cellular process; GO:0016043 cellular component organization; GO:0051276 chromosome organization; GO:0071840 cellular component organization or biogenesis;	GO:0000228 nuclear chromosome; GO:0000785 chromatin; GO:0000786 nucleosome; GO:0000788 nuclear nucleosome; GO:0000790 nuclear chromatin; GO:0005622 intracellular; GO:0005623 cell; GO:0005634 nucleus; GO:0005657 replication fork; GO:0005694 chromosome; GO:0031298 replication fork protection complex; GO:0031974 membrane-enclosed lumen; GO:0031981 nuclear lumen; GO:0032991 protein-containing complex…	GO:0003676 nucleic acid binding; GO:0003677 DNA binding; GO:0005488 binding; GO:0097159 organic cyclic compound binding; GO:1901363 heterocyclic compound binding;	PF00125	Core histone H2A/H2B/H3/H4	B	KOG1744	Histone H2B
B7FWR8	35	K	Histone H2B OS=Phaeodactylum tricornutum (strain CCAP 1055/1) OX=556484 GN=H2B-1b PE=3 SV=1	H2B-1b	1	5.17772e-06	118.91	2	TETYSSYIYK(1)VLK	2.0565	1	6772.6	nucleus	K11252	H2B; histone H2B		GO:0006325 chromatin organization; GO:0006333 chromatin assembly or disassembly; GO:0006996 organelle organization; GO:0009987 cellular process; GO:0016043 cellular component organization; GO:0051276 chromosome organization; GO:0071840 cellular component organization or biogenesis;	GO:0000228 nuclear chromosome; GO:0000785 chromatin; GO:0000786 nucleosome; GO:0000788 nuclear nucleosome; GO:0000790 nuclear chromatin; GO:0005622 intracellular; GO:0005623 cell; GO:0005634 nucleus; GO:0005657 replication fork; GO:0005694 chromosome; GO:0031298 replication fork protection complex; GO:0031974 membrane-enclosed lumen; GO:0031981 nuclear lumen; GO:0032991 protein-containing complex…	GO:0003676 nucleic acid binding; GO:0003677 DNA binding; GO:0005488 binding; GO:0097159 organic cyclic compound binding; GO:1901363 heterocyclic compound binding;	PF00125	Core histone H2A/H2B/H3/H4	B	KOG1744	Histone H2B
B7FWR8	38	K	Histone H2B OS=Phaeodactylum tricornutum (strain CCAP 1055/1) OX=556484 GN=H2B-1b PE=3 SV=1	H2B-1b	1	6.44838e-06	69.641	2	VLK(1)QVHPDTGISK	-0.91468	2	64675	nucleus	K11252	H2B; histone H2B		GO:0006325 chromatin organization; GO:0006333 chromatin assembly or disassembly; GO:0006996 organelle organization; GO:0009987 cellular process; GO:0016043 cellular component organization; GO:0051276 chromosome organization; GO:0071840 cellular component organization or biogenesis;	GO:0000228 nuclear chromosome; GO:0000785 chromatin; GO:0000786 nucleosome; GO:0000788 nuclear nucleosome; GO:0000790 nuclear chromatin; GO:0005622 intracellular; GO:0005623 cell; GO:0005634 nucleus; GO:0005657 replication fork; GO:0005694 chromosome; GO:0031298 replication fork protection complex; GO:0031974 membrane-enclosed lumen; GO:0031981 nuclear lumen; GO:0032991 protein-containing complex…	GO:0003676 nucleic acid binding; GO:0003677 DNA binding; GO:0005488 binding; GO:0097159 organic cyclic compound binding; GO:1901363 heterocyclic compound binding;	PF00125	Core histone H2A/H2B/H3/H4	B	KOG1744	Histone H2B
B7FWY2	223	K	Hydroxymethylbilane synthase OS=Phaeodactylum tricornutum (strain CCAP 1055/1) OX=556484 GN=hemC PE=3 SV=1	hemC	1	0.000320842	63.766	2	SLK(1)YLAALNHPETK	-2.7474	1	8015.7	cytoplasm	K01749	hemC, HMBS; hydroxymethylbilane synthase [EC:2.5.1.61]	map00860 Porphyrin and chlorophyll metabolism; map01100 Metabolic pathways; map01110 Biosynthesis of secondary metabolites	GO:0006139 nucleobase-containing compound metabolic process; GO:0006725 cellular aromatic compound metabolic process; GO:0006778 porphyrin-containing compound metabolic process; GO:0006779 porphyrin-containing compound biosynthetic process; GO:0006783 heme biosynthetic process; GO:0006807 nitrogen compound metabolic process; GO:0006950 response to stress; GO:0006952 defense response; GO:0008152 m…	GO:0005576 extracellular region; GO:0005622 intracellular; GO:0005623 cell; GO:0005737 cytoplasm; GO:0009507 chloroplast; GO:0009526 plastid envelope; GO:0009532 plastid stroma; GO:0009536 plastid; GO:0009570 chloroplast stroma; GO:0009941 chloroplast envelope; GO:0031967 organelle envelope; GO:0031975 envelope; GO:0043226 organelle; GO:0043227 membrane-bounded organelle; GO:0043229 intracellular…	GO:0003824 catalytic activity; GO:0004418 hydroxymethylbilane synthase activity; GO:0016740 transferase activity; GO:0016765 transferase activity, transferring alkyl or aryl (other than methyl) groups;	PF01379; PF03900	Porphobilinogen deaminase, dipyromethane cofactor binding domain; Porphobilinogen deaminase, C-terminal domain	H	KOG2892	Porphobilinogen deaminase
B7FX39	154	K	Peptidyl-prolyl cis-trans isomerase OS=Phaeodactylum tricornutum (strain CCAP 1055/1) OX=556484 GN=PHATRDRAFT_34933 PE=3 SV=1	PHATRDRAFT_34933	1	0.0273212	65.408	2	VESFGSQSGATSK(1)K	2.991	1	11022	chloroplast	K03767	PPIA; peptidyl-prolyl cis-trans isomerase A (cyclophilin A) [EC:5.2.1.8]					PF00160	Cyclophilin type peptidyl-prolyl cis-trans isomerase/CLD	O	KOG0865	Cyclophilin type peptidyl-prolyl cis-trans isomerase
B7FX68	32	K	Histone H4 OS=Phaeodactylum tricornutum (strain CCAP 1055/1) OX=556484 GN=H4-1b PE=3 SV=1	H4-1b	1	1.504e-21	159.93	2	DNIQGITK(1)PAIR	-0.11201	1	86424	nucleus	K11254	H4; histone H4			GO:0005622 intracellular; GO:0005623 cell; GO:0005634 nucleus; GO:0005694 chromosome; GO:0043226 organelle; GO:0043227 membrane-bounded organelle; GO:0043228 non-membrane-bounded organelle; GO:0043229 intracellular organelle; GO:0043231 intracellular membrane-bounded organelle; GO:0043232 intracellular non-membrane-bounded organelle;				B	KOG3467	Histone H4
B7FXB1	168	K	Predicted protein OS=Phaeodactylum tricornutum (strain CCAP 1055/1) OX=556484 GN=PHATRDRAFT_19805 PE=4 SV=1	PHATRDRAFT_19805	1	0.0362039	49.325	2	LK(1)YAVAER	0.98045	1	13526	cytoplasm				GO:0002239 response to oomycetes; GO:0009605 response to external stimulus; GO:0009607 response to biotic stimulus; GO:0043207 response to external biotic stimulus; GO:0050896 response to stimulus; GO:0051704 multi-organism process; GO:0051707 response to other organism;	GO:0005622 intracellular; GO:0005623 cell; GO:0005737 cytoplasm; GO:0005739 mitochondrion; GO:0005773 vacuole; GO:0005774 vacuolar membrane; GO:0005794 Golgi apparatus; GO:0005886 plasma membrane; GO:0005911 cell-cell junction; GO:0009506 plasmodesma; GO:0009507 chloroplast; GO:0009536 plastid; GO:0012505 endomembrane system; GO:0016020 membrane; GO:0030054 cell junction; GO:0031090 organelle mem…	GO:0005488 binding; GO:0005515 protein binding; GO:0019899 enzyme binding; GO:0019900 kinase binding; GO:0019901 protein kinase binding; GO:0043424 protein histidine kinase binding;			C	KOG2620	Prohibitins and stomatins of the PID superfamily
B7FXB1	202	K	Predicted protein OS=Phaeodactylum tricornutum (strain CCAP 1055/1) OX=556484 GN=PHATRDRAFT_19805 PE=4 SV=1	PHATRDRAFT_19805	1	6.15207e-06	100.84	2	YLSGVGVAK(1)QR	-3.301	1	6828	cytoplasm				GO:0002239 response to oomycetes; GO:0009605 response to external stimulus; GO:0009607 response to biotic stimulus; GO:0043207 response to external biotic stimulus; GO:0050896 response to stimulus; GO:0051704 multi-organism process; GO:0051707 response to other organism;	GO:0005622 intracellular; GO:0005623 cell; GO:0005737 cytoplasm; GO:0005739 mitochondrion; GO:0005773 vacuole; GO:0005774 vacuolar membrane; GO:0005794 Golgi apparatus; GO:0005886 plasma membrane; GO:0005911 cell-cell junction; GO:0009506 plasmodesma; GO:0009507 chloroplast; GO:0009536 plastid; GO:0012505 endomembrane system; GO:0016020 membrane; GO:0030054 cell junction; GO:0031090 organelle mem…	GO:0005488 binding; GO:0005515 protein binding; GO:0019899 enzyme binding; GO:0019900 kinase binding; GO:0019901 protein kinase binding; GO:0043424 protein histidine kinase binding;			C	KOG2620	Prohibitins and stomatins of the PID superfamily
B7FXB8	100	K	Predicted protein OS=Phaeodactylum tricornutum (strain CCAP 1055/1) OX=556484 GN=PHATRDRAFT_45335 PE=4 SV=1	PHATRDRAFT_45335	1	0.0301076	70.598	2	K(1)FDTNQDGEISLAELK	-1.8523	1	31250	chloroplast	K13412	CPK; calcium-dependent protein kinase [EC:2.7.11.1]	map04626 Plant-pathogen interaction		GO:0005622 intracellular; GO:0005623 cell; GO:0005737 cytoplasm; GO:0005739 mitochondrion; GO:0009507 chloroplast; GO:0009526 plastid envelope; GO:0009528 plastid inner membrane; GO:0009534 chloroplast thylakoid; GO:0009535 chloroplast thylakoid membrane; GO:0009536 plastid; GO:0009579 thylakoid; GO:0009706 chloroplast inner membrane; GO:0009941 chloroplast envelope; GO:0016020 membrane; GO:00198…		PF13499	EF-hand domain pair
B7FXB8	123	K	Predicted protein OS=Phaeodactylum tricornutum (strain CCAP 1055/1) OX=556484 GN=PHATRDRAFT_45335 PE=4 SV=1	PHATRDRAFT_45335	1	0.0549578	44.82	2	NLK(1)MELSETR	-1.2683	1	4461.7	chloroplast	K13412	CPK; calcium-dependent protein kinase [EC:2.7.11.1]	map04626 Plant-pathogen interaction		GO:0005622 intracellular; GO:0005623 cell; GO:0005737 cytoplasm; GO:0005739 mitochondrion; GO:0009507 chloroplast; GO:0009526 plastid envelope; GO:0009528 plastid inner membrane; GO:0009534 chloroplast thylakoid; GO:0009535 chloroplast thylakoid membrane; GO:0009536 plastid; GO:0009579 thylakoid; GO:0009706 chloroplast inner membrane; GO:0009941 chloroplast envelope; GO:0016020 membrane; GO:00198…		PF13499	EF-hand domain pair
B7FXD7	44	K	Predicted protein (Fragment) OS=Phaeodactylum tricornutum (strain CCAP 1055/1) OX=556484 GN=PHATRDRAFT_51837 PE=4 SV=1	PHATRDRAFT_51837	1	3.65019e-07	99.589	2	YVAVELDMDPEGK(1)AIR	-9.2849	1	77173	extracellular	K03676	grxC, GLRX, GLRX2; glutaredoxin 3					PF00462	Glutaredoxin	O	KOG1752	Glutaredoxin and related proteins
B7FXK9	100	K	Predicted protein OS=Phaeodactylum tricornutum (strain CCAP 1055/1) OX=556484 GN=PHATRDRAFT_50886 PE=3 SV=1	PHATRDRAFT_50886	1	0.00261734	67.548	2	SK(1)SPGPGAQSALR	-1.0855	1	6417.5	chloroplast	K02955	RP-S14e, RPS14; small subunit ribosomal protein S14e	map03010 Ribosome	GO:0000028 ribosomal small subunit assembly; GO:0000122 negative regulation of transcription by RNA polymerase II; GO:0000184 nuclear-transcribed mRNA catabolic process, nonsense-mediated decay; GO:0000462 maturation of SSU-rRNA from tricistronic rRNA transcript (SSU-rRNA, 5.8S rRNA, LSU-rRNA); GO:0000956 nuclear-transcribed mRNA catabolic process; GO:0002181 cytoplasmic translation; GO:0002262 m…	GO:0005622 intracellular; GO:0005623 cell; GO:0005634 nucleus; GO:0005654 nucleoplasm; GO:0005730 nucleolus; GO:0005737 cytoplasm; GO:0005773 vacuole; GO:0005774 vacuolar membrane; GO:0005829 cytosol; GO:0005840 ribosome; GO:0005844 polysome; GO:0005886 plasma membrane; GO:0005911 cell-cell junction; GO:0009506 plasmodesma; GO:0009507 chloroplast; GO:0009536 plastid; GO:0015935 small ribosomal su…	GO:0003676 nucleic acid binding; GO:0003723 RNA binding; GO:0003729 mRNA binding; GO:0003735 structural constituent of ribosome; GO:0005198 structural molecule activity; GO:0005488 binding; GO:0019843 rRNA binding; GO:0045182 translation regulator activity; GO:0048027 mRNA 5'-UTR binding; GO:0070181 small ribosomal subunit rRNA binding; GO:0097159 organic cyclic compound binding; GO:1901363 heter…			J	KOG0407	40S ribosomal protein S14
B7FXM5	32	K	Predicted protein (Fragment) OS=Phaeodactylum tricornutum (strain CCAP 1055/1) OX=556484 GN=PHATRDRAFT_12004 PE=3 SV=1	PHATRDRAFT_12004	1	1.68448e-10	86.729	2	EVQTAAGIYLPADK(1)TK	-2.4007	1	28711	chloroplast	K04078	groES, HSPE1; chaperonin GroES		GO:0006457 protein folding; GO:0006458 'de novo' protein folding; GO:0006605 protein targeting; GO:0006626 protein targeting to mitochondrion; GO:0006810 transport; GO:0006839 mitochondrial transport; GO:0006886 intracellular protein transport; GO:0006919 activation of cysteine-type endopeptidase activity involved in apoptotic process; GO:0006950 response to stress; GO:0006986 response to unfolde…	GO:0005622 intracellular; GO:0005623 cell; GO:0005737 cytoplasm; GO:0005739 mitochondrion; GO:0005759 mitochondrial matrix; GO:0031974 membrane-enclosed lumen; GO:0043226 organelle; GO:0043227 membrane-bounded organelle; GO:0043229 intracellular organelle; GO:0043231 intracellular membrane-bounded organelle; GO:0043233 organelle lumen; GO:0070013 intracellular organelle lumen;	GO:0005488 binding; GO:0005507 copper ion binding; GO:0005515 protein binding; GO:0043167 ion binding; GO:0043169 cation binding; GO:0046872 metal ion binding; GO:0046914 transition metal ion binding; GO:0051082 unfolded protein binding; GO:0051087 chaperone binding;	PF00166	Chaperonin 10 Kd subunit	O	KOG1641	Mitochondrial chaperonin
B7FXM5	49	K	Predicted protein (Fragment) OS=Phaeodactylum tricornutum (strain CCAP 1055/1) OX=556484 GN=PHATRDRAFT_12004 PE=3 SV=1	PHATRDRAFT_12004	1	0.000333646	75.533	4	TKDPNEGEVVACGPGEK(1)DVTGQLHPTTLK	-0.011934	1	30944	chloroplast	K04078	groES, HSPE1; chaperonin GroES		GO:0006457 protein folding; GO:0006458 'de novo' protein folding; GO:0006605 protein targeting; GO:0006626 protein targeting to mitochondrion; GO:0006810 transport; GO:0006839 mitochondrial transport; GO:0006886 intracellular protein transport; GO:0006919 activation of cysteine-type endopeptidase activity involved in apoptotic process; GO:0006950 response to stress; GO:0006986 response to unfolde…	GO:0005622 intracellular; GO:0005623 cell; GO:0005737 cytoplasm; GO:0005739 mitochondrion; GO:0005759 mitochondrial matrix; GO:0031974 membrane-enclosed lumen; GO:0043226 organelle; GO:0043227 membrane-bounded organelle; GO:0043229 intracellular organelle; GO:0043231 intracellular membrane-bounded organelle; GO:0043233 organelle lumen; GO:0070013 intracellular organelle lumen;	GO:0005488 binding; GO:0005507 copper ion binding; GO:0005515 protein binding; GO:0043167 ion binding; GO:0043169 cation binding; GO:0046872 metal ion binding; GO:0046914 transition metal ion binding; GO:0051082 unfolded protein binding; GO:0051087 chaperone binding;	PF00166	Chaperonin 10 Kd subunit	O	KOG1641	Mitochondrial chaperonin
B7FXP8	186	K	Carbonic anhydrase OS=Phaeodactylum tricornutum (strain CCAP 1055/1) OX=556484 GN=PHATRDRAFT_45443 PE=3 SV=1	PHATRDRAFT_45443	1	2.24399e-14	130.79	2	ELDAIK(1)DPEER	0.94006	4	154220	chloroplast	K01673	cynT, can; carbonic anhydrase [EC:4.2.1.1]	map00910 Nitrogen metabolism; map01100 Metabolic pathways				PF00484	Carbonic anhydrase	P	KOG1578	Predicted carbonic anhydrase involved in protection against oxidative damage
B7FXP8	30	K	Carbonic anhydrase OS=Phaeodactylum tricornutum (strain CCAP 1055/1) OX=556484 GN=PHATRDRAFT_45443 PE=3 SV=1	PHATRDRAFT_45443	1	0.0265343	54.436	2	FGK(1)TSLPK	-2.6152	1	19131	chloroplast	K01673	cynT, can; carbonic anhydrase [EC:4.2.1.1]	map00910 Nitrogen metabolism; map01100 Metabolic pathways				PF00484	Carbonic anhydrase	P	KOG1578	Predicted carbonic anhydrase involved in protection against oxidative damage
B7FXP8	35	K	Carbonic anhydrase OS=Phaeodactylum tricornutum (strain CCAP 1055/1) OX=556484 GN=PHATRDRAFT_45443 PE=3 SV=1	PHATRDRAFT_45443	1	0.0460286	60.892	2	TSLPK(1)DSSPK	0.86979	1	41103	chloroplast	K01673	cynT, can; carbonic anhydrase [EC:4.2.1.1]	map00910 Nitrogen metabolism; map01100 Metabolic pathways				PF00484	Carbonic anhydrase	P	KOG1578	Predicted carbonic anhydrase involved in protection against oxidative damage
B7FXP8	180	K	Carbonic anhydrase OS=Phaeodactylum tricornutum (strain CCAP 1055/1) OX=556484 GN=PHATRDRAFT_45443 PE=3 SV=1	PHATRDRAFT_45443	1	6.77264e-05	88.42	3	LHAK(1)ELDAIKDPEER	0.089443	2	32243	chloroplast	K01673	cynT, can; carbonic anhydrase [EC:4.2.1.1]	map00910 Nitrogen metabolism; map01100 Metabolic pathways				PF00484	Carbonic anhydrase	P	KOG1578	Predicted carbonic anhydrase involved in protection against oxidative damage
B7FXP8	247	K	Carbonic anhydrase OS=Phaeodactylum tricornutum (strain CCAP 1055/1) OX=556484 GN=PHATRDRAFT_45443 PE=3 SV=1	PHATRDRAFT_45443	1	0.0170059	81.32	2	LK(1)VDFDK	-0.74909	1	38248	chloroplast	K01673	cynT, can; carbonic anhydrase [EC:4.2.1.1]	map00910 Nitrogen metabolism; map01100 Metabolic pathways				PF00484	Carbonic anhydrase	P	KOG1578	Predicted carbonic anhydrase involved in protection against oxidative damage
B7FXS9	118	K	Predicted protein OS=Phaeodactylum tricornutum (strain CCAP 1055/1) OX=556484 GN=PHATRDRAFT_56583 PE=4 SV=1	PHATRDRAFT_56583	1	2.37061e-31	159.82	2	K(1)IWDSTSSVTVQGGSLK	1.1749	2	340190	chloroplast
B7FXS9	102	K	Predicted protein OS=Phaeodactylum tricornutum (strain CCAP 1055/1) OX=556484 GN=PHATRDRAFT_56583 PE=4 SV=1	PHATRDRAFT_56583	1	1.06057e-53	223.03	2	K(1)SDSQSSSQSGPMSTK	-0.92209	1	304590	chloroplast
B7FXS9	117	K	Predicted protein OS=Phaeodactylum tricornutum (strain CCAP 1055/1) OX=556484 GN=PHATRDRAFT_56583 PE=4 SV=1	PHATRDRAFT_56583	1	1.57386e-83	255.37	2	SDSQSSSQSGPMSTK(1)K	-1.4051	4	803290	chloroplast
B7FXS9	99	K	Predicted protein OS=Phaeodactylum tricornutum (strain CCAP 1055/1) OX=556484 GN=PHATRDRAFT_56583 PE=4 SV=1	PHATRDRAFT_56583	1	1.54081e-06	117.18	2	LASLEK(1)QK	-1.3157	2	753080	chloroplast
B7FXX6	325	K	Long chain acyl-coa synthetase OS=Phaeodactylum tricornutum (strain CCAP 1055/1) OX=556484 GN=ACS4 PE=4 SV=1	ACS4	1	0.000225999	81.099	2	IYDK(1)LQEVAR	-2.9193	1	13089	cytoplasm	K15013	ACSBG; long-chain-fatty-acid--CoA ligase ACSBG [EC:6.2.1.3]	map00061 Fatty acid biosynthesis; map00071 Fatty acid degradation; map01100 Metabolic pathways; map01212 Fatty acid metabolism	GO:0000003 reproduction; GO:0000038 very long-chain fatty acid metabolic process; GO:0001552 ovarian follicle atresia; GO:0001676 long-chain fatty acid metabolic process; GO:0003006 developmental process involved in reproduction; GO:0006082 organic acid metabolic process; GO:0006139 nucleobase-containing compound metabolic process; GO:0006163 purine nucleotide metabolic process; GO:0006164 purine…	GO:0005622 intracellular; GO:0005623 cell; GO:0005737 cytoplasm; GO:0005739 mitochondrion; GO:0005783 endoplasmic reticulum; GO:0005829 cytosol; GO:0012505 endomembrane system; GO:0016020 membrane; GO:0043226 organelle; GO:0043227 membrane-bounded organelle; GO:0043229 intracellular organelle; GO:0043231 intracellular membrane-bounded organelle;	GO:0003824 catalytic activity; GO:0004467 long-chain fatty acid-CoA ligase activity; GO:0015645 fatty acid ligase activity; GO:0016289 CoA hydrolase activity; GO:0016405 CoA-ligase activity; GO:0016787 hydrolase activity; GO:0016788 hydrolase activity, acting on ester bonds; GO:0016790 thiolester hydrolase activity; GO:0016874 ligase activity; GO:0016877 ligase activity, forming carbon-sulfur bon…			I	KOG1256	Long-chain acyl-CoA synthetases (AMP-forming)
B7FXX6	149	K	Long chain acyl-coa synthetase OS=Phaeodactylum tricornutum (strain CCAP 1055/1) OX=556484 GN=ACS4 PE=4 SV=1	ACS4	1	0.00405548	60.547	2	VVVCEGVK(1)QLEK	-2.8911	1	7873.8	cytoplasm	K15013	ACSBG; long-chain-fatty-acid--CoA ligase ACSBG [EC:6.2.1.3]	map00061 Fatty acid biosynthesis; map00071 Fatty acid degradation; map01100 Metabolic pathways; map01212 Fatty acid metabolism	GO:0000003 reproduction; GO:0000038 very long-chain fatty acid metabolic process; GO:0001552 ovarian follicle atresia; GO:0001676 long-chain fatty acid metabolic process; GO:0003006 developmental process involved in reproduction; GO:0006082 organic acid metabolic process; GO:0006139 nucleobase-containing compound metabolic process; GO:0006163 purine nucleotide metabolic process; GO:0006164 purine…	GO:0005622 intracellular; GO:0005623 cell; GO:0005737 cytoplasm; GO:0005739 mitochondrion; GO:0005783 endoplasmic reticulum; GO:0005829 cytosol; GO:0012505 endomembrane system; GO:0016020 membrane; GO:0043226 organelle; GO:0043227 membrane-bounded organelle; GO:0043229 intracellular organelle; GO:0043231 intracellular membrane-bounded organelle;	GO:0003824 catalytic activity; GO:0004467 long-chain fatty acid-CoA ligase activity; GO:0015645 fatty acid ligase activity; GO:0016289 CoA hydrolase activity; GO:0016405 CoA-ligase activity; GO:0016787 hydrolase activity; GO:0016788 hydrolase activity, acting on ester bonds; GO:0016790 thiolester hydrolase activity; GO:0016874 ligase activity; GO:0016877 ligase activity, forming carbon-sulfur bon…			I	KOG1256	Long-chain acyl-CoA synthetases (AMP-forming)
B7G9A2	48	K	Predicted protein OS=Phaeodactylum tricornutum (strain CCAP 1055/1) OX=556484 GN=PHATRDRAFT_49037 PE=4 SV=1	PHATRDRAFT_49037	1	2.68719e-09	117.99	2	LIFAGK(1)QLEDGR	1.4234	2	102350	cytoplasm	K02977	RP-S27Ae, RPS27A; small subunit ribosomal protein S27Ae	map03010 Ribosome	GO:0006464 cellular protein modification process; GO:0006468 protein phosphorylation; GO:0006629 lipid metabolic process; GO:0006644 phospholipid metabolic process; GO:0006650 glycerophospholipid metabolic process; GO:0006793 phosphorus metabolic process; GO:0006796 phosphate-containing compound metabolic process; GO:0006807 nitrogen compound metabolic process; GO:0006950 response to stress; GO:0…	GO:0005622 intracellular; GO:0005623 cell; GO:0005737 cytoplasm; GO:0005829 cytosol;	GO:0003824 catalytic activity; GO:0004430 1-phosphatidylinositol 4-kinase activity; GO:0004672 protein kinase activity; GO:0004674 protein serine/threonine kinase activity; GO:0016301 kinase activity; GO:0016740 transferase activity; GO:0016772 transferase activity, transferring phosphorus-containing groups; GO:0016773 phosphotransferase activity, alcohol group as acceptor; GO:0052742 phosphatidy…	PF00240; PF09055	Ubiquitin family; Nickel-containing superoxide dismutase	O	KOG0001	Ubiquitin and ubiquitin-like proteins
B7G9A2	6	K	Predicted protein OS=Phaeodactylum tricornutum (strain CCAP 1055/1) OX=556484 GN=PHATRDRAFT_49037 PE=4 SV=1	PHATRDRAFT_49037	1	0.00164631	81.335	2	MQIFVK(1)TLTGK	0.64582	2	11187	cytoplasm	K02977	RP-S27Ae, RPS27A; small subunit ribosomal protein S27Ae	map03010 Ribosome	GO:0006464 cellular protein modification process; GO:0006468 protein phosphorylation; GO:0006629 lipid metabolic process; GO:0006644 phospholipid metabolic process; GO:0006650 glycerophospholipid metabolic process; GO:0006793 phosphorus metabolic process; GO:0006796 phosphate-containing compound metabolic process; GO:0006807 nitrogen compound metabolic process; GO:0006950 response to stress; GO:0…	GO:0005622 intracellular; GO:0005623 cell; GO:0005737 cytoplasm; GO:0005829 cytosol;	GO:0003824 catalytic activity; GO:0004430 1-phosphatidylinositol 4-kinase activity; GO:0004672 protein kinase activity; GO:0004674 protein serine/threonine kinase activity; GO:0016301 kinase activity; GO:0016740 transferase activity; GO:0016772 transferase activity, transferring phosphorus-containing groups; GO:0016773 phosphotransferase activity, alcohol group as acceptor; GO:0052742 phosphatidy…	PF00240; PF09055	Ubiquitin family; Nickel-containing superoxide dismutase	O	KOG0001	Ubiquitin and ubiquitin-like proteins
B7G9A2	63	K	Predicted protein OS=Phaeodactylum tricornutum (strain CCAP 1055/1) OX=556484 GN=PHATRDRAFT_49037 PE=4 SV=1	PHATRDRAFT_49037	1	1.26723e-07	87.727	3	TLSDYNIQK(1)ESTLHLVLR	-6.3053	1	9532.6	cytoplasm	K02977	RP-S27Ae, RPS27A; small subunit ribosomal protein S27Ae	map03010 Ribosome	GO:0006464 cellular protein modification process; GO:0006468 protein phosphorylation; GO:0006629 lipid metabolic process; GO:0006644 phospholipid metabolic process; GO:0006650 glycerophospholipid metabolic process; GO:0006793 phosphorus metabolic process; GO:0006796 phosphate-containing compound metabolic process; GO:0006807 nitrogen compound metabolic process; GO:0006950 response to stress; GO:0…	GO:0005622 intracellular; GO:0005623 cell; GO:0005737 cytoplasm; GO:0005829 cytosol;	GO:0003824 catalytic activity; GO:0004430 1-phosphatidylinositol 4-kinase activity; GO:0004672 protein kinase activity; GO:0004674 protein serine/threonine kinase activity; GO:0016301 kinase activity; GO:0016740 transferase activity; GO:0016772 transferase activity, transferring phosphorus-containing groups; GO:0016773 phosphotransferase activity, alcohol group as acceptor; GO:0052742 phosphatidy…	PF00240; PF09055	Ubiquitin family; Nickel-containing superoxide dismutase	O	KOG0001	Ubiquitin and ubiquitin-like proteins
B7FYL0	61	K	Protein fucoxanthin chlorophyll a/c protein OS=Phaeodactylum tricornutum (strain CCAP 1055/1) OX=556484 GN=Lhcx1 PE=4 SV=1	Lhcx1	1	0.0457389	56.014	2	ADSPTLK(1)R	0.13484	1	26297	chloroplast	K08907	LHCA1; light-harvesting complex I chlorophyll a/b binding protein 1	map00196 Photosynthesis - antenna proteins; map01100 Metabolic pathways
B7FYL2	331	K	Iron starvation induced protein OS=Phaeodactylum tricornutum (strain CCAP 1055/1) OX=556484 GN=ISIP2A PE=4 SV=1	ISIP2A	1	0.0363715	45.489	2	CINFK(1)TCGR	1.7707	1	12764	chloroplast
B7FYL2	345	K	Iron starvation induced protein OS=Phaeodactylum tricornutum (strain CCAP 1055/1) OX=556484 GN=ISIP2A PE=4 SV=1	ISIP2A	1	0.0019862	61.48	2	SK(1)VNFEIFR	-1.489	1	46320	chloroplast
B7FYL2	238	K	Iron starvation induced protein OS=Phaeodactylum tricornutum (strain CCAP 1055/1) OX=556484 GN=ISIP2A PE=4 SV=1	ISIP2A	1	7.23353e-15	121.71	2	STSFSK(1)GDADFSK	-0.24856	1	70127	chloroplast
B7FYL2	256	K	Iron starvation induced protein OS=Phaeodactylum tricornutum (strain CCAP 1055/1) OX=556484 GN=ISIP2A PE=4 SV=1	ISIP2A	1	3.16887e-08	110.88	2	YGDDGILQAVK(1)K	0.3329	1	65363	chloroplast
B7FYY0	156	K	Predicted protein (Fragment) OS=Phaeodactylum tricornutum (strain CCAP 1055/1) OX=556484 GN=PHATRDRAFT_12379 PE=3 SV=1	PHATRDRAFT_12379	1	0.00117088	84.064	2	FISSK(1)HR	1.0747	1	24650	plasma membrane	K13348	MPV17; protein Mpv17	map04146 Peroxisome						S	KOG1944	Peroxisomal membrane protein MPV17 and related proteins
B7FYY0	128	K	Predicted protein (Fragment) OS=Phaeodactylum tricornutum (strain CCAP 1055/1) OX=556484 GN=PHATRDRAFT_12379 PE=3 SV=1	PHATRDRAFT_12379	1	0.000301378	68.108	2	IK(1)NDLLSACQGSWK	-2.3284	1	6490.4	plasma membrane	K13348	MPV17; protein Mpv17	map04146 Peroxisome						S	KOG1944	Peroxisomal membrane protein MPV17 and related proteins
B7FZ72	219	K	Predicted protein OS=Phaeodactylum tricornutum (strain CCAP 1055/1) OX=556484 GN=PHATRDRAFT_35766 PE=4 SV=1	PHATRDRAFT_35766	1	0.00168426	73.655	2	DYGSK(1)FGVPEDK	0.25012	1	4307.9	chloroplast	K03234	EEF2; elongation factor 2		GO:0006412 translation; GO:0006414 translational elongation; GO:0006417 regulation of translation; GO:0006448 regulation of translational elongation; GO:0006518 peptide metabolic process; GO:0006807 nitrogen compound metabolic process; GO:0008152 metabolic process; GO:0009058 biosynthetic process; GO:0009059 macromolecule biosynthetic process; GO:0009889 regulation of biosynthetic process; GO:000…	GO:0005622 intracellular; GO:0005623 cell; GO:0005737 cytoplasm; GO:0005829 cytosol;	GO:0003676 nucleic acid binding; GO:0003723 RNA binding; GO:0003746 translation elongation factor activity; GO:0003824 catalytic activity; GO:0003924 GTPase activity; GO:0005488 binding; GO:0005515 protein binding; GO:0008135 translation factor activity, RNA binding; GO:0016462 pyrophosphatase activity; GO:0016787 hydrolase activity; GO:0016817 hydrolase activity, acting on acid anhydrides; GO:00…	PF00009; PF03144; PF03764; PF00679	Elongation factor Tu GTP binding domain; Elongation factor Tu domain 2; Elongation factor G, domain IV; Elongation factor G C-terminus	J	KOG0469	Elongation factor 2
B7FZ72	301	K	Predicted protein OS=Phaeodactylum tricornutum (strain CCAP 1055/1) OX=556484 GN=PHATRDRAFT_35766 PE=4 SV=1	PHATRDRAFT_35766	1	0.00072041	85.813	2	ELVGK(1)QLLK	1.278	1	9518.2	chloroplast	K03234	EEF2; elongation factor 2		GO:0006412 translation; GO:0006414 translational elongation; GO:0006417 regulation of translation; GO:0006448 regulation of translational elongation; GO:0006518 peptide metabolic process; GO:0006807 nitrogen compound metabolic process; GO:0008152 metabolic process; GO:0009058 biosynthetic process; GO:0009059 macromolecule biosynthetic process; GO:0009889 regulation of biosynthetic process; GO:000…	GO:0005622 intracellular; GO:0005623 cell; GO:0005737 cytoplasm; GO:0005829 cytosol;	GO:0003676 nucleic acid binding; GO:0003723 RNA binding; GO:0003746 translation elongation factor activity; GO:0003824 catalytic activity; GO:0003924 GTPase activity; GO:0005488 binding; GO:0005515 protein binding; GO:0008135 translation factor activity, RNA binding; GO:0016462 pyrophosphatase activity; GO:0016787 hydrolase activity; GO:0016817 hydrolase activity, acting on acid anhydrides; GO:00…	PF00009; PF03144; PF03764; PF00679	Elongation factor Tu GTP binding domain; Elongation factor Tu domain 2; Elongation factor G, domain IV; Elongation factor G C-terminus	J	KOG0469	Elongation factor 2
B7FZ72	8	K	Predicted protein OS=Phaeodactylum tricornutum (strain CCAP 1055/1) OX=556484 GN=PHATRDRAFT_35766 PE=4 SV=1	PHATRDRAFT_35766	1	0.000764052	96.311	2	SIMDLK(1)HNIR	1.0702	1	5769.2	chloroplast	K03234	EEF2; elongation factor 2		GO:0006412 translation; GO:0006414 translational elongation; GO:0006417 regulation of translation; GO:0006448 regulation of translational elongation; GO:0006518 peptide metabolic process; GO:0006807 nitrogen compound metabolic process; GO:0008152 metabolic process; GO:0009058 biosynthetic process; GO:0009059 macromolecule biosynthetic process; GO:0009889 regulation of biosynthetic process; GO:000…	GO:0005622 intracellular; GO:0005623 cell; GO:0005737 cytoplasm; GO:0005829 cytosol;	GO:0003676 nucleic acid binding; GO:0003723 RNA binding; GO:0003746 translation elongation factor activity; GO:0003824 catalytic activity; GO:0003924 GTPase activity; GO:0005488 binding; GO:0005515 protein binding; GO:0008135 translation factor activity, RNA binding; GO:0016462 pyrophosphatase activity; GO:0016787 hydrolase activity; GO:0016817 hydrolase activity, acting on acid anhydrides; GO:00…	PF00009; PF03144; PF03764; PF00679	Elongation factor Tu GTP binding domain; Elongation factor Tu domain 2; Elongation factor G, domain IV; Elongation factor G C-terminus	J	KOG0469	Elongation factor 2
B7FZ72	396	K	Predicted protein OS=Phaeodactylum tricornutum (strain CCAP 1055/1) OX=556484 GN=PHATRDRAFT_35766 PE=4 SV=1	PHATRDRAFT_35766	1	0.012667	57.888	2	VFSGTIATGQK(1)VR	-2.6002	1	5202.8	chloroplast	K03234	EEF2; elongation factor 2		GO:0006412 translation; GO:0006414 translational elongation; GO:0006417 regulation of translation; GO:0006448 regulation of translational elongation; GO:0006518 peptide metabolic process; GO:0006807 nitrogen compound metabolic process; GO:0008152 metabolic process; GO:0009058 biosynthetic process; GO:0009059 macromolecule biosynthetic process; GO:0009889 regulation of biosynthetic process; GO:000…	GO:0005622 intracellular; GO:0005623 cell; GO:0005737 cytoplasm; GO:0005829 cytosol;	GO:0003676 nucleic acid binding; GO:0003723 RNA binding; GO:0003746 translation elongation factor activity; GO:0003824 catalytic activity; GO:0003924 GTPase activity; GO:0005488 binding; GO:0005515 protein binding; GO:0008135 translation factor activity, RNA binding; GO:0016462 pyrophosphatase activity; GO:0016787 hydrolase activity; GO:0016817 hydrolase activity, acting on acid anhydrides; GO:00…	PF00009; PF03144; PF03764; PF00679	Elongation factor Tu GTP binding domain; Elongation factor Tu domain 2; Elongation factor G, domain IV; Elongation factor G C-terminus	J	KOG0469	Elongation factor 2
B7FZ75	347	K	Predicted protein (Fragment) OS=Phaeodactylum tricornutum (strain CCAP 1055/1) OX=556484 GN=PHATRDRAFT_45934 PE=4 SV=1	PHATRDRAFT_45934	1	0.0603898	45.489	2	EERK(1)WK(1)TATAR	-13.793	1	374250	nucleus	K11320	EP400; E1A-binding protein p400 [EC:3.6.4.-]					PF07529	HSA	KL	KOG0391	SNF2 family DNA-dependent ATPase
B7FZ75	349	K	Predicted protein (Fragment) OS=Phaeodactylum tricornutum (strain CCAP 1055/1) OX=556484 GN=PHATRDRAFT_45934 PE=4 SV=1	PHATRDRAFT_45934	1	0.0603898	45.489	2	EERK(1)WK(1)TATAR	-13.793	1	374250	nucleus	K11320	EP400; E1A-binding protein p400 [EC:3.6.4.-]					PF07529	HSA	KL	KOG0391	SNF2 family DNA-dependent ATPase
B7FZ94	152	K	Oxygen-evolving enhancer protein 3 OS=Phaeodactylum tricornutum (strain CCAP 1055/1) OX=556484 GN=OEE3 PE=4 SV=1	OEE3	1	0.00500644	88.734	2	GAIDFLGK(1)SPEQK	0.39035	1	70534	nucleus
B7FZ94	107	K	Oxygen-evolving enhancer protein 3 OS=Phaeodactylum tricornutum (strain CCAP 1055/1) OX=556484 GN=OEE3 PE=4 SV=1	OEE3	1	0.0488325	90.308	2	K(1)AILAETR	-0.91573	1	47553	nucleus
B7FZ94	119	K	Oxygen-evolving enhancer protein 3 OS=Phaeodactylum tricornutum (strain CCAP 1055/1) OX=556484 GN=OEE3 PE=4 SV=1	OEE3	1	0.000581444	87.895	2	LQK(1)LPAYIEK	0.0076136	2	96768	nucleus
B7FZ96	119	K	Oxygen-evolving enhancer protein 1 OS=Phaeodactylum tricornutum (strain CCAP 1055/1) OX=556484 GN=PsbO PE=4 SV=1	PsbO	1	1.06922e-06	83.438	2	AWAVEEEIGK(1)AGR	1.0893	1	31986	chloroplast	K02716	psbO; photosystem II oxygen-evolving enhancer protein 1	map00195 Photosynthesis
B7FZ96	131	K	Oxygen-evolving enhancer protein 1 OS=Phaeodactylum tricornutum (strain CCAP 1055/1) OX=556484 GN=PsbO PE=4 SV=1	PsbO	1	0.000787403	100.84	2	FVNSK(1)VMTR	0.40701	2	44549	chloroplast	K02716	psbO; photosystem II oxygen-evolving enhancer protein 1	map00195 Photosynthesis
B7FZ96	76	K	Oxygen-evolving enhancer protein 1 OS=Phaeodactylum tricornutum (strain CCAP 1055/1) OX=556484 GN=PsbO PE=4 SV=1	PsbO	1	0.000591951	84.102	3	SQINELSYLQVK(1)GTGLANR	-3.7186	1	8250.4	chloroplast	K02716	psbO; photosystem II oxygen-evolving enhancer protein 1	map00195 Photosynthesis
B7FZ96	219	K	Oxygen-evolving enhancer protein 1 OS=Phaeodactylum tricornutum (strain CCAP 1055/1) OX=556484 GN=PsbO PE=4 SV=1	PsbO	1	0.00767997	65.404	2	TGLFLDPK(1)GR	-1.199	1	21417	chloroplast	K02716	psbO; photosystem II oxygen-evolving enhancer protein 1	map00195 Photosynthesis
B7FZ96	300	K	Oxygen-evolving enhancer protein 1 OS=Phaeodactylum tricornutum (strain CCAP 1055/1) OX=556484 GN=PsbO PE=4 SV=1	PsbO	1	0.0022508	62.969	2	VLTK(1)GIFYAR	2.5964	2	97146	chloroplast	K02716	psbO; photosystem II oxygen-evolving enhancer protein 1	map00195 Photosynthesis
B7FZ96	184	K	Oxygen-evolving enhancer protein 1 OS=Phaeodactylum tricornutum (strain CCAP 1055/1) OX=556484 GN=PsbO PE=4 SV=1	PsbO	1	3.77581e-06	73.655	2	VPFLFTVK(1)DLVAK	0.63256	1	40908	chloroplast	K02716	psbO; photosystem II oxygen-evolving enhancer protein 1	map00195 Photosynthesis
B7FZB6	431	K	Predicted protein (Fragment) OS=Phaeodactylum tricornutum (strain CCAP 1055/1) OX=556484 GN=PHATRDRAFT_12431 PE=4 SV=1	PHATRDRAFT_12431	1	0.0252273	51.454	2	QAISDADQLVDRAK(1)K	4.978	1	57149	cytoplasm	K01115	PLD1_2; phospholipase D1/2 [EC:3.1.4.4]	map00564 Glycerophospholipid metabolism; map00565 Ether lipid metabolism; map01100 Metabolic pathways; map01110 Biosynthesis of secondary metabolites; map04144 Endocytosis	GO:0000003 reproduction; GO:0001101 response to acid chemical; GO:0002376 immune system process; GO:0003006 developmental process involved in reproduction; GO:0006082 organic acid metabolic process; GO:0006629 lipid metabolic process; GO:0006631 fatty acid metabolic process; GO:0006643 membrane lipid metabolic process; GO:0006644 phospholipid metabolic process; GO:0006650 glycerophospholipid meta…	GO:0005622 intracellular; GO:0005623 cell; GO:0005634 nucleus; GO:0005737 cytoplasm; GO:0005739 mitochondrion; GO:0005773 vacuole; GO:0005783 endoplasmic reticulum; GO:0005829 cytosol; GO:0005840 ribosome; GO:0005886 plasma membrane; GO:0005911 cell-cell junction; GO:0009506 plasmodesma; GO:0009507 chloroplast; GO:0009526 plastid envelope; GO:0009536 plastid; GO:0009941 chloroplast envelope; GO:0…	GO:0003824 catalytic activity; GO:0004620 phospholipase activity; GO:0004630 phospholipase D activity; GO:0005096 GTPase activator activity; GO:0005488 binding; GO:0005543 phospholipid binding; GO:0005546 phosphatidylinositol-4,5-bisphosphate binding; GO:0008047 enzyme activator activity; GO:0008081 phosphoric diester hydrolase activity; GO:0008289 lipid binding; GO:0016298 lipase activity; GO:00…	PF00168	C2 domain	I	KOG1329	Phospholipase D1
B7FZC3	348	K	Glutathione reductase OS=Phaeodactylum tricornutum (strain CCAP 1055/1) OX=556484 GN=Gsr_2 PE=3 SV=1	Gsr_2	1	0.0685418	43.272	2	LFGGPAFK(1)DAK	0.046522	1	14361	chloroplast	K00383	GSR, gor; glutathione reductase (NADPH) [EC:1.8.1.7]	map00480 Glutathione metabolism; map01100 Metabolic pathways				PF07992; PF02852	Pyridine nucleotide-disulphide oxidoreductase; Pyridine nucleotide-disulphide oxidoreductase, dimerisation domain	Q	KOG0405	Pyridine nucleotide-disulphide oxidoreductase
B7G0C3	336	K	Tubulin alpha chain OS=Phaeodactylum tricornutum (strain CCAP 1055/1) OX=556484 GN=PHATRDRAFT_54534 PE=3 SV=1	PHATRDRAFT_54534	1	0.000442164	77.157	2	DVNAAVATIK(1)TK	0.11398	1	14319	cytoplasm	K07374	TUBA; tubulin alpha	map04145 Phagosome				PF00091; PF03953	Tubulin/FtsZ family, GTPase domain; Tubulin C-terminal domain	Z	KOG1376	Alpha tubulin
B7G0N7	229	K	Predicted protein (Fragment) OS=Phaeodactylum tricornutum (strain CCAP 1055/1) OX=556484 GN=PHATRDRAFT_12813 PE=4 SV=1	PHATRDRAFT_12813	1	0.00239629	68.49	2	GGK(1)MYIQDK	0.5165	2	32422	cytoplasm	K02641	petH; ferredoxin--NADP+ reductase [EC:1.18.1.2]	map00195 Photosynthesis; map01100 Metabolic pathways		GO:0005622 intracellular; GO:0005623 cell; GO:0005737 cytoplasm; GO:0009507 chloroplast; GO:0009534 chloroplast thylakoid; GO:0009535 chloroplast thylakoid membrane; GO:0009536 plastid; GO:0009579 thylakoid; GO:0016020 membrane; GO:0031976 plastid thylakoid; GO:0031984 organelle subcompartment; GO:0032991 protein-containing complex; GO:0034357 photosynthetic membrane; GO:0042651 thylakoid membran…	GO:0005488 binding; GO:0005507 copper ion binding; GO:0043167 ion binding; GO:0043169 cation binding; GO:0046872 metal ion binding; GO:0046914 transition metal ion binding;	PF00175	Oxidoreductase NAD-binding domain	E	KOG1158	NADP/FAD dependent oxidoreductase
B7GCT8	55	K	Predicted protein OS=Phaeodactylum tricornutum (strain CCAP 1055/1) OX=556484 GN=PHATRDRAFT_23717 PE=4 SV=1	PHATRDRAFT_23717	1	0.0385346	53.878	2	NK(1)APFTGK	-2.1801	1	6982.2	extracellular	K02641	petH; ferredoxin--NADP+ reductase [EC:1.18.1.2]	map00195 Photosynthesis; map01100 Metabolic pathways		GO:0005622 intracellular; GO:0005623 cell; GO:0005737 cytoplasm; GO:0009507 chloroplast; GO:0009534 chloroplast thylakoid; GO:0009535 chloroplast thylakoid membrane; GO:0009536 plastid; GO:0009579 thylakoid; GO:0016020 membrane; GO:0031976 plastid thylakoid; GO:0031984 organelle subcompartment; GO:0032991 protein-containing complex; GO:0034357 photosynthetic membrane; GO:0042651 thylakoid membran…	GO:0005488 binding; GO:0005507 copper ion binding; GO:0043167 ion binding; GO:0043169 cation binding; GO:0046872 metal ion binding; GO:0046914 transition metal ion binding;	PF00175	Oxidoreductase NAD-binding domain	E	KOG1158	NADP/FAD dependent oxidoreductase
B7G0M9	192	K	Precursor of ATPase ATPase gamma subunit OS=Phaeodactylum tricornutum (strain CCAP 1055/1) OX=556484 GN=AtpC PE=3 SV=1	AtpC	1	0.0478574	81.335	2	K(1)YETGQNPTAK	0.16562	1	14379	chloroplast	K02115	ATPF1G, atpG; F-type H+-transporting ATPase subunit gamma	map00190 Oxidative phosphorylation; map00195 Photosynthesis; map01100 Metabolic pathways	GO:0006091 generation of precursor metabolites and energy; GO:0006139 nucleobase-containing compound metabolic process; GO:0006163 purine nucleotide metabolic process; GO:0006164 purine nucleotide biosynthetic process; GO:0006725 cellular aromatic compound metabolic process; GO:0006753 nucleoside phosphate metabolic process; GO:0006754 ATP biosynthetic process; GO:0006793 phosphorus metabolic pro…	GO:0005622 intracellular; GO:0005623 cell; GO:0005737 cytoplasm; GO:0009507 chloroplast; GO:0009526 plastid envelope; GO:0009534 chloroplast thylakoid; GO:0009535 chloroplast thylakoid membrane; GO:0009536 plastid; GO:0009544 chloroplast ATP synthase complex; GO:0009579 thylakoid; GO:0009941 chloroplast envelope; GO:0016020 membrane; GO:0031967 organelle envelope; GO:0031975 envelope; GO:0031976 …	GO:0030234 enzyme regulator activity; GO:0098772 molecular function regulator;	PF00231	ATP synthase	C	KOG1531	F0F1-type ATP synthase, gamma subunit
B7G0P5	130	K	Thioredoxin f OS=Phaeodactylum tricornutum (strain CCAP 1055/1) OX=556484 GN=Trx-f PE=4 SV=1	Trx-f	1	0.000403509	80.623	2	VIGDASPDASK(1)LMK	-1.0357	3	86168	chloroplast	K03671	trxA; thioredoxin 1		GO:0001558 regulation of cell growth; GO:0006464 cellular protein modification process; GO:0006508 proteolysis; GO:0006511 ubiquitin-dependent protein catabolic process; GO:0006515 protein quality control for misfolded or incompletely synthesized proteins; GO:0006516 glycoprotein catabolic process; GO:0006517 protein deglycosylation; GO:0006807 nitrogen compound metabolic process; GO:0006950 resp…	GO:0005622 intracellular; GO:0005623 cell; GO:0005634 nucleus; GO:0005737 cytoplasm; GO:0005829 cytosol; GO:0043226 organelle; GO:0043227 membrane-bounded organelle; GO:0043229 intracellular organelle; GO:0043231 intracellular membrane-bounded organelle;	GO:0000224 peptide-N4-(N-acetyl-beta-glucosaminyl)asparagine amidase activity; GO:0003824 catalytic activity; GO:0015035 protein disulfide oxidoreductase activity; GO:0015036 disulfide oxidoreductase activity; GO:0016491 oxidoreductase activity; GO:0016651 oxidoreductase activity, acting on NAD(P)H; GO:0016667 oxidoreductase activity, acting on a sulfur group of donors; GO:0016668 oxidoreductase …	PF00085	Thioredoxin	O	KOG0907	Thioredoxin
B7G0V7	281	K	Predicted protein OS=Phaeodactylum tricornutum (strain CCAP 1055/1) OX=556484 GN=PHATRDRAFT_46336 PE=4 SV=1	PHATRDRAFT_46336	1	3.02709e-08	135.89	3	K(1)NQVHQAVTIFEDNLGSSER	1.0997	1	35608	plasma membrane	K08994	yneE, BEST; ion channel-forming bestrophin family protein		GO:0006091 generation of precursor metabolites and energy; GO:0006810 transport; GO:0006811 ion transport; GO:0006820 anion transport; GO:0006821 chloride transport; GO:0006996 organelle organization; GO:0008152 metabolic process; GO:0009657 plastid organization; GO:0009668 plastid membrane organization; GO:0009987 cellular process; GO:0010027 thylakoid membrane organization; GO:0010109 regulatio…	GO:0005622 intracellular; GO:0005623 cell; GO:0005737 cytoplasm; GO:0009507 chloroplast; GO:0009532 plastid stroma; GO:0009533 chloroplast stromal thylakoid; GO:0009534 chloroplast thylakoid; GO:0009536 plastid; GO:0009570 chloroplast stroma; GO:0009579 thylakoid; GO:0016020 membrane; GO:0031976 plastid thylakoid; GO:0031984 organelle subcompartment; GO:0034357 photosynthetic membrane; GO:0042651…	GO:0005215 transporter activity; GO:0005216 ion channel activity; GO:0005244 voltage-gated ion channel activity; GO:0005247 voltage-gated chloride channel activity; GO:0005253 anion channel activity; GO:0005254 chloride channel activity; GO:0008308 voltage-gated anion channel activity; GO:0008509 anion transmembrane transporter activity; GO:0015075 ion transmembrane transporter activity; GO:00151…
B7G0V7	74	K	Predicted protein OS=Phaeodactylum tricornutum (strain CCAP 1055/1) OX=556484 GN=PHATRDRAFT_46336 PE=4 SV=1	PHATRDRAFT_46336	1	0.00023434	90.263	3	TVYSHDDWVK(1)HR	-1.681	1	12263	plasma membrane	K08994	yneE, BEST; ion channel-forming bestrophin family protein		GO:0006091 generation of precursor metabolites and energy; GO:0006810 transport; GO:0006811 ion transport; GO:0006820 anion transport; GO:0006821 chloride transport; GO:0006996 organelle organization; GO:0008152 metabolic process; GO:0009657 plastid organization; GO:0009668 plastid membrane organization; GO:0009987 cellular process; GO:0010027 thylakoid membrane organization; GO:0010109 regulatio…	GO:0005622 intracellular; GO:0005623 cell; GO:0005737 cytoplasm; GO:0009507 chloroplast; GO:0009532 plastid stroma; GO:0009533 chloroplast stromal thylakoid; GO:0009534 chloroplast thylakoid; GO:0009536 plastid; GO:0009570 chloroplast stroma; GO:0009579 thylakoid; GO:0016020 membrane; GO:0031976 plastid thylakoid; GO:0031984 organelle subcompartment; GO:0034357 photosynthetic membrane; GO:0042651…	GO:0005215 transporter activity; GO:0005216 ion channel activity; GO:0005244 voltage-gated ion channel activity; GO:0005247 voltage-gated chloride channel activity; GO:0005253 anion channel activity; GO:0005254 chloride channel activity; GO:0008308 voltage-gated anion channel activity; GO:0008509 anion transmembrane transporter activity; GO:0015075 ion transmembrane transporter activity; GO:00151…
B7G0Y4	486	K	Ammonium transporter OS=Phaeodactylum tricornutum (strain CCAP 1055/1) OX=556484 GN=PHATRDRAFT_27877 PE=3 SV=1	PHATRDRAFT_27877	1	0.00511282	41.499	3	GSAYDLSGPSK(1)DHVDELMEIR	-0.7927	1	8417	plasma membrane	K03320	amt, AMT, MEP; ammonium transporter, Amt family		GO:0001101 response to acid chemical; GO:0001763 morphogenesis of a branching structure; GO:0006810 transport; GO:0006811 ion transport; GO:0006812 cation transport; GO:0007275 multicellular organism development; GO:0009605 response to external stimulus; GO:0009607 response to biotic stimulus; GO:0009624 response to nematode; GO:0009628 response to abiotic stimulus; GO:0009653 anatomical structur…	GO:0005622 intracellular; GO:0005623 cell; GO:0005634 nucleus; GO:0005886 plasma membrane; GO:0005887 integral component of plasma membrane; GO:0005911 cell-cell junction; GO:0009506 plasmodesma; GO:0016020 membrane; GO:0016021 integral component of membrane; GO:0030054 cell junction; GO:0031224 intrinsic component of membrane; GO:0031226 intrinsic component of plasma membrane; GO:0043226 organel…	GO:0005215 transporter activity; GO:0005488 binding; GO:0005515 protein binding; GO:0008324 cation transmembrane transporter activity; GO:0008519 ammonium transmembrane transporter activity; GO:0015075 ion transmembrane transporter activity; GO:0015291 secondary active transmembrane transporter activity; GO:0015398 high-affinity secondary active ammonium transmembrane transporter activity; GO:002…			P	KOG0682	Ammonia permease
B7G134	70	K	Predicted protein OS=Phaeodactylum tricornutum (strain CCAP 1055/1) OX=556484 GN=PHATRDRAFT_50966 PE=3 SV=1	PHATRDRAFT_50966	1	0.00039291	68.108	2	AFK(1)SVGGNPVVFDK	-0.82077	1	37084	chloroplast	K01845	hemL; glutamate-1-semialdehyde 2,1-aminomutase [EC:5.4.3.8]	map00860 Porphyrin and chlorophyll metabolism; map01100 Metabolic pathways; map01110 Biosynthesis of secondary metabolites		GO:0005576 extracellular region; GO:0005622 intracellular; GO:0005623 cell; GO:0005737 cytoplasm; GO:0009507 chloroplast; GO:0009526 plastid envelope; GO:0009532 plastid stroma; GO:0009536 plastid; GO:0009570 chloroplast stroma; GO:0009941 chloroplast envelope; GO:0031967 organelle envelope; GO:0031975 envelope; GO:0043226 organelle; GO:0043227 membrane-bounded organelle; GO:0043229 intracellular…		PF00202	Aminotransferase class-III	E	KOG1401	Acetylornithine aminotransferase
B7G134	81	K	Predicted protein OS=Phaeodactylum tricornutum (strain CCAP 1055/1) OX=556484 GN=PHATRDRAFT_50966 PE=3 SV=1	PHATRDRAFT_50966	1	0.00680633	58.476	2	SVGGNPVVFDK(1)VK	1.2394	1	15828	chloroplast	K01845	hemL; glutamate-1-semialdehyde 2,1-aminomutase [EC:5.4.3.8]	map00860 Porphyrin and chlorophyll metabolism; map01100 Metabolic pathways; map01110 Biosynthesis of secondary metabolites		GO:0005576 extracellular region; GO:0005622 intracellular; GO:0005623 cell; GO:0005737 cytoplasm; GO:0009507 chloroplast; GO:0009526 plastid envelope; GO:0009532 plastid stroma; GO:0009536 plastid; GO:0009570 chloroplast stroma; GO:0009941 chloroplast envelope; GO:0031967 organelle envelope; GO:0031975 envelope; GO:0043226 organelle; GO:0043227 membrane-bounded organelle; GO:0043229 intracellular…		PF00202	Aminotransferase class-III	E	KOG1401	Acetylornithine aminotransferase
B7G134	260	K	Predicted protein OS=Phaeodactylum tricornutum (strain CCAP 1055/1) OX=556484 GN=PHATRDRAFT_50966 PE=3 SV=1	PHATRDRAFT_50966	1	0.000225999	81.099	2	PTK(1)EFLQGLR	2.3992	1	21039	chloroplast	K01845	hemL; glutamate-1-semialdehyde 2,1-aminomutase [EC:5.4.3.8]	map00860 Porphyrin and chlorophyll metabolism; map01100 Metabolic pathways; map01110 Biosynthesis of secondary metabolites		GO:0005576 extracellular region; GO:0005622 intracellular; GO:0005623 cell; GO:0005737 cytoplasm; GO:0009507 chloroplast; GO:0009526 plastid envelope; GO:0009532 plastid stroma; GO:0009536 plastid; GO:0009570 chloroplast stroma; GO:0009941 chloroplast envelope; GO:0031967 organelle envelope; GO:0031975 envelope; GO:0043226 organelle; GO:0043227 membrane-bounded organelle; GO:0043229 intracellular…		PF00202	Aminotransferase class-III	E	KOG1401	Acetylornithine aminotransferase
B7G162	590	K	Predicted protein OS=Phaeodactylum tricornutum (strain CCAP 1055/1) OX=556484 GN=PHATRDRAFT_27923 PE=3 SV=1	PHATRDRAFT_27923	1	0.000801764	83.358	2	VVDTK(1)YVDPK	0.21159	1	13879	cytoplasm	K02145	ATPeV1A, ATP6A; V-type H+-transporting ATPase subunit A [EC:7.1.2.2]	map00190 Oxidative phosphorylation; map01100 Metabolic pathways; map04145 Phagosome	GO:0006810 transport; GO:0006811 ion transport; GO:0006812 cation transport; GO:0006950 response to stress; GO:0006970 response to osmotic stress; GO:0006996 organelle organization; GO:0007030 Golgi organization; GO:0007275 multicellular organism development; GO:0009555 pollen development; GO:0009628 response to abiotic stimulus; GO:0009651 response to salt stress; GO:0009987 cellular process; GO…	GO:0000325 plant-type vacuole; GO:0005576 extracellular region; GO:0005618 cell wall; GO:0005622 intracellular; GO:0005623 cell; GO:0005737 cytoplasm; GO:0005773 vacuole; GO:0005774 vacuolar membrane; GO:0005794 Golgi apparatus; GO:0005886 plasma membrane; GO:0005911 cell-cell junction; GO:0009506 plasmodesma; GO:0009507 chloroplast; GO:0009526 plastid envelope; GO:0009536 plastid; GO:0009941 chl…	GO:0002020 protease binding; GO:0003824 catalytic activity; GO:0005215 transporter activity; GO:0005488 binding; GO:0005515 protein binding; GO:0008324 cation transmembrane transporter activity; GO:0015075 ion transmembrane transporter activity; GO:0015077 monovalent inorganic cation transmembrane transporter activity; GO:0015078 proton transmembrane transporter activity; GO:0015318 inorganic mol…	PF02874; PF00006	ATP synthase alpha/beta family, beta-barrel domain; ATP synthase alpha/beta family, nucleotide-binding domain	C	KOG1352	Vacuolar H+-ATPase V1 sector, subunit A
B7G195	101	K	Predicted protein OS=Phaeodactylum tricornutum (strain CCAP 1055/1) OX=556484 GN=PHATRDRAFT_46448 PE=3 SV=1	PHATRDRAFT_46448	1	2.05516e-16	189.56	2	AFGLASEVASK(1)VNANK	-0.78692	1	56726	chloroplast	K13993	HSP20; HSP20 family protein	map04141 Protein processing in endoplasmic reticulum						O	KOG0710	Molecular chaperone (small heat-shock protein Hsp26/Hsp42)
B7G195	106	K	Predicted protein OS=Phaeodactylum tricornutum (strain CCAP 1055/1) OX=556484 GN=PHATRDRAFT_46448 PE=3 SV=1	PHATRDRAFT_46448	1	0.000155082	113.7	2	VNANK(1)GEVR	-0.46201	1	49206	chloroplast	K13993	HSP20; HSP20 family protein	map04141 Protein processing in endoplasmic reticulum						O	KOG0710	Molecular chaperone (small heat-shock protein Hsp26/Hsp42)
B7G195	75	K	Predicted protein OS=Phaeodactylum tricornutum (strain CCAP 1055/1) OX=556484 GN=PHATRDRAFT_46448 PE=3 SV=1	PHATRDRAFT_46448	1	5.13152e-08	99.305	2	WK(1)NEEEMLR	-0.17319	2	20848	chloroplast	K13993	HSP20; HSP20 family protein	map04141 Protein processing in endoplasmic reticulum						O	KOG0710	Molecular chaperone (small heat-shock protein Hsp26/Hsp42)
B7G1A2	399	K	Mucin-associated surface protein OS=Phaeodactylum tricornutum (strain CCAP 1055/1) OX=556484 GN=MASP1 PE=4 SV=1	MASP1	0.999997	0.0216222	65.408	2	ADK(1)AAAIKDER	2.9263	1	1564.4	plasma membrane
B7G1A2	357	K	Mucin-associated surface protein OS=Phaeodactylum tricornutum (strain CCAP 1055/1) OX=556484 GN=MASP1 PE=4 SV=1	MASP1	1	0.0578552	48.701	2	AMK(1)ATTGGDAAASR	0.25013	1	2733.1	plasma membrane
B7G1A2	243	K	Mucin-associated surface protein OS=Phaeodactylum tricornutum (strain CCAP 1055/1) OX=556484 GN=MASP1 PE=4 SV=1	MASP1	1	0.00432485	74.269	2	DTIQK(1)EIAAR	-0.60902	1	2918.9	plasma membrane
B7G1A2	377	K	Mucin-associated surface protein OS=Phaeodactylum tricornutum (strain CCAP 1055/1) OX=556484 GN=MASP1 PE=4 SV=1	MASP1	1	0.00374646	60	2	SSYDELTAK(1)AASAK	-0.19228	1	6426.9	plasma membrane
B7G1J1	125	K	Predicted protein OS=Phaeodactylum tricornutum (strain CCAP 1055/1) OX=556484 GN=PHATRDRAFT_46529 PE=4 SV=1	PHATRDRAFT_46529	1	0.00376785	50.09	2	AAISSTNK(1)IFAAVK	-0.81855	1	13587	chloroplast
B7G1J1	131	K	Predicted protein OS=Phaeodactylum tricornutum (strain CCAP 1055/1) OX=556484 GN=PHATRDRAFT_46529 PE=4 SV=1	PHATRDRAFT_46529	1	0.00576139	65.156	2	IFAAVK(1)AGDK	-2.1361	1	53309	chloroplast
B7G1J1	139	K	Predicted protein OS=Phaeodactylum tricornutum (strain CCAP 1055/1) OX=556484 GN=PHATRDRAFT_46529 PE=4 SV=1	PHATRDRAFT_46529	1	2.38402e-05	82.437	2	AALK(1)SAYDEYVK	0.32863	1	75019	chloroplast
B7G1J1	86	K	Predicted protein OS=Phaeodactylum tricornutum (strain CCAP 1055/1) OX=556484 GN=PHATRDRAFT_46529 PE=4 SV=1	PHATRDRAFT_46529	1	8.69224e-32	190.37	2	EAVNK(1)GDFGAVANEK	-1.3803	1	30617	chloroplast
B7G1J1	81	K	Predicted protein OS=Phaeodactylum tricornutum (strain CCAP 1055/1) OX=556484 GN=PHATRDRAFT_46529 PE=4 SV=1	PHATRDRAFT_46529	1	0.000980874	107.08	2	IAELK(1)EAVNK	0.69068	1	54646	chloroplast
B7G1T6	51	K	Predicted protein OS=Phaeodactylum tricornutum (strain CCAP 1055/1) OX=556484 GN=PHATRDRAFT_36600 PE=3 SV=1	PHATRDRAFT_36600	1	0.00493356	51.864	2	VQYQK(1)ELLK	-0.78662	1	5690.6	mitochondria
B7G2A5	128	K	Histone H2A OS=Phaeodactylum tricornutum (strain CCAP 1055/1) OX=556484 GN=H2A-m1 PE=3 SV=1	H2A-m1	1	0.00272367	88.921	2	SLINK(1)SQGK	-3.1535	1	22074	mitochondria	K11251	H2A; histone H2A		GO:0006325 chromatin organization; GO:0006342 chromatin silencing; GO:0006355 regulation of transcription, DNA-templated; GO:0006996 organelle organization; GO:0009889 regulation of biosynthetic process; GO:0009890 negative regulation of biosynthetic process; GO:0009892 negative regulation of metabolic process; GO:0009987 cellular process; GO:0010468 regulation of gene expression; GO:0010556 regu…	GO:0000228 nuclear chromosome; GO:0000785 chromatin; GO:0000790 nuclear chromatin; GO:0005622 intracellular; GO:0005623 cell; GO:0005634 nucleus; GO:0005694 chromosome; GO:0031974 membrane-enclosed lumen; GO:0031981 nuclear lumen; GO:0043226 organelle; GO:0043227 membrane-bounded organelle; GO:0043228 non-membrane-bounded organelle; GO:0043229 intracellular organelle; GO:0043231 intracellular mem…	GO:0003676 nucleic acid binding; GO:0003677 DNA binding; GO:0005488 binding; GO:0097159 organic cyclic compound binding; GO:1901363 heterocyclic compound binding;	PF00125	Core histone H2A/H2B/H3/H4	B	KOG1757	Histone 2A
B7G2G3	127	K	Predicted protein OS=Phaeodactylum tricornutum (strain CCAP 1055/1) OX=556484 GN=PHATRDRAFT_47103 PE=4 SV=1	PHATRDRAFT_47103	1	4.79659e-06	76.85	2	EFAPEADFLAK(1)LK	-2.6614	1	23396	chloroplast
B7G2G3	59	K	Predicted protein OS=Phaeodactylum tricornutum (strain CCAP 1055/1) OX=556484 GN=PHATRDRAFT_47103 PE=4 SV=1	PHATRDRAFT_47103	1	4.27522e-11	116.36	2	FEGDK(1)SDSESLEAISK	-3.9027	1	110170	chloroplast
B7G2G3	81	K	Predicted protein OS=Phaeodactylum tricornutum (strain CCAP 1055/1) OX=556484 GN=PHATRDRAFT_47103 PE=4 SV=1	PHATRDRAFT_47103	1	5.33523e-08	146.88	2	K(1)VSNDATVNR	0.075039	1	99525	chloroplast
B7G2R8	97	K	Predicted protein OS=Phaeodactylum tricornutum (strain CCAP 1055/1) OX=556484 GN=PHATRDRAFT_47178 PE=4 SV=1	PHATRDRAFT_47178	1	0.0195522	74.486	2	TSK(1)ETPVK	0.20753	1	5407.3	mitochondria				GO:0006950 response to stress; GO:0006970 response to osmotic stress; GO:0009628 response to abiotic stimulus; GO:0009651 response to salt stress; GO:0009987 cellular process; GO:0019725 cellular homeostasis; GO:0042592 homeostatic process; GO:0045454 cell redox homeostasis; GO:0050789 regulation of biological process; GO:0050794 regulation of cellular process; GO:0050896 response to stimulus; GO…	GO:0005622 intracellular; GO:0005623 cell; GO:0005737 cytoplasm; GO:0005739 mitochondrion; GO:0043226 organelle; GO:0043227 membrane-bounded organelle; GO:0043229 intracellular organelle; GO:0043231 intracellular membrane-bounded organelle;	GO:0005488 binding; GO:0043167 ion binding; GO:0043169 cation binding; GO:0046872 metal ion binding; GO:0046914 transition metal ion binding; GO:0050897 cobalt ion binding;	PF00571	CBS domain
B7G2R8	175	K	Predicted protein OS=Phaeodactylum tricornutum (strain CCAP 1055/1) OX=556484 GN=PHATRDRAFT_47178 PE=4 SV=1	PHATRDRAFT_47178	1	0.00196943	81.48	2	VLSDFALGK(1)GGHFGSE	-3.2954	1	10140	mitochondria				GO:0006950 response to stress; GO:0006970 response to osmotic stress; GO:0009628 response to abiotic stimulus; GO:0009651 response to salt stress; GO:0009987 cellular process; GO:0019725 cellular homeostasis; GO:0042592 homeostatic process; GO:0045454 cell redox homeostasis; GO:0050789 regulation of biological process; GO:0050794 regulation of cellular process; GO:0050896 response to stimulus; GO…	GO:0005622 intracellular; GO:0005623 cell; GO:0005737 cytoplasm; GO:0005739 mitochondrion; GO:0043226 organelle; GO:0043227 membrane-bounded organelle; GO:0043229 intracellular organelle; GO:0043231 intracellular membrane-bounded organelle;	GO:0005488 binding; GO:0043167 ion binding; GO:0043169 cation binding; GO:0046872 metal ion binding; GO:0046914 transition metal ion binding; GO:0050897 cobalt ion binding;	PF00571	CBS domain
B7G2W2	138	K	3-oxoacyl-[acyl-carrier-protein] synthase OS=Phaeodactylum tricornutum (strain CCAP 1055/1) OX=556484 GN=FABFa PE=3 SV=1	FABFa	1	0.00836475	81.163	2	LAQK(1)PERPK	0.09699	1	11657	cytoplasm	K09458	fabF, OXSM, CEM1; 3-oxoacyl-[acyl-carrier-protein] synthase II [EC:2.3.1.179]	map00061 Fatty acid biosynthesis; map00780 Biotin metabolism; map01100 Metabolic pathways; map01212 Fatty acid metabolism				PF00109; PF02801	Beta-ketoacyl synthase, N-terminal domain; Beta-ketoacyl synthase, C-terminal domain	IQ	KOG1394	3-oxoacyl-(acyl-carrier-protein) synthase (I and II)
B7G386	109	K	Predicted protein OS=Phaeodactylum tricornutum (strain CCAP 1055/1) OX=556484 GN=PHATRDRAFT_47395 PE=3 SV=1	PHATRDRAFT_47395	1	3.41578e-05	76.494	3	FDPEINHGANAGLSGAVK(1)LLEPVK	-5.8227	1	80093	chloroplast	K00434	E1.11.1.11; L-ascorbate peroxidase [EC:1.11.1.11]	map00053 Ascorbate and aldarate metabolism; map00480 Glutathione metabolism; map01100 Metabolic pathways	GO:0000302 response to reactive oxygen species; GO:0006950 response to stress; GO:0006979 response to oxidative stress; GO:0007154 cell communication; GO:0007165 signal transduction; GO:0008152 metabolic process; GO:0009056 catabolic process; GO:0009266 response to temperature stimulus; GO:0009409 response to cold; GO:0009628 response to abiotic stimulus; GO:0009631 cold acclimation; GO:0009636 r…	GO:0005622 intracellular; GO:0005623 cell; GO:0005737 cytoplasm; GO:0005739 mitochondrion; GO:0009507 chloroplast; GO:0009532 plastid stroma; GO:0009534 chloroplast thylakoid; GO:0009535 chloroplast thylakoid membrane; GO:0009536 plastid; GO:0009570 chloroplast stroma; GO:0009579 thylakoid; GO:0016020 membrane; GO:0031976 plastid thylakoid; GO:0031984 organelle subcompartment; GO:0034357 photosyn…	GO:0003824 catalytic activity; GO:0004130 cytochrome-c peroxidase activity; GO:0004601 peroxidase activity; GO:0016209 antioxidant activity; GO:0016491 oxidoreductase activity; GO:0016684 oxidoreductase activity, acting on peroxide as acceptor;	PF00141	Peroxidase
B7G386	238	K	Predicted protein OS=Phaeodactylum tricornutum (strain CCAP 1055/1) OX=556484 GN=PHATRDRAFT_47395 PE=3 SV=1	PHATRDRAFT_47395	1	1.24616e-05	113.7	2	FTDGSK(1)QIR	-0.99934	1	206650	chloroplast	K00434	E1.11.1.11; L-ascorbate peroxidase [EC:1.11.1.11]	map00053 Ascorbate and aldarate metabolism; map00480 Glutathione metabolism; map01100 Metabolic pathways	GO:0000302 response to reactive oxygen species; GO:0006950 response to stress; GO:0006979 response to oxidative stress; GO:0007154 cell communication; GO:0007165 signal transduction; GO:0008152 metabolic process; GO:0009056 catabolic process; GO:0009266 response to temperature stimulus; GO:0009409 response to cold; GO:0009628 response to abiotic stimulus; GO:0009631 cold acclimation; GO:0009636 r…	GO:0005622 intracellular; GO:0005623 cell; GO:0005737 cytoplasm; GO:0005739 mitochondrion; GO:0009507 chloroplast; GO:0009532 plastid stroma; GO:0009534 chloroplast thylakoid; GO:0009535 chloroplast thylakoid membrane; GO:0009536 plastid; GO:0009570 chloroplast stroma; GO:0009579 thylakoid; GO:0016020 membrane; GO:0031976 plastid thylakoid; GO:0031984 organelle subcompartment; GO:0034357 photosyn…	GO:0003824 catalytic activity; GO:0004130 cytochrome-c peroxidase activity; GO:0004601 peroxidase activity; GO:0016209 antioxidant activity; GO:0016491 oxidoreductase activity; GO:0016684 oxidoreductase activity, acting on peroxide as acceptor;	PF00141	Peroxidase
B7G386	39	K	Predicted protein OS=Phaeodactylum tricornutum (strain CCAP 1055/1) OX=556484 GN=PHATRDRAFT_47395 PE=3 SV=1	PHATRDRAFT_47395	1	4.53686e-29	209.43	2	K(1)DLEGAQTMIDK	-0.35949	2	209510	chloroplast	K00434	E1.11.1.11; L-ascorbate peroxidase [EC:1.11.1.11]	map00053 Ascorbate and aldarate metabolism; map00480 Glutathione metabolism; map01100 Metabolic pathways	GO:0000302 response to reactive oxygen species; GO:0006950 response to stress; GO:0006979 response to oxidative stress; GO:0007154 cell communication; GO:0007165 signal transduction; GO:0008152 metabolic process; GO:0009056 catabolic process; GO:0009266 response to temperature stimulus; GO:0009409 response to cold; GO:0009628 response to abiotic stimulus; GO:0009631 cold acclimation; GO:0009636 r…	GO:0005622 intracellular; GO:0005623 cell; GO:0005737 cytoplasm; GO:0005739 mitochondrion; GO:0009507 chloroplast; GO:0009532 plastid stroma; GO:0009534 chloroplast thylakoid; GO:0009535 chloroplast thylakoid membrane; GO:0009536 plastid; GO:0009570 chloroplast stroma; GO:0009579 thylakoid; GO:0016020 membrane; GO:0031976 plastid thylakoid; GO:0031984 organelle subcompartment; GO:0034357 photosyn…	GO:0003824 catalytic activity; GO:0004130 cytochrome-c peroxidase activity; GO:0004601 peroxidase activity; GO:0016209 antioxidant activity; GO:0016491 oxidoreductase activity; GO:0016684 oxidoreductase activity, acting on peroxide as acceptor;	PF00141	Peroxidase
B7G386	230	K	Predicted protein OS=Phaeodactylum tricornutum (strain CCAP 1055/1) OX=556484 GN=PHATRDRAFT_47395 PE=3 SV=1	PHATRDRAFT_47395	1	0.0421848	72.038	2	SGLGAEK(1)TK	0.35221	1	30155	chloroplast	K00434	E1.11.1.11; L-ascorbate peroxidase [EC:1.11.1.11]	map00053 Ascorbate and aldarate metabolism; map00480 Glutathione metabolism; map01100 Metabolic pathways	GO:0000302 response to reactive oxygen species; GO:0006950 response to stress; GO:0006979 response to oxidative stress; GO:0007154 cell communication; GO:0007165 signal transduction; GO:0008152 metabolic process; GO:0009056 catabolic process; GO:0009266 response to temperature stimulus; GO:0009409 response to cold; GO:0009628 response to abiotic stimulus; GO:0009631 cold acclimation; GO:0009636 r…	GO:0005622 intracellular; GO:0005623 cell; GO:0005737 cytoplasm; GO:0005739 mitochondrion; GO:0009507 chloroplast; GO:0009532 plastid stroma; GO:0009534 chloroplast thylakoid; GO:0009535 chloroplast thylakoid membrane; GO:0009536 plastid; GO:0009570 chloroplast stroma; GO:0009579 thylakoid; GO:0016020 membrane; GO:0031976 plastid thylakoid; GO:0031984 organelle subcompartment; GO:0034357 photosyn…	GO:0003824 catalytic activity; GO:0004130 cytochrome-c peroxidase activity; GO:0004601 peroxidase activity; GO:0016209 antioxidant activity; GO:0016491 oxidoreductase activity; GO:0016684 oxidoreductase activity, acting on peroxide as acceptor;	PF00141	Peroxidase
B7G386	232	K	Predicted protein OS=Phaeodactylum tricornutum (strain CCAP 1055/1) OX=556484 GN=PHATRDRAFT_47395 PE=3 SV=1	PHATRDRAFT_47395	1	0.0418467	56.378	2	TK(1)FTDGSK	0.97242	1	9528.9	chloroplast	K00434	E1.11.1.11; L-ascorbate peroxidase [EC:1.11.1.11]	map00053 Ascorbate and aldarate metabolism; map00480 Glutathione metabolism; map01100 Metabolic pathways	GO:0000302 response to reactive oxygen species; GO:0006950 response to stress; GO:0006979 response to oxidative stress; GO:0007154 cell communication; GO:0007165 signal transduction; GO:0008152 metabolic process; GO:0009056 catabolic process; GO:0009266 response to temperature stimulus; GO:0009409 response to cold; GO:0009628 response to abiotic stimulus; GO:0009631 cold acclimation; GO:0009636 r…	GO:0005622 intracellular; GO:0005623 cell; GO:0005737 cytoplasm; GO:0005739 mitochondrion; GO:0009507 chloroplast; GO:0009532 plastid stroma; GO:0009534 chloroplast thylakoid; GO:0009535 chloroplast thylakoid membrane; GO:0009536 plastid; GO:0009570 chloroplast stroma; GO:0009579 thylakoid; GO:0016020 membrane; GO:0031976 plastid thylakoid; GO:0031984 organelle subcompartment; GO:0034357 photosyn…	GO:0003824 catalytic activity; GO:0004130 cytochrome-c peroxidase activity; GO:0004601 peroxidase activity; GO:0016209 antioxidant activity; GO:0016491 oxidoreductase activity; GO:0016684 oxidoreductase activity, acting on peroxide as acceptor;	PF00141	Peroxidase
B7G386	142	K	Predicted protein OS=Phaeodactylum tricornutum (strain CCAP 1055/1) OX=556484 GN=PHATRDRAFT_47395 PE=3 SV=1	PHATRDRAFT_47395	1	0.000186739	76.255	2	SIELAGGPK(1)IDMK	0.88664	1	44939	chloroplast	K00434	E1.11.1.11; L-ascorbate peroxidase [EC:1.11.1.11]	map00053 Ascorbate and aldarate metabolism; map00480 Glutathione metabolism; map01100 Metabolic pathways	GO:0000302 response to reactive oxygen species; GO:0006950 response to stress; GO:0006979 response to oxidative stress; GO:0007154 cell communication; GO:0007165 signal transduction; GO:0008152 metabolic process; GO:0009056 catabolic process; GO:0009266 response to temperature stimulus; GO:0009409 response to cold; GO:0009628 response to abiotic stimulus; GO:0009631 cold acclimation; GO:0009636 r…	GO:0005622 intracellular; GO:0005623 cell; GO:0005737 cytoplasm; GO:0005739 mitochondrion; GO:0009507 chloroplast; GO:0009532 plastid stroma; GO:0009534 chloroplast thylakoid; GO:0009535 chloroplast thylakoid membrane; GO:0009536 plastid; GO:0009570 chloroplast stroma; GO:0009579 thylakoid; GO:0016020 membrane; GO:0031976 plastid thylakoid; GO:0031984 organelle subcompartment; GO:0034357 photosyn…	GO:0003824 catalytic activity; GO:0004130 cytochrome-c peroxidase activity; GO:0004601 peroxidase activity; GO:0016209 antioxidant activity; GO:0016491 oxidoreductase activity; GO:0016684 oxidoreductase activity, acting on peroxide as acceptor;	PF00141	Peroxidase
B7G386	301	K	Predicted protein OS=Phaeodactylum tricornutum (strain CCAP 1055/1) OX=556484 GN=PHATRDRAFT_47395 PE=3 SV=1	PHATRDRAFT_47395	0.978549	0.00140624	53.051	3	TLFGDEDFK(0.021)PFAEK(0.979)FR	-3.9849	1	14815	chloroplast	K00434	E1.11.1.11; L-ascorbate peroxidase [EC:1.11.1.11]	map00053 Ascorbate and aldarate metabolism; map00480 Glutathione metabolism; map01100 Metabolic pathways	GO:0000302 response to reactive oxygen species; GO:0006950 response to stress; GO:0006979 response to oxidative stress; GO:0007154 cell communication; GO:0007165 signal transduction; GO:0008152 metabolic process; GO:0009056 catabolic process; GO:0009266 response to temperature stimulus; GO:0009409 response to cold; GO:0009628 response to abiotic stimulus; GO:0009631 cold acclimation; GO:0009636 r…	GO:0005622 intracellular; GO:0005623 cell; GO:0005737 cytoplasm; GO:0005739 mitochondrion; GO:0009507 chloroplast; GO:0009532 plastid stroma; GO:0009534 chloroplast thylakoid; GO:0009535 chloroplast thylakoid membrane; GO:0009536 plastid; GO:0009570 chloroplast stroma; GO:0009579 thylakoid; GO:0016020 membrane; GO:0031976 plastid thylakoid; GO:0031984 organelle subcompartment; GO:0034357 photosyn…	GO:0003824 catalytic activity; GO:0004130 cytochrome-c peroxidase activity; GO:0004601 peroxidase activity; GO:0016209 antioxidant activity; GO:0016491 oxidoreductase activity; GO:0016684 oxidoreductase activity, acting on peroxide as acceptor;	PF00141	Peroxidase
B7G386	187	K	Predicted protein OS=Phaeodactylum tricornutum (strain CCAP 1055/1) OX=556484 GN=PHATRDRAFT_47395 PE=3 SV=1	PHATRDRAFT_47395	1	0.000332249	67.838	3	YGGPGGSASTEDK(1)TPNGHLR	-0.52258	1	19404	chloroplast	K00434	E1.11.1.11; L-ascorbate peroxidase [EC:1.11.1.11]	map00053 Ascorbate and aldarate metabolism; map00480 Glutathione metabolism; map01100 Metabolic pathways	GO:0000302 response to reactive oxygen species; GO:0006950 response to stress; GO:0006979 response to oxidative stress; GO:0007154 cell communication; GO:0007165 signal transduction; GO:0008152 metabolic process; GO:0009056 catabolic process; GO:0009266 response to temperature stimulus; GO:0009409 response to cold; GO:0009628 response to abiotic stimulus; GO:0009631 cold acclimation; GO:0009636 r…	GO:0005622 intracellular; GO:0005623 cell; GO:0005737 cytoplasm; GO:0005739 mitochondrion; GO:0009507 chloroplast; GO:0009532 plastid stroma; GO:0009534 chloroplast thylakoid; GO:0009535 chloroplast thylakoid membrane; GO:0009536 plastid; GO:0009570 chloroplast stroma; GO:0009579 thylakoid; GO:0016020 membrane; GO:0031976 plastid thylakoid; GO:0031984 organelle subcompartment; GO:0034357 photosyn…	GO:0003824 catalytic activity; GO:0004130 cytochrome-c peroxidase activity; GO:0004601 peroxidase activity; GO:0016209 antioxidant activity; GO:0016491 oxidoreductase activity; GO:0016684 oxidoreductase activity, acting on peroxide as acceptor;	PF00141	Peroxidase
B7G3D4	236	K	Malonyl-CoA:ACP transacylase OS=Phaeodactylum tricornutum (strain CCAP 1055/1) OX=556484 GN=FABD PE=4 SV=1	FABD	1	6.38774e-10	102.03	2	ACEAVNELAK(1)PEFK	-1.4495	1	11130	chloroplast	K00645	fabD, MCAT, MCT1; [acyl-carrier-protein] S-malonyltransferase [EC:2.3.1.39]	map00061 Fatty acid biosynthesis; map01100 Metabolic pathways; map01212 Fatty acid metabolism				PF00698	Acyl transferase domain	I	KOG2926	Malonyl-CoA:ACP transacylase
B7G3D4	339	K	Malonyl-CoA:ACP transacylase OS=Phaeodactylum tricornutum (strain CCAP 1055/1) OX=556484 GN=FABD PE=4 SV=1	FABD	1	0.0635884	84.699	2	VTAGILK(1)R	-1.1693	1	19647	chloroplast	K00645	fabD, MCAT, MCT1; [acyl-carrier-protein] S-malonyltransferase [EC:2.3.1.39]	map00061 Fatty acid biosynthesis; map01100 Metabolic pathways; map01212 Fatty acid metabolism				PF00698	Acyl transferase domain	I	KOG2926	Malonyl-CoA:ACP transacylase
B7G3I6	172	K	Fucoxanthin chlorophyll a/c protein, deviant (Fragment) OS=Phaeodactylum tricornutum (strain CCAP 1055/1) OX=556484 GN=PHATRDRAFT_47485 PE=4 SV=1	PHATRDRAFT_47485	1	0.00691416	85.813	2	YSADK(1)YAR	-0.48771	2	53171	chloroplast	K08907	LHCA1; light-harvesting complex I chlorophyll a/b binding protein 1	map00196 Photosynthesis - antenna proteins; map01100 Metabolic pathways
B7G3W5	293	K	Predicted protein OS=Phaeodactylum tricornutum (strain CCAP 1055/1) OX=556484 GN=PHATRDRAFT_37468 PE=4 SV=1	PHATRDRAFT_37468	1	0.000518319	125.98	2	K(1)LVGDLFGK	-0.24524	1	69846	chloroplast
B7G3W5	301	K	Predicted protein OS=Phaeodactylum tricornutum (strain CCAP 1055/1) OX=556484 GN=PHATRDRAFT_37468 PE=4 SV=1	PHATRDRAFT_37468	1	0.0420871	65.313	2	LVGDLFGK(1)R	-0.19595	1	37310	chloroplast
B7G4J1	64	K	Predicted protein OS=Phaeodactylum tricornutum (strain CCAP 1055/1) OX=556484 GN=PHATRDRAFT_37959 PE=4 SV=1	PHATRDRAFT_37959	1	0.00360466	76.833	2	HLVGAK(1)IK	0.60641	1	5391.4	cytoplasm				GO:0006091 generation of precursor metabolites and energy; GO:0006605 protein targeting; GO:0006612 protein targeting to membrane; GO:0006725 cellular aromatic compound metabolic process; GO:0006778 porphyrin-containing compound metabolic process; GO:0006787 porphyrin-containing compound catabolic process; GO:0006807 nitrogen compound metabolic process; GO:0006810 transport; GO:0006886 intracellu…	GO:0005622 intracellular; GO:0005623 cell; GO:0005737 cytoplasm; GO:0009507 chloroplast; GO:0009526 plastid envelope; GO:0009527 plastid outer membrane; GO:0009528 plastid inner membrane; GO:0009532 plastid stroma; GO:0009534 chloroplast thylakoid; GO:0009535 chloroplast thylakoid membrane; GO:0009536 plastid; GO:0009570 chloroplast stroma; GO:0009579 thylakoid; GO:0009707 chloroplast outer membr…
B7G4J1	280	K	Predicted protein OS=Phaeodactylum tricornutum (strain CCAP 1055/1) OX=556484 GN=PHATRDRAFT_37959 PE=4 SV=1	PHATRDRAFT_37959	1	0.0693701	57.032	2	LEDK(1)AEAALR	0.14157	1	16009	cytoplasm				GO:0006091 generation of precursor metabolites and energy; GO:0006605 protein targeting; GO:0006612 protein targeting to membrane; GO:0006725 cellular aromatic compound metabolic process; GO:0006778 porphyrin-containing compound metabolic process; GO:0006787 porphyrin-containing compound catabolic process; GO:0006807 nitrogen compound metabolic process; GO:0006810 transport; GO:0006886 intracellu…	GO:0005622 intracellular; GO:0005623 cell; GO:0005737 cytoplasm; GO:0009507 chloroplast; GO:0009526 plastid envelope; GO:0009527 plastid outer membrane; GO:0009528 plastid inner membrane; GO:0009532 plastid stroma; GO:0009534 chloroplast thylakoid; GO:0009535 chloroplast thylakoid membrane; GO:0009536 plastid; GO:0009570 chloroplast stroma; GO:0009579 thylakoid; GO:0009707 chloroplast outer membr…
B7G4R3	335	K	Cytosolic class II aldolase OS=Phaeodactylum tricornutum (strain CCAP 1055/1) OX=556484 GN=Fba3 PE=4 SV=1	Fba3	1	0.0710716	76.605	2	K(1)AEEAMVVR	1.314	1	7801.8	endoplasmic reticulum	K01624	FBA, fbaA; fructose-bisphosphate aldolase, class II [EC:4.1.2.13]	map00010 Glycolysis / Gluconeogenesis; map00030 Pentose phosphate pathway; map00051 Fructose and mannose metabolism; map00710 Carbon fixation in photosynthetic organisms; map01100 Metabolic pathways; map01110 Biosynthesis of secondary metabolites; map01200 Carbon metabolism; map01230 Biosynthesis of amino acids	GO:0005975 carbohydrate metabolic process; GO:0005996 monosaccharide metabolic process; GO:0006006 glucose metabolic process; GO:0006007 glucose catabolic process; GO:0006082 organic acid metabolic process; GO:0006090 pyruvate metabolic process; GO:0006091 generation of precursor metabolites and energy; GO:0006094 gluconeogenesis; GO:0006096 glycolytic process; GO:0006139 nucleobase-containing co…	GO:0005618 cell wall; GO:0005622 intracellular; GO:0005623 cell; GO:0005737 cytoplasm; GO:0005739 mitochondrion; GO:0005829 cytosol; GO:0005886 plasma membrane; GO:0009277 fungal-type cell wall; GO:0009986 cell surface; GO:0016020 membrane; GO:0030312 external encapsulating structure; GO:0030446 hyphal cell wall; GO:0043226 organelle; GO:0043227 membrane-bounded organelle; GO:0043229 intracellula…	GO:0003824 catalytic activity; GO:0004332 fructose-bisphosphate aldolase activity; GO:0005488 binding; GO:0008270 zinc ion binding; GO:0016829 lyase activity; GO:0016830 carbon-carbon lyase activity; GO:0016832 aldehyde-lyase activity; GO:0043167 ion binding; GO:0043169 cation binding; GO:0046872 metal ion binding; GO:0046914 transition metal ion binding;	PF01116	Fructose-bisphosphate aldolase class-II	G	KOG4153	Fructose 1,6-bisphosphate aldolase
B7G502	170	K	Protein fucoxanthin chlorophyll a/c protein OS=Phaeodactylum tricornutum (strain CCAP 1055/1) OX=556484 GN=Lhcr13 PE=4 SV=1	Lhcr13	1	0.000557766	85.622	2	DAAK(1)QEQMQLK	-0.092024	2	73634	chloroplast	K08907	LHCA1; light-harvesting complex I chlorophyll a/b binding protein 1	map00196 Photosynthesis - antenna proteins; map01100 Metabolic pathways
B7G502	177	K	Protein fucoxanthin chlorophyll a/c protein OS=Phaeodactylum tricornutum (strain CCAP 1055/1) OX=556484 GN=Lhcr13 PE=4 SV=1	Lhcr13	1	1.69978e-36	220.87	2	QEQMQLK(1)ELK	-0.87755	3	50415	chloroplast	K08907	LHCA1; light-harvesting complex I chlorophyll a/b binding protein 1	map00196 Photosynthesis - antenna proteins; map01100 Metabolic pathways
B7G502	53	K	Protein fucoxanthin chlorophyll a/c protein OS=Phaeodactylum tricornutum (strain CCAP 1055/1) OX=556484 GN=Lhcr13 PE=4 SV=1	Lhcr13	1	0.00145427	57.279	2	GYVGGESVEPMFIGK(1)TGSK	-2.1008	2	40203	chloroplast	K08907	LHCA1; light-harvesting complex I chlorophyll a/b binding protein 1	map00196 Photosynthesis - antenna proteins; map01100 Metabolic pathways
B7G522	182	K	Predicted protein OS=Phaeodactylum tricornutum (strain CCAP 1055/1) OX=556484 GN=PHATRDRAFT_47828 PE=4 SV=1	PHATRDRAFT_47828	1	0.0305641	50.834	2	NSGGDEK(1)LGK	-0.58915	1	12409	chloroplast
B7G529	53	K	Predicted protein (Fragment) OS=Phaeodactylum tricornutum (strain CCAP 1055/1) OX=556484 GN=PHATRDRAFT_14529 PE=4 SV=1	PHATRDRAFT_14529	1	0.00284448	98.009	2	AK(1)MEVATK	0.16943	2	633080	cytoplasm	K01507	ppa; inorganic pyrophosphatase [EC:3.6.1.1]	map00190 Oxidative phosphorylation	GO:0006950 response to stress; GO:0006952 defense response; GO:0006970 response to osmotic stress; GO:0009605 response to external stimulus; GO:0009607 response to biotic stimulus; GO:0009617 response to bacterium; GO:0009628 response to abiotic stimulus; GO:0009651 response to salt stress; GO:0010035 response to inorganic substance; GO:0010038 response to metal ion; GO:0010876 lipid localization…	GO:0005622 intracellular; GO:0005623 cell; GO:0005634 nucleus; GO:0005737 cytoplasm; GO:0005829 cytosol; GO:0009507 chloroplast; GO:0009526 plastid envelope; GO:0009532 plastid stroma; GO:0009536 plastid; GO:0009570 chloroplast stroma; GO:0009579 thylakoid; GO:0009941 chloroplast envelope; GO:0031967 organelle envelope; GO:0031975 envelope; GO:0043226 organelle; GO:0043227 membrane-bounded organe…	GO:0003824 catalytic activity; GO:0004427 inorganic diphosphatase activity; GO:0016462 pyrophosphatase activity; GO:0016787 hydrolase activity; GO:0016817 hydrolase activity, acting on acid anhydrides; GO:0016818 hydrolase activity, acting on acid anhydrides, in phosphorus-containing anhydrides;	PF00719	Inorganic pyrophosphatase	C	KOG1626	Inorganic pyrophosphatase/Nucleosome remodeling factor, subunit NURF38
B7G529	70	K	Predicted protein (Fragment) OS=Phaeodactylum tricornutum (strain CCAP 1055/1) OX=556484 GN=PHATRDRAFT_14529 PE=4 SV=1	PHATRDRAFT_14529	1	7.01775e-64	270.93	2	EEFNPIAQDIK(1)K	2.5637	1	1284500	cytoplasm	K01507	ppa; inorganic pyrophosphatase [EC:3.6.1.1]	map00190 Oxidative phosphorylation	GO:0006950 response to stress; GO:0006952 defense response; GO:0006970 response to osmotic stress; GO:0009605 response to external stimulus; GO:0009607 response to biotic stimulus; GO:0009617 response to bacterium; GO:0009628 response to abiotic stimulus; GO:0009651 response to salt stress; GO:0010035 response to inorganic substance; GO:0010038 response to metal ion; GO:0010876 lipid localization…	GO:0005622 intracellular; GO:0005623 cell; GO:0005634 nucleus; GO:0005737 cytoplasm; GO:0005829 cytosol; GO:0009507 chloroplast; GO:0009526 plastid envelope; GO:0009532 plastid stroma; GO:0009536 plastid; GO:0009570 chloroplast stroma; GO:0009579 thylakoid; GO:0009941 chloroplast envelope; GO:0031967 organelle envelope; GO:0031975 envelope; GO:0043226 organelle; GO:0043227 membrane-bounded organe…	GO:0003824 catalytic activity; GO:0004427 inorganic diphosphatase activity; GO:0016462 pyrophosphatase activity; GO:0016787 hydrolase activity; GO:0016817 hydrolase activity, acting on acid anhydrides; GO:0016818 hydrolase activity, acting on acid anhydrides, in phosphorus-containing anhydrides;	PF00719	Inorganic pyrophosphatase	C	KOG1626	Inorganic pyrophosphatase/Nucleosome remodeling factor, subunit NURF38
B7G529	187	K	Predicted protein (Fragment) OS=Phaeodactylum tricornutum (strain CCAP 1055/1) OX=556484 GN=PHATRDRAFT_14529 PE=4 SV=1	PHATRDRAFT_14529	1	7.86351e-32	186.39	2	TPDDK(1)PINEFGFDEK	-1.8398	1	734550	cytoplasm	K01507	ppa; inorganic pyrophosphatase [EC:3.6.1.1]	map00190 Oxidative phosphorylation	GO:0006950 response to stress; GO:0006952 defense response; GO:0006970 response to osmotic stress; GO:0009605 response to external stimulus; GO:0009607 response to biotic stimulus; GO:0009617 response to bacterium; GO:0009628 response to abiotic stimulus; GO:0009651 response to salt stress; GO:0010035 response to inorganic substance; GO:0010038 response to metal ion; GO:0010876 lipid localization…	GO:0005622 intracellular; GO:0005623 cell; GO:0005634 nucleus; GO:0005737 cytoplasm; GO:0005829 cytosol; GO:0009507 chloroplast; GO:0009526 plastid envelope; GO:0009532 plastid stroma; GO:0009536 plastid; GO:0009570 chloroplast stroma; GO:0009579 thylakoid; GO:0009941 chloroplast envelope; GO:0031967 organelle envelope; GO:0031975 envelope; GO:0043226 organelle; GO:0043227 membrane-bounded organe…	GO:0003824 catalytic activity; GO:0004427 inorganic diphosphatase activity; GO:0016462 pyrophosphatase activity; GO:0016787 hydrolase activity; GO:0016817 hydrolase activity, acting on acid anhydrides; GO:0016818 hydrolase activity, acting on acid anhydrides, in phosphorus-containing anhydrides;	PF00719	Inorganic pyrophosphatase	C	KOG1626	Inorganic pyrophosphatase/Nucleosome remodeling factor, subunit NURF38
B7G532	207	K	ATP synthase subunit alpha OS=Phaeodactylum tricornutum (strain CCAP 1055/1) OX=556484 GN=Atp1 PE=3 SV=1	Atp1	1	0.0234804	54.27	2	AEPLACIYVGVGQK(1)R	-1.6755	1	11041	cytoplasm	K02132	ATPeF1A, ATP5A1, ATP1; F-type H+-transporting ATPase subunit alpha	map00190 Oxidative phosphorylation; map01100 Metabolic pathways		GO:0005622 intracellular; GO:0005623 cell; GO:0005737 cytoplasm; GO:0005739 mitochondrion; GO:0005740 mitochondrial envelope; GO:0005743 mitochondrial inner membrane; GO:0016020 membrane; GO:0019866 organelle inner membrane; GO:0031090 organelle membrane; GO:0031966 mitochondrial membrane; GO:0031967 organelle envelope; GO:0031975 envelope; GO:0043226 organelle; GO:0043227 membrane-bounded organe…		PF02874; PF00006; PF00306	ATP synthase alpha/beta family, beta-barrel domain; ATP synthase alpha/beta family, nucleotide-binding domain; ATP synthase alpha/beta chain, C terminal domain	C	KOG1353	F0F1-type ATP synthase, alpha subunit
B7G532	476	K	ATP synthase subunit alpha OS=Phaeodactylum tricornutum (strain CCAP 1055/1) OX=556484 GN=Atp1 PE=3 SV=1	Atp1	1	9.88192e-09	86.838	3	GVHSK(1)VLADIVSAGYVLTEDAEK	-2.8752	1	21080	cytoplasm	K02132	ATPeF1A, ATP5A1, ATP1; F-type H+-transporting ATPase subunit alpha	map00190 Oxidative phosphorylation; map01100 Metabolic pathways		GO:0005622 intracellular; GO:0005623 cell; GO:0005737 cytoplasm; GO:0005739 mitochondrion; GO:0005740 mitochondrial envelope; GO:0005743 mitochondrial inner membrane; GO:0016020 membrane; GO:0019866 organelle inner membrane; GO:0031090 organelle membrane; GO:0031966 mitochondrial membrane; GO:0031967 organelle envelope; GO:0031975 envelope; GO:0043226 organelle; GO:0043227 membrane-bounded organe…		PF02874; PF00006; PF00306	ATP synthase alpha/beta family, beta-barrel domain; ATP synthase alpha/beta family, nucleotide-binding domain; ATP synthase alpha/beta chain, C terminal domain	C	KOG1353	F0F1-type ATP synthase, alpha subunit
B7G532	28	K	ATP synthase subunit alpha OS=Phaeodactylum tricornutum (strain CCAP 1055/1) OX=556484 GN=Atp1 PE=3 SV=1	Atp1	1	8.63949e-06	89.359	2	K(1)YAETGSVISVGDGIAR	-2.0825	1	39521	cytoplasm	K02132	ATPeF1A, ATP5A1, ATP1; F-type H+-transporting ATPase subunit alpha	map00190 Oxidative phosphorylation; map01100 Metabolic pathways		GO:0005622 intracellular; GO:0005623 cell; GO:0005737 cytoplasm; GO:0005739 mitochondrion; GO:0005740 mitochondrial envelope; GO:0005743 mitochondrial inner membrane; GO:0016020 membrane; GO:0019866 organelle inner membrane; GO:0031090 organelle membrane; GO:0031966 mitochondrial membrane; GO:0031967 organelle envelope; GO:0031975 envelope; GO:0043226 organelle; GO:0043227 membrane-bounded organe…		PF02874; PF00006; PF00306	ATP synthase alpha/beta family, beta-barrel domain; ATP synthase alpha/beta family, nucleotide-binding domain; ATP synthase alpha/beta chain, C terminal domain	C	KOG1353	F0F1-type ATP synthase, alpha subunit
B7G532	191	K	ATP synthase subunit alpha OS=Phaeodactylum tricornutum (strain CCAP 1055/1) OX=556484 GN=Atp1 PE=3 SV=1	Atp1	1	8.74589e-06	79.889	2	TAIAIDTIINQK(1)TK	-1.1829	1	16343	cytoplasm	K02132	ATPeF1A, ATP5A1, ATP1; F-type H+-transporting ATPase subunit alpha	map00190 Oxidative phosphorylation; map01100 Metabolic pathways		GO:0005622 intracellular; GO:0005623 cell; GO:0005737 cytoplasm; GO:0005739 mitochondrion; GO:0005740 mitochondrial envelope; GO:0005743 mitochondrial inner membrane; GO:0016020 membrane; GO:0019866 organelle inner membrane; GO:0031090 organelle membrane; GO:0031966 mitochondrial membrane; GO:0031967 organelle envelope; GO:0031975 envelope; GO:0043226 organelle; GO:0043227 membrane-bounded organe…		PF02874; PF00006; PF00306	ATP synthase alpha/beta family, beta-barrel domain; ATP synthase alpha/beta family, nucleotide-binding domain; ATP synthase alpha/beta chain, C terminal domain	C	KOG1353	F0F1-type ATP synthase, alpha subunit
B7G532	127	K	ATP synthase subunit alpha OS=Phaeodactylum tricornutum (strain CCAP 1055/1) OX=556484 GN=Atp1 PE=3 SV=1	Atp1	1	2.7742e-07	85.513	2	VVDGIGQPIDGGASLEK(1)CK	-3.1872	1	12517	cytoplasm	K02132	ATPeF1A, ATP5A1, ATP1; F-type H+-transporting ATPase subunit alpha	map00190 Oxidative phosphorylation; map01100 Metabolic pathways		GO:0005622 intracellular; GO:0005623 cell; GO:0005737 cytoplasm; GO:0005739 mitochondrion; GO:0005740 mitochondrial envelope; GO:0005743 mitochondrial inner membrane; GO:0016020 membrane; GO:0019866 organelle inner membrane; GO:0031090 organelle membrane; GO:0031966 mitochondrial membrane; GO:0031967 organelle envelope; GO:0031975 envelope; GO:0043226 organelle; GO:0043227 membrane-bounded organe…		PF02874; PF00006; PF00306	ATP synthase alpha/beta family, beta-barrel domain; ATP synthase alpha/beta family, nucleotide-binding domain; ATP synthase alpha/beta chain, C terminal domain	C	KOG1353	F0F1-type ATP synthase, alpha subunit
B7G878	63	K	Actin/actin like protein OS=Phaeodactylum tricornutum (strain CCAP 1055/1) OX=556484 GN=ACT1 PE=3 SV=1	ACT1	1	2.80754e-14	130.79	2	DAYVGDEAQAK(1)R	-0.47743	2	58477	cytoplasm	K10355	ACTF; actin, other eukaryote		GO:0000902 cell morphogenesis; GO:0000904 cell morphogenesis involved in differentiation; GO:0006950 response to stress; GO:0006970 response to osmotic stress; GO:0006996 organelle organization; GO:0007010 cytoskeleton organization; GO:0007015 actin filament organization; GO:0007275 multicellular organism development; GO:0007517 muscle organ development; GO:0007519 skeletal muscle tissue developm…	GO:0001725 stress fiber; GO:0005576 extracellular region; GO:0005618 cell wall; GO:0005622 intracellular; GO:0005623 cell; GO:0005634 nucleus; GO:0005730 nucleolus; GO:0005737 cytoplasm; GO:0005739 mitochondrion; GO:0005773 vacuole; GO:0005829 cytosol; GO:0005856 cytoskeleton; GO:0005858 axonemal dynein complex; GO:0005865 striated muscle thin filament; GO:0005875 microtubule associated complex; …	GO:0000287 magnesium ion binding; GO:0003676 nucleic acid binding; GO:0003723 RNA binding; GO:0003729 mRNA binding; GO:0003779 actin binding; GO:0003785 actin monomer binding; GO:0005198 structural molecule activity; GO:0005200 structural constituent of cytoskeleton; GO:0005488 binding; GO:0005507 copper ion binding; GO:0005509 calcium ion binding; GO:0005515 protein binding; GO:0005523 tropomyos…			Z	KOG0676	Actin and related proteins
B7G878	115	K	Actin/actin like protein OS=Phaeodactylum tricornutum (strain CCAP 1055/1) OX=556484 GN=ACT1 PE=3 SV=1	ACT1	1	0.0039458	57.042	3	VAPEAHPVLLTEAPQNPK(1)ANR	-1.0187	1	59857	cytoplasm	K10355	ACTF; actin, other eukaryote		GO:0000902 cell morphogenesis; GO:0000904 cell morphogenesis involved in differentiation; GO:0006950 response to stress; GO:0006970 response to osmotic stress; GO:0006996 organelle organization; GO:0007010 cytoskeleton organization; GO:0007015 actin filament organization; GO:0007275 multicellular organism development; GO:0007517 muscle organ development; GO:0007519 skeletal muscle tissue developm…	GO:0001725 stress fiber; GO:0005576 extracellular region; GO:0005618 cell wall; GO:0005622 intracellular; GO:0005623 cell; GO:0005634 nucleus; GO:0005730 nucleolus; GO:0005737 cytoplasm; GO:0005739 mitochondrion; GO:0005773 vacuole; GO:0005829 cytosol; GO:0005856 cytoskeleton; GO:0005858 axonemal dynein complex; GO:0005865 striated muscle thin filament; GO:0005875 microtubule associated complex; …	GO:0000287 magnesium ion binding; GO:0003676 nucleic acid binding; GO:0003723 RNA binding; GO:0003729 mRNA binding; GO:0003779 actin binding; GO:0003785 actin monomer binding; GO:0005198 structural molecule activity; GO:0005200 structural constituent of cytoskeleton; GO:0005488 binding; GO:0005507 copper ion binding; GO:0005509 calcium ion binding; GO:0005515 protein binding; GO:0005523 tropomyos…			Z	KOG0676	Actin and related proteins
B7G5C7	90	K	Predicted protein OS=Phaeodactylum tricornutum (strain CCAP 1055/1) OX=556484 GN=PHATRDRAFT_47918 PE=4 SV=1	PHATRDRAFT_47918	1	0.000707687	65.879	2	EWK(1)IVDDGASTR	-1.4553	1	10029	chloroplast				GO:0006091 generation of precursor metabolites and energy; GO:0006417 regulation of translation; GO:0008152 metabolic process; GO:0009060 aerobic respiration; GO:0009889 regulation of biosynthetic process; GO:0009891 positive regulation of biosynthetic process; GO:0009893 positive regulation of metabolic process; GO:0009987 cellular process; GO:0010468 regulation of gene expression; GO:0010556 re…	GO:0005622 intracellular; GO:0005623 cell; GO:0005737 cytoplasm; GO:0005739 mitochondrion; GO:0005759 mitochondrial matrix; GO:0031974 membrane-enclosed lumen; GO:0043226 organelle; GO:0043227 membrane-bounded organelle; GO:0043229 intracellular organelle; GO:0043231 intracellular membrane-bounded organelle; GO:0043233 organelle lumen; GO:0070013 intracellular organelle lumen;	GO:0003676 nucleic acid binding; GO:0005488 binding; GO:0008494 translation activator activity; GO:0045182 translation regulator activity; GO:0090079 translation regulator activity, nucleic acid binding; GO:0097159 organic cyclic compound binding; GO:1901363 heterocyclic compound binding;	PF02330	Mitochondrial glycoprotein	S	KOG2536	MAM33, mitochondrial matrix glycoprotein
B7G5G4	55	K	Phosphoglycerate kinase OS=Phaeodactylum tricornutum (strain CCAP 1055/1) OX=556484 GN=PHATRDRAFT_29157 PE=3 SV=1	PHATRDRAFT_29157	1	4.60583e-15	150.44	2	ASIEDLSDAELK(1)GK	0.23432	1	53868	chloroplast	K00927	PGK, pgk; phosphoglycerate kinase [EC:2.7.2.3]	map00010 Glycolysis / Gluconeogenesis; map00710 Carbon fixation in photosynthetic organisms; map01100 Metabolic pathways; map01110 Biosynthesis of secondary metabolites; map01200 Carbon metabolism; map01230 Biosynthesis of amino acids				PF00162	Phosphoglycerate kinase	G	KOG1367	3-phosphoglycerate kinase
B7G5G4	113	K	Phosphoglycerate kinase OS=Phaeodactylum tricornutum (strain CCAP 1055/1) OX=556484 GN=PHATRDRAFT_29157 PE=3 SV=1	PHATRDRAFT_29157	1	0.00862199	66.619	2	DGPEDK(1)FSLGPCAER	-1.0393	1	16337	chloroplast	K00927	PGK, pgk; phosphoglycerate kinase [EC:2.7.2.3]	map00010 Glycolysis / Gluconeogenesis; map00710 Carbon fixation in photosynthetic organisms; map01100 Metabolic pathways; map01110 Biosynthesis of secondary metabolites; map01200 Carbon metabolism; map01230 Biosynthesis of amino acids				PF00162	Phosphoglycerate kinase	G	KOG1367	3-phosphoglycerate kinase
B7G5G4	168	K	Phosphoglycerate kinase OS=Phaeodactylum tricornutum (strain CCAP 1055/1) OX=556484 GN=PHATRDRAFT_29157 PE=3 SV=1	PHATRDRAFT_29157	1	1.03408e-22	160.62	2	EETK(1)NDPEFVEK	-0.5365	4	246460	chloroplast	K00927	PGK, pgk; phosphoglycerate kinase [EC:2.7.2.3]	map00010 Glycolysis / Gluconeogenesis; map00710 Carbon fixation in photosynthetic organisms; map01100 Metabolic pathways; map01110 Biosynthesis of secondary metabolites; map01200 Carbon metabolism; map01230 Biosynthesis of amino acids				PF00162	Phosphoglycerate kinase	G	KOG1367	3-phosphoglycerate kinase
B7G5G4	207	K	Phosphoglycerate kinase OS=Phaeodactylum tricornutum (strain CCAP 1055/1) OX=556484 GN=PHATRDRAFT_29157 PE=3 SV=1	PHATRDRAFT_29157	1	0.00323349	70.389	2	FLK(1)PSVGGFLLAK	-3.2321	1	4552.7	chloroplast	K00927	PGK, pgk; phosphoglycerate kinase [EC:2.7.2.3]	map00010 Glycolysis / Gluconeogenesis; map00710 Carbon fixation in photosynthetic organisms; map01100 Metabolic pathways; map01110 Biosynthesis of secondary metabolites; map01200 Carbon metabolism; map01230 Biosynthesis of amino acids				PF00162	Phosphoglycerate kinase	G	KOG1367	3-phosphoglycerate kinase
B7G5G4	164	K	Phosphoglycerate kinase OS=Phaeodactylum tricornutum (strain CCAP 1055/1) OX=556484 GN=PHATRDRAFT_29157 PE=3 SV=1	PHATRDRAFT_29157	1	0.00840218	82.716	2	FYK(1)EETK	-0.055952	1	45274	chloroplast	K00927	PGK, pgk; phosphoglycerate kinase [EC:2.7.2.3]	map00010 Glycolysis / Gluconeogenesis; map00710 Carbon fixation in photosynthetic organisms; map01100 Metabolic pathways; map01110 Biosynthesis of secondary metabolites; map01200 Carbon metabolism; map01230 Biosynthesis of amino acids				PF00162	Phosphoglycerate kinase	G	KOG1367	3-phosphoglycerate kinase
B7G5G4	107	K	Phosphoglycerate kinase OS=Phaeodactylum tricornutum (strain CCAP 1055/1) OX=556484 GN=PHATRDRAFT_29157 PE=3 SV=1	PHATRDRAFT_29157	1	0.000370045	105.36	2	PK(1)DGPEDK	-0.85026	2	102020	chloroplast	K00927	PGK, pgk; phosphoglycerate kinase [EC:2.7.2.3]	map00010 Glycolysis / Gluconeogenesis; map00710 Carbon fixation in photosynthetic organisms; map01100 Metabolic pathways; map01110 Biosynthesis of secondary metabolites; map01200 Carbon metabolism; map01230 Biosynthesis of amino acids				PF00162	Phosphoglycerate kinase	G	KOG1367	3-phosphoglycerate kinase
B7G5G4	241	K	Phosphoglycerate kinase OS=Phaeodactylum tricornutum (strain CCAP 1055/1) OX=556484 GN=PHATRDRAFT_29157 PE=3 SV=1	PHATRDRAFT_29157	0.999999	0.0337994	69.327	2	KPMAAIVGGSK(1)VSSK	-2.0979	1	9354.9	chloroplast	K00927	PGK, pgk; phosphoglycerate kinase [EC:2.7.2.3]	map00010 Glycolysis / Gluconeogenesis; map00710 Carbon fixation in photosynthetic organisms; map01100 Metabolic pathways; map01110 Biosynthesis of secondary metabolites; map01200 Carbon metabolism; map01230 Biosynthesis of amino acids				PF00162	Phosphoglycerate kinase	G	KOG1367	3-phosphoglycerate kinase
B7G5G4	245	K	Phosphoglycerate kinase OS=Phaeodactylum tricornutum (strain CCAP 1055/1) OX=556484 GN=PHATRDRAFT_29157 PE=3 SV=1	PHATRDRAFT_29157	1	0.000363322	75.012	2	VSSK(1)ITVLEALLDK	-2.2941	1	13409	chloroplast	K00927	PGK, pgk; phosphoglycerate kinase [EC:2.7.2.3]	map00010 Glycolysis / Gluconeogenesis; map00710 Carbon fixation in photosynthetic organisms; map01100 Metabolic pathways; map01110 Biosynthesis of secondary metabolites; map01200 Carbon metabolism; map01230 Biosynthesis of amino acids				PF00162	Phosphoglycerate kinase	G	KOG1367	3-phosphoglycerate kinase
B7G5G4	93	K	Phosphoglycerate kinase OS=Phaeodactylum tricornutum (strain CCAP 1055/1) OX=556484 GN=PHATRDRAFT_29157 PE=3 SV=1	PHATRDRAFT_29157	1	4.10336e-07	112.73	2	NK(1)GAIVSVCSHLGR	-3.1529	1	5745.7	chloroplast	K00927	PGK, pgk; phosphoglycerate kinase [EC:2.7.2.3]	map00010 Glycolysis / Gluconeogenesis; map00710 Carbon fixation in photosynthetic organisms; map01100 Metabolic pathways; map01110 Biosynthesis of secondary metabolites; map01200 Carbon metabolism; map01230 Biosynthesis of amino acids				PF00162	Phosphoglycerate kinase	G	KOG1367	3-phosphoglycerate kinase
B7G5G4	91	K	Phosphoglycerate kinase OS=Phaeodactylum tricornutum (strain CCAP 1055/1) OX=556484 GN=PHATRDRAFT_29157 PE=3 SV=1	PHATRDRAFT_29157	1	0.00282757	43.168	2	SSIPTIEYLK(1)NK	-1.9437	1	44514	chloroplast	K00927	PGK, pgk; phosphoglycerate kinase [EC:2.7.2.3]	map00010 Glycolysis / Gluconeogenesis; map00710 Carbon fixation in photosynthetic organisms; map01100 Metabolic pathways; map01110 Biosynthesis of secondary metabolites; map01200 Carbon metabolism; map01230 Biosynthesis of amino acids				PF00162	Phosphoglycerate kinase	G	KOG1367	3-phosphoglycerate kinase
B7G5L8	112	K	Predicted protein OS=Phaeodactylum tricornutum (strain CCAP 1055/1) OX=556484 GN=PHATRDRAFT_47994 PE=4 SV=1	PHATRDRAFT_47994	1	0.0115616	62.88	2	DK(1)PICLAVR	-0.037887	1	19185	cytoplasm
B7G5L8	97	K	Predicted protein OS=Phaeodactylum tricornutum (strain CCAP 1055/1) OX=556484 GN=PHATRDRAFT_47994 PE=4 SV=1	PHATRDRAFT_47994	1	0.00138645	90.306	2	EVSNK(1)LLGMDR	-2.9289	2	155870	cytoplasm
B7G5L8	92	K	Predicted protein OS=Phaeodactylum tricornutum (strain CCAP 1055/1) OX=556484 GN=PHATRDRAFT_47994 PE=4 SV=1	PHATRDRAFT_47994	1	4.79978e-07	72.031	2	GDPLAGGVYIK(1)EVSNK	-1.1226	1	26356	cytoplasm
B7G5Q1	254	K	Glyceraldehyde-3-phosphate dehydrogenase OS=Phaeodactylum tricornutum (strain CCAP 1055/1) OX=556484 GN=GapC1 PE=3 SV=1	GapC1	1	0.00536496	49.485	2	AASGNIIPSSTGAAK(1)AVTK	-3.9242	1	101830	chloroplast	K00134	GAPDH, gapA; glyceraldehyde 3-phosphate dehydrogenase [EC:1.2.1.12]	map00010 Glycolysis / Gluconeogenesis; map00710 Carbon fixation in photosynthetic organisms; map01100 Metabolic pathways; map01110 Biosynthesis of secondary metabolites; map01200 Carbon metabolism; map01230 Biosynthesis of amino acids				PF00044; PF02800	Glyceraldehyde 3-phosphate dehydrogenase, NAD binding domain; Glyceraldehyde 3-phosphate dehydrogenase, C-terminal domain	G	KOG0657	Glyceraldehyde 3-phosphate dehydrogenase
B7G5Q1	258	K	Glyceraldehyde-3-phosphate dehydrogenase OS=Phaeodactylum tricornutum (strain CCAP 1055/1) OX=556484 GN=GapC1 PE=3 SV=1	GapC1	1	0.012481	70.195	2	AVTK(1)VIPSLVGK	-0.46328	2	129780	chloroplast	K00134	GAPDH, gapA; glyceraldehyde 3-phosphate dehydrogenase [EC:1.2.1.12]	map00010 Glycolysis / Gluconeogenesis; map00710 Carbon fixation in photosynthetic organisms; map01100 Metabolic pathways; map01110 Biosynthesis of secondary metabolites; map01200 Carbon metabolism; map01230 Biosynthesis of amino acids				PF00044; PF02800	Glyceraldehyde 3-phosphate dehydrogenase, NAD binding domain; Glyceraldehyde 3-phosphate dehydrogenase, C-terminal domain	G	KOG0657	Glyceraldehyde 3-phosphate dehydrogenase
B7G5Q1	266	K	Glyceraldehyde-3-phosphate dehydrogenase OS=Phaeodactylum tricornutum (strain CCAP 1055/1) OX=556484 GN=GapC1 PE=3 SV=1	GapC1	1	0.0020244	61.042	2	VIPSLVGK(1)ITGMAFR	0.8453	1	10049	chloroplast	K00134	GAPDH, gapA; glyceraldehyde 3-phosphate dehydrogenase [EC:1.2.1.12]	map00010 Glycolysis / Gluconeogenesis; map00710 Carbon fixation in photosynthetic organisms; map01100 Metabolic pathways; map01110 Biosynthesis of secondary metabolites; map01200 Carbon metabolism; map01230 Biosynthesis of amino acids				PF00044; PF02800	Glyceraldehyde 3-phosphate dehydrogenase, NAD binding domain; Glyceraldehyde 3-phosphate dehydrogenase, C-terminal domain	G	KOG0657	Glyceraldehyde 3-phosphate dehydrogenase
B7G5Q1	155	K	Glyceraldehyde-3-phosphate dehydrogenase OS=Phaeodactylum tricornutum (strain CCAP 1055/1) OX=556484 GN=GapC1 PE=3 SV=1	GapC1	1	0.00717603	86.838	2	ESAQSIIDGGAK(1)K	0.1745	2	99571	chloroplast	K00134	GAPDH, gapA; glyceraldehyde 3-phosphate dehydrogenase [EC:1.2.1.12]	map00010 Glycolysis / Gluconeogenesis; map00710 Carbon fixation in photosynthetic organisms; map01100 Metabolic pathways; map01110 Biosynthesis of secondary metabolites; map01200 Carbon metabolism; map01230 Biosynthesis of amino acids				PF00044; PF02800	Glyceraldehyde 3-phosphate dehydrogenase, NAD binding domain; Glyceraldehyde 3-phosphate dehydrogenase, C-terminal domain	G	KOG0657	Glyceraldehyde 3-phosphate dehydrogenase
B7G5Q1	376	K	Glyceraldehyde-3-phosphate dehydrogenase OS=Phaeodactylum tricornutum (strain CCAP 1055/1) OX=556484 GN=GapC1 PE=3 SV=1	GapC1	1	0.000123564	85.716	2	HVAAVDAK(1)IK	0.37797	1	96849	chloroplast	K00134	GAPDH, gapA; glyceraldehyde 3-phosphate dehydrogenase [EC:1.2.1.12]	map00010 Glycolysis / Gluconeogenesis; map00710 Carbon fixation in photosynthetic organisms; map01100 Metabolic pathways; map01110 Biosynthesis of secondary metabolites; map01200 Carbon metabolism; map01230 Biosynthesis of amino acids				PF00044; PF02800	Glyceraldehyde 3-phosphate dehydrogenase, NAD binding domain; Glyceraldehyde 3-phosphate dehydrogenase, C-terminal domain	G	KOG0657	Glyceraldehyde 3-phosphate dehydrogenase
B7G5Q1	290	K	Glyceraldehyde-3-phosphate dehydrogenase OS=Phaeodactylum tricornutum (strain CCAP 1055/1) OX=556484 GN=GapC1 PE=3 SV=1	GapC1	1	1.42568e-23	137.39	2	LEK(1)STTYEEICAVIK	1.1133	1	18630	chloroplast	K00134	GAPDH, gapA; glyceraldehyde 3-phosphate dehydrogenase [EC:1.2.1.12]	map00010 Glycolysis / Gluconeogenesis; map00710 Carbon fixation in photosynthetic organisms; map01100 Metabolic pathways; map01110 Biosynthesis of secondary metabolites; map01200 Carbon metabolism; map01230 Biosynthesis of amino acids				PF00044; PF02800	Glyceraldehyde 3-phosphate dehydrogenase, NAD binding domain; Glyceraldehyde 3-phosphate dehydrogenase, C-terminal domain	G	KOG0657	Glyceraldehyde 3-phosphate dehydrogenase
B7G5Q1	368	K	Glyceraldehyde-3-phosphate dehydrogenase OS=Phaeodactylum tricornutum (strain CCAP 1055/1) OX=556484 GN=GapC1 PE=3 SV=1	GapC1	1	0.000230246	85.081	2	VVDLMK(1)HVAAVDAK	-2.8112	1	72658	chloroplast	K00134	GAPDH, gapA; glyceraldehyde 3-phosphate dehydrogenase [EC:1.2.1.12]	map00010 Glycolysis / Gluconeogenesis; map00710 Carbon fixation in photosynthetic organisms; map01100 Metabolic pathways; map01110 Biosynthesis of secondary metabolites; map01200 Carbon metabolism; map01230 Biosynthesis of amino acids				PF00044; PF02800	Glyceraldehyde 3-phosphate dehydrogenase, NAD binding domain; Glyceraldehyde 3-phosphate dehydrogenase, C-terminal domain	G	KOG0657	Glyceraldehyde 3-phosphate dehydrogenase
B7G5Q1	93	K	Glyceraldehyde-3-phosphate dehydrogenase OS=Phaeodactylum tricornutum (strain CCAP 1055/1) OX=556484 GN=GapC1 PE=3 SV=1	GapC1	1	1.24616e-05	125.5	2	YDTIHGK(1)AK	-0.18988	1	36704	chloroplast	K00134	GAPDH, gapA; glyceraldehyde 3-phosphate dehydrogenase [EC:1.2.1.12]	map00010 Glycolysis / Gluconeogenesis; map00710 Carbon fixation in photosynthetic organisms; map01100 Metabolic pathways; map01110 Biosynthesis of secondary metabolites; map01200 Carbon metabolism; map01230 Biosynthesis of amino acids				PF00044; PF02800	Glyceraldehyde 3-phosphate dehydrogenase, NAD binding domain; Glyceraldehyde 3-phosphate dehydrogenase, C-terminal domain	G	KOG0657	Glyceraldehyde 3-phosphate dehydrogenase
B7G5Q7	7	K	Predicted protein OS=Phaeodactylum tricornutum (strain CCAP 1055/1) OX=556484 GN=PHATRDRAFT_48029 PE=4 SV=1	PHATRDRAFT_48029	1	0.0224862	54.056	2	SETSRK(1)R	-9.0212	1	21150	mitochondria
B7G5S7	71	K	Protein fucoxanthin chlorophyll a/c protein OS=Phaeodactylum tricornutum (strain CCAP 1055/1) OX=556484 GN=Lhcf6 PE=4 SV=1	Lhcf6	1	0.00125431	90.308	2	FVELK(1)HGR	-0.2644	1	44219	chloroplast	K08907	LHCA1; light-harvesting complex I chlorophyll a/b binding protein 1	map00196 Photosynthesis - antenna proteins; map01100 Metabolic pathways
B7G5Y2	11	K	14-3-3-like protein (Fragment) OS=Phaeodactylum tricornutum (strain CCAP 1055/1) OX=556484 GN=PHATRDRAFT_5651 PE=3 SV=1	PHATRDRAFT_5651	1	0.00364494	69.716	2	AK(1)LAEQAER	0.99464	1	21635	plasma membrane	K06630	YWHAE; 14-3-3 protein epsilon			GO:0005622 intracellular; GO:0005623 cell; GO:0005737 cytoplasm; GO:0031410 cytoplasmic vesicle; GO:0031982 vesicle; GO:0042470 melanosome; GO:0043226 organelle; GO:0043227 membrane-bounded organelle; GO:0043229 intracellular organelle; GO:0048770 pigment granule; GO:0097708 intracellular vesicle;		PF00244	14-3-3 protein	O	KOG0841	Multifunctional chaperone (14-3-3 family)
B7G5Y2	68	K	14-3-3-like protein (Fragment) OS=Phaeodactylum tricornutum (strain CCAP 1055/1) OX=556484 GN=PHATRDRAFT_5651 PE=3 SV=1	PHATRDRAFT_5651	1	1.44056e-09	143.22	2	VVTSIEQK(1)GDPDK	-0.036975	1	27549	plasma membrane	K06630	YWHAE; 14-3-3 protein epsilon			GO:0005622 intracellular; GO:0005623 cell; GO:0005737 cytoplasm; GO:0031410 cytoplasmic vesicle; GO:0031982 vesicle; GO:0042470 melanosome; GO:0043226 organelle; GO:0043227 membrane-bounded organelle; GO:0043229 intracellular organelle; GO:0048770 pigment granule; GO:0097708 intracellular vesicle;		PF00244	14-3-3 protein	O	KOG0841	Multifunctional chaperone (14-3-3 family)
B7G651	130	K	Predicted protein OS=Phaeodactylum tricornutum (strain CCAP 1055/1) OX=556484 GN=PHATRDRAFT_38534 PE=4 SV=1	PHATRDRAFT_38534	1	0.0389106	47.349	2	ALK(1)NDAEK	2.1629	1	8537.3	chloroplast				GO:0006950 response to stress; GO:0006979 response to oxidative stress; GO:0008152 metabolic process; GO:0009636 response to toxic substance; GO:0009987 cellular process; GO:0010035 response to inorganic substance; GO:0010038 response to metal ion; GO:0042221 response to chemical; GO:0046686 response to cadmium ion; GO:0050896 response to stimulus; GO:0051716 cellular response to stimulus; GO:005…	GO:0005622 intracellular; GO:0005623 cell; GO:0005737 cytoplasm; GO:0005739 mitochondrion; GO:0005759 mitochondrial matrix; GO:0031974 membrane-enclosed lumen; GO:0043226 organelle; GO:0043227 membrane-bounded organelle; GO:0043229 intracellular organelle; GO:0043231 intracellular membrane-bounded organelle; GO:0043233 organelle lumen; GO:0070013 intracellular organelle lumen;	GO:0003824 catalytic activity; GO:0004601 peroxidase activity; GO:0016209 antioxidant activity; GO:0016491 oxidoreductase activity; GO:0016684 oxidoreductase activity, acting on peroxide as acceptor;	PF08534	Redoxin	O	KOG0541	Alkyl hydroperoxide reductase/peroxiredoxin
B7G6H0	86	K	Phosphoglycerate kinase OS=Phaeodactylum tricornutum (strain CCAP 1055/1) OX=556484 GN=PHATRDRAFT_51125 PE=3 SV=1	PHATRDRAFT_51125	1	0.00620973	65.879	2	LVQK(1)AADDEETR	0.28593	1	14672	cytoplasm	K00927	PGK, pgk; phosphoglycerate kinase [EC:2.7.2.3]	map00010 Glycolysis / Gluconeogenesis; map00710 Carbon fixation in photosynthetic organisms; map01100 Metabolic pathways; map01110 Biosynthesis of secondary metabolites; map01200 Carbon metabolism; map01230 Biosynthesis of amino acids				PF00162	Phosphoglycerate kinase	G	KOG1367	3-phosphoglycerate kinase
B7G6K6	259	K	Glyceraldehyde-3-phosphate dehydrogenase OS=Phaeodactylum tricornutum (strain CCAP 1055/1) OX=556484 GN=GapC2a PE=3 SV=1	GapC2a	1	0.0237084	47.334	2	AVSAAELK(1)AALK	0.85549	1	52478	cytoplasm	K00134	GAPDH, gapA; glyceraldehyde 3-phosphate dehydrogenase [EC:1.2.1.12]	map00010 Glycolysis / Gluconeogenesis; map00710 Carbon fixation in photosynthetic organisms; map01100 Metabolic pathways; map01110 Biosynthesis of secondary metabolites; map01200 Carbon metabolism; map01230 Biosynthesis of amino acids	GO:0005975 carbohydrate metabolic process; GO:0006082 organic acid metabolic process; GO:0006090 pyruvate metabolic process; GO:0006091 generation of precursor metabolites and energy; GO:0006096 glycolytic process; GO:0006139 nucleobase-containing compound metabolic process; GO:0006163 purine nucleotide metabolic process; GO:0006164 purine nucleotide biosynthetic process; GO:0006165 nucleoside di…	GO:0005622 intracellular; GO:0005623 cell; GO:0005737 cytoplasm; GO:0005829 cytosol;	GO:0000166 nucleotide binding; GO:0003824 catalytic activity; GO:0004365 glyceraldehyde-3-phosphate dehydrogenase (NAD+) (phosphorylating) activity; GO:0005488 binding; GO:0016491 oxidoreductase activity; GO:0016620 oxidoreductase activity, acting on the aldehyde or oxo group of donors, NAD or NADP as acceptor; GO:0016903 oxidoreductase activity, acting on the aldehyde or oxo group of donors; GO:…	PF00044; PF02800	Glyceraldehyde 3-phosphate dehydrogenase, NAD binding domain; Glyceraldehyde 3-phosphate dehydrogenase, C-terminal domain	G	KOG0657	Glyceraldehyde 3-phosphate dehydrogenase
B7G6K6	264	K	Glyceraldehyde-3-phosphate dehydrogenase OS=Phaeodactylum tricornutum (strain CCAP 1055/1) OX=556484 GN=GapC2a PE=3 SV=1	GapC2a	1	0.0614164	79.809	2	K(1)ASEGPMK	-1.2868	1	5826.7	cytoplasm	K00134	GAPDH, gapA; glyceraldehyde 3-phosphate dehydrogenase [EC:1.2.1.12]	map00010 Glycolysis / Gluconeogenesis; map00710 Carbon fixation in photosynthetic organisms; map01100 Metabolic pathways; map01110 Biosynthesis of secondary metabolites; map01200 Carbon metabolism; map01230 Biosynthesis of amino acids	GO:0005975 carbohydrate metabolic process; GO:0006082 organic acid metabolic process; GO:0006090 pyruvate metabolic process; GO:0006091 generation of precursor metabolites and energy; GO:0006096 glycolytic process; GO:0006139 nucleobase-containing compound metabolic process; GO:0006163 purine nucleotide metabolic process; GO:0006164 purine nucleotide biosynthetic process; GO:0006165 nucleoside di…	GO:0005622 intracellular; GO:0005623 cell; GO:0005737 cytoplasm; GO:0005829 cytosol;	GO:0000166 nucleotide binding; GO:0003824 catalytic activity; GO:0004365 glyceraldehyde-3-phosphate dehydrogenase (NAD+) (phosphorylating) activity; GO:0005488 binding; GO:0016491 oxidoreductase activity; GO:0016620 oxidoreductase activity, acting on the aldehyde or oxo group of donors, NAD or NADP as acceptor; GO:0016903 oxidoreductase activity, acting on the aldehyde or oxo group of donors; GO:…	PF00044; PF02800	Glyceraldehyde 3-phosphate dehydrogenase, NAD binding domain; Glyceraldehyde 3-phosphate dehydrogenase, C-terminal domain	G	KOG0657	Glyceraldehyde 3-phosphate dehydrogenase
B7G6K6	215	K	Glyceraldehyde-3-phosphate dehydrogenase OS=Phaeodactylum tricornutum (strain CCAP 1055/1) OX=556484 GN=GapC2a PE=3 SV=1	GapC2a	1	0.00129655	73.502	2	SSLANLIPASTGAAK(1)AVGK	-1.0937	1	98204	cytoplasm	K00134	GAPDH, gapA; glyceraldehyde 3-phosphate dehydrogenase [EC:1.2.1.12]	map00010 Glycolysis / Gluconeogenesis; map00710 Carbon fixation in photosynthetic organisms; map01100 Metabolic pathways; map01110 Biosynthesis of secondary metabolites; map01200 Carbon metabolism; map01230 Biosynthesis of amino acids	GO:0005975 carbohydrate metabolic process; GO:0006082 organic acid metabolic process; GO:0006090 pyruvate metabolic process; GO:0006091 generation of precursor metabolites and energy; GO:0006096 glycolytic process; GO:0006139 nucleobase-containing compound metabolic process; GO:0006163 purine nucleotide metabolic process; GO:0006164 purine nucleotide biosynthetic process; GO:0006165 nucleoside di…	GO:0005622 intracellular; GO:0005623 cell; GO:0005737 cytoplasm; GO:0005829 cytosol;	GO:0000166 nucleotide binding; GO:0003824 catalytic activity; GO:0004365 glyceraldehyde-3-phosphate dehydrogenase (NAD+) (phosphorylating) activity; GO:0005488 binding; GO:0016491 oxidoreductase activity; GO:0016620 oxidoreductase activity, acting on the aldehyde or oxo group of donors, NAD or NADP as acceptor; GO:0016903 oxidoreductase activity, acting on the aldehyde or oxo group of donors; GO:…	PF00044; PF02800	Glyceraldehyde 3-phosphate dehydrogenase, NAD binding domain; Glyceraldehyde 3-phosphate dehydrogenase, C-terminal domain	G	KOG0657	Glyceraldehyde 3-phosphate dehydrogenase
B7G6K6	251	K	Glyceraldehyde-3-phosphate dehydrogenase OS=Phaeodactylum tricornutum (strain CCAP 1055/1) OX=556484 GN=GapC2a PE=3 SV=1	GapC2a	1	0.00271135	90.306	2	TEK(1)AVSAAELK	0.069854	1	60442	cytoplasm	K00134	GAPDH, gapA; glyceraldehyde 3-phosphate dehydrogenase [EC:1.2.1.12]	map00010 Glycolysis / Gluconeogenesis; map00710 Carbon fixation in photosynthetic organisms; map01100 Metabolic pathways; map01110 Biosynthesis of secondary metabolites; map01200 Carbon metabolism; map01230 Biosynthesis of amino acids	GO:0005975 carbohydrate metabolic process; GO:0006082 organic acid metabolic process; GO:0006090 pyruvate metabolic process; GO:0006091 generation of precursor metabolites and energy; GO:0006096 glycolytic process; GO:0006139 nucleobase-containing compound metabolic process; GO:0006163 purine nucleotide metabolic process; GO:0006164 purine nucleotide biosynthetic process; GO:0006165 nucleoside di…	GO:0005622 intracellular; GO:0005623 cell; GO:0005737 cytoplasm; GO:0005829 cytosol;	GO:0000166 nucleotide binding; GO:0003824 catalytic activity; GO:0004365 glyceraldehyde-3-phosphate dehydrogenase (NAD+) (phosphorylating) activity; GO:0005488 binding; GO:0016491 oxidoreductase activity; GO:0016620 oxidoreductase activity, acting on the aldehyde or oxo group of donors, NAD or NADP as acceptor; GO:0016903 oxidoreductase activity, acting on the aldehyde or oxo group of donors; GO:…	PF00044; PF02800	Glyceraldehyde 3-phosphate dehydrogenase, NAD binding domain; Glyceraldehyde 3-phosphate dehydrogenase, C-terminal domain	G	KOG0657	Glyceraldehyde 3-phosphate dehydrogenase
B7G6Q6	116	K	GLNA, glutamine synthase OS=Phaeodactylum tricornutum (strain CCAP 1055/1) OX=556484 GN=GLNA PE=3 SV=1	GLNA	1	1.41492e-06	115.04	2	FDK(1)NNEIVQDFK	1.7242	1	40710	mitochondria	K01915	glnA, GLUL; glutamine synthetase [EC:6.3.1.2]	map00220 Arginine biosynthesis; map00250 Alanine, aspartate and glutamate metabolism; map00630 Glyoxylate and dicarboxylate metabolism; map00910 Nitrogen metabolism; map01100 Metabolic pathways; map01230 Biosynthesis of amino acids				PF00120	Glutamine synthetase, catalytic domain
B7G6Q6	125	K	GLNA, glutamine synthase OS=Phaeodactylum tricornutum (strain CCAP 1055/1) OX=556484 GN=GLNA PE=3 SV=1	GLNA	1	0.0695247	44.598	2	NNEIVQDFK(1)GK	-1.1277	1	13978	mitochondria	K01915	glnA, GLUL; glutamine synthetase [EC:6.3.1.2]	map00220 Arginine biosynthesis; map00250 Alanine, aspartate and glutamate metabolism; map00630 Glyoxylate and dicarboxylate metabolism; map00910 Nitrogen metabolism; map01100 Metabolic pathways; map01230 Biosynthesis of amino acids				PF00120	Glutamine synthetase, catalytic domain
B7G6Q6	640	K	GLNA, glutamine synthase OS=Phaeodactylum tricornutum (strain CCAP 1055/1) OX=556484 GN=GLNA PE=3 SV=1	GLNA	1	0.00673057	65.933	2	LK(1)TALAEIAK	-0.2938	1	33454	mitochondria	K01915	glnA, GLUL; glutamine synthetase [EC:6.3.1.2]	map00220 Arginine biosynthesis; map00250 Alanine, aspartate and glutamate metabolism; map00630 Glyoxylate and dicarboxylate metabolism; map00910 Nitrogen metabolism; map01100 Metabolic pathways; map01230 Biosynthesis of amino acids				PF00120	Glutamine synthetase, catalytic domain
B7G6Q6	571	K	GLNA, glutamine synthase OS=Phaeodactylum tricornutum (strain CCAP 1055/1) OX=556484 GN=GLNA PE=3 SV=1	GLNA	1	0.001118	62.454	2	LTHDK(1)NIALFEK	0.25163	2	14549	mitochondria	K01915	glnA, GLUL; glutamine synthetase [EC:6.3.1.2]	map00220 Arginine biosynthesis; map00250 Alanine, aspartate and glutamate metabolism; map00630 Glyoxylate and dicarboxylate metabolism; map00910 Nitrogen metabolism; map01100 Metabolic pathways; map01230 Biosynthesis of amino acids				PF00120	Glutamine synthetase, catalytic domain
B7G6Q6	249	K	GLNA, glutamine synthase OS=Phaeodactylum tricornutum (strain CCAP 1055/1) OX=556484 GN=GLNA PE=3 SV=1	GLNA	1	0.00965564	60.589	2	TLIGK(1)SAPR	-0.1026	1	11471	mitochondria	K01915	glnA, GLUL; glutamine synthetase [EC:6.3.1.2]	map00220 Arginine biosynthesis; map00250 Alanine, aspartate and glutamate metabolism; map00630 Glyoxylate and dicarboxylate metabolism; map00910 Nitrogen metabolism; map01100 Metabolic pathways; map01230 Biosynthesis of amino acids				PF00120	Glutamine synthetase, catalytic domain
B7G6S9	171	K	Predicted protein (Fragment) OS=Phaeodactylum tricornutum (strain CCAP 1055/1) OX=556484 GN=PHATRDRAFT_6062 PE=4 SV=1	PHATRDRAFT_6062	1	0.00109193	82.716	2	QLQEVK(1)HAR	0.13807	1	15703	nucleus	K08907	LHCA1; light-harvesting complex I chlorophyll a/b binding protein 1	map00196 Photosynthesis - antenna proteins; map01100 Metabolic pathways	GO:0006091 generation of precursor metabolites and energy; GO:0008152 metabolic process; GO:0009314 response to radiation; GO:0009416 response to light stimulus; GO:0009628 response to abiotic stimulus; GO:0009637 response to blue light; GO:0009639 response to red or far red light; GO:0009765 photosynthesis, light harvesting; GO:0009768 photosynthesis, light harvesting in photosystem I; GO:000998…	GO:0005622 intracellular; GO:0005623 cell; GO:0005737 cytoplasm; GO:0009507 chloroplast; GO:0009526 plastid envelope; GO:0009532 plastid stroma; GO:0009534 chloroplast thylakoid; GO:0009535 chloroplast thylakoid membrane; GO:0009536 plastid; GO:0009570 chloroplast stroma; GO:0009579 thylakoid; GO:0009941 chloroplast envelope; GO:0010287 plastoglobule; GO:0016020 membrane; GO:0031967 organelle env…	GO:0005488 binding; GO:0016168 chlorophyll binding; GO:0031409 pigment binding; GO:0043167 ion binding; GO:0043168 anion binding; GO:0046906 tetrapyrrole binding; GO:0048037 cofactor binding; GO:0097159 organic cyclic compound binding; GO:1901363 heterocyclic compound binding;
B7G710	42	K	GrpE protein homolog (Fragment) OS=Phaeodactylum tricornutum (strain CCAP 1055/1) OX=556484 GN=PHATRDRAFT_15032 PE=3 SV=1	PHATRDRAFT_15032	1	0.00323707	47.349	2	LYAIK(1)SFAK	1.8737	1	9029.4	chloroplast	K03687	GRPE; molecular chaperone GrpE							O	KOG3003	Molecular chaperone of the GrpE family
B7G753	179	K	Peroxiredoxin OS=Phaeodactylum tricornutum (strain CCAP 1055/1) OX=556484 GN=PHATRDRAFT_56578 PE=3 SV=1	PHATRDRAFT_56578	1	0.00405548	45.939	2	FSLIAEDGK(1)VTK	-2.3783	1	25663	chloroplast	K03386	PRDX2_4, ahpC; peroxiredoxin (alkyl hydroperoxide reductase subunit C) [EC:1.11.1.15]		GO:0006950 response to stress; GO:0006979 response to oxidative stress; GO:0008152 metabolic process; GO:0009636 response to toxic substance; GO:0009987 cellular process; GO:0010035 response to inorganic substance; GO:0010038 response to metal ion; GO:0019725 cellular homeostasis; GO:0033554 cellular response to stress; GO:0034599 cellular response to oxidative stress; GO:0042221 response to chem…	GO:0005622 intracellular; GO:0005623 cell; GO:0005737 cytoplasm; GO:0005829 cytosol; GO:0005886 plasma membrane; GO:0016020 membrane; GO:0071944 cell periphery;	GO:0003824 catalytic activity; GO:0004601 peroxidase activity; GO:0005488 binding; GO:0008379 thioredoxin peroxidase activity; GO:0016209 antioxidant activity; GO:0016491 oxidoreductase activity; GO:0016684 oxidoreductase activity, acting on peroxide as acceptor; GO:0019863 IgE binding; GO:0019865 immunoglobulin binding; GO:0044877 protein-containing complex binding; GO:0051920 peroxiredoxin acti…	PF08534	Redoxin	O	KOG0541	Alkyl hydroperoxide reductase/peroxiredoxin
B7G753	182	K	Peroxiredoxin OS=Phaeodactylum tricornutum (strain CCAP 1055/1) OX=556484 GN=PHATRDRAFT_56578 PE=3 SV=1	PHATRDRAFT_56578	1	0.0213224	46.447	2	VTK(1)YFSSAK	-0.18324	1	11473	chloroplast	K03386	PRDX2_4, ahpC; peroxiredoxin (alkyl hydroperoxide reductase subunit C) [EC:1.11.1.15]		GO:0006950 response to stress; GO:0006979 response to oxidative stress; GO:0008152 metabolic process; GO:0009636 response to toxic substance; GO:0009987 cellular process; GO:0010035 response to inorganic substance; GO:0010038 response to metal ion; GO:0019725 cellular homeostasis; GO:0033554 cellular response to stress; GO:0034599 cellular response to oxidative stress; GO:0042221 response to chem…	GO:0005622 intracellular; GO:0005623 cell; GO:0005737 cytoplasm; GO:0005829 cytosol; GO:0005886 plasma membrane; GO:0016020 membrane; GO:0071944 cell periphery;	GO:0003824 catalytic activity; GO:0004601 peroxidase activity; GO:0005488 binding; GO:0008379 thioredoxin peroxidase activity; GO:0016209 antioxidant activity; GO:0016491 oxidoreductase activity; GO:0016684 oxidoreductase activity, acting on peroxide as acceptor; GO:0019863 IgE binding; GO:0019865 immunoglobulin binding; GO:0044877 protein-containing complex binding; GO:0051920 peroxiredoxin acti…	PF08534	Redoxin	O	KOG0541	Alkyl hydroperoxide reductase/peroxiredoxin
B7G753	79	K	Peroxiredoxin OS=Phaeodactylum tricornutum (strain CCAP 1055/1) OX=556484 GN=PHATRDRAFT_56578 PE=3 SV=1	PHATRDRAFT_56578	1	0.0168639	90.308	2	IVDLIAGK(1)K	1.1694	1	23550	chloroplast	K03386	PRDX2_4, ahpC; peroxiredoxin (alkyl hydroperoxide reductase subunit C) [EC:1.11.1.15]		GO:0006950 response to stress; GO:0006979 response to oxidative stress; GO:0008152 metabolic process; GO:0009636 response to toxic substance; GO:0009987 cellular process; GO:0010035 response to inorganic substance; GO:0010038 response to metal ion; GO:0019725 cellular homeostasis; GO:0033554 cellular response to stress; GO:0034599 cellular response to oxidative stress; GO:0042221 response to chem…	GO:0005622 intracellular; GO:0005623 cell; GO:0005737 cytoplasm; GO:0005829 cytosol; GO:0005886 plasma membrane; GO:0016020 membrane; GO:0071944 cell periphery;	GO:0003824 catalytic activity; GO:0004601 peroxidase activity; GO:0005488 binding; GO:0008379 thioredoxin peroxidase activity; GO:0016209 antioxidant activity; GO:0016491 oxidoreductase activity; GO:0016684 oxidoreductase activity, acting on peroxide as acceptor; GO:0019863 IgE binding; GO:0019865 immunoglobulin binding; GO:0044877 protein-containing complex binding; GO:0051920 peroxiredoxin acti…	PF08534	Redoxin	O	KOG0541	Alkyl hydroperoxide reductase/peroxiredoxin
B7G7S4	2078	K	Acetyl-coa carboxylase OS=Phaeodactylum tricornutum (strain CCAP 1055/1) OX=556484 GN=ACC1 PE=4 SV=1	ACC1	1	0.000746853	83.438	2	AAGVQAK(1)IDALK	0.84702	1	29217	chloroplast	K11262	ACACA; acetyl-CoA carboxylase / biotin carboxylase 1 [EC:6.4.1.2 6.3.4.14 2.1.3.15]	map00061 Fatty acid biosynthesis; map00620 Pyruvate metabolism; map00640 Propanoate metabolism; map01100 Metabolic pathways; map01110 Biosynthesis of secondary metabolites; map01212 Fatty acid metabolism				PF00289; PF02786; PF02785; PF00364	Carbamoyl-phosphate synthase L chain, N-terminal domain; Carbamoyl-phosphate synthase L chain, ATP binding domain; Biotin carboxylase C-terminal domain; Biotin-requiring enzyme	I	KOG0368	Acetyl-CoA carboxylase
B7G7S4	1259	K	Acetyl-coa carboxylase OS=Phaeodactylum tricornutum (strain CCAP 1055/1) OX=556484 GN=ACC1 PE=4 SV=1	ACC1	1	4.45504e-10	112.95	2	AQSNSK(1)VNLQSSSR	-1.5685	1	5503.8	chloroplast	K11262	ACACA; acetyl-CoA carboxylase / biotin carboxylase 1 [EC:6.4.1.2 6.3.4.14 2.1.3.15]	map00061 Fatty acid biosynthesis; map00620 Pyruvate metabolism; map00640 Propanoate metabolism; map01100 Metabolic pathways; map01110 Biosynthesis of secondary metabolites; map01212 Fatty acid metabolism				PF00289; PF02786; PF02785; PF00364	Carbamoyl-phosphate synthase L chain, N-terminal domain; Carbamoyl-phosphate synthase L chain, ATP binding domain; Biotin carboxylase C-terminal domain; Biotin-requiring enzyme	I	KOG0368	Acetyl-CoA carboxylase
B7G7S4	294	K	Acetyl-coa carboxylase OS=Phaeodactylum tricornutum (strain CCAP 1055/1) OX=556484 GN=ACC1 PE=4 SV=1	ACC1	1	0.0248969	52.591	2	ASEGGGGK(1)GIR	-0.50694	1	13316	chloroplast	K11262	ACACA; acetyl-CoA carboxylase / biotin carboxylase 1 [EC:6.4.1.2 6.3.4.14 2.1.3.15]	map00061 Fatty acid biosynthesis; map00620 Pyruvate metabolism; map00640 Propanoate metabolism; map01100 Metabolic pathways; map01110 Biosynthesis of secondary metabolites; map01212 Fatty acid metabolism				PF00289; PF02786; PF02785; PF00364	Carbamoyl-phosphate synthase L chain, N-terminal domain; Carbamoyl-phosphate synthase L chain, ATP binding domain; Biotin carboxylase C-terminal domain; Biotin-requiring enzyme	I	KOG0368	Acetyl-CoA carboxylase
B7G7S4	2071	K	Acetyl-coa carboxylase OS=Phaeodactylum tricornutum (strain CCAP 1055/1) OX=556484 GN=ACC1 PE=4 SV=1	ACC1	1	0.036107	51.864	2	AVK(1)AAGVQAK	-0.58453	1	10645	chloroplast	K11262	ACACA; acetyl-CoA carboxylase / biotin carboxylase 1 [EC:6.4.1.2 6.3.4.14 2.1.3.15]	map00061 Fatty acid biosynthesis; map00620 Pyruvate metabolism; map00640 Propanoate metabolism; map01100 Metabolic pathways; map01110 Biosynthesis of secondary metabolites; map01212 Fatty acid metabolism				PF00289; PF02786; PF02785; PF00364	Carbamoyl-phosphate synthase L chain, N-terminal domain; Carbamoyl-phosphate synthase L chain, ATP binding domain; Biotin carboxylase C-terminal domain; Biotin-requiring enzyme	I	KOG0368	Acetyl-CoA carboxylase
B7G7S4	1320	K	Acetyl-coa carboxylase OS=Phaeodactylum tricornutum (strain CCAP 1055/1) OX=556484 GN=ACC1 PE=4 SV=1	ACC1	1	3.80004e-16	130.78	2	IASK(1)SEDGSPIVQNVR	-3.6868	1	11983	chloroplast	K11262	ACACA; acetyl-CoA carboxylase / biotin carboxylase 1 [EC:6.4.1.2 6.3.4.14 2.1.3.15]	map00061 Fatty acid biosynthesis; map00620 Pyruvate metabolism; map00640 Propanoate metabolism; map01100 Metabolic pathways; map01110 Biosynthesis of secondary metabolites; map01212 Fatty acid metabolism				PF00289; PF02786; PF02785; PF00364	Carbamoyl-phosphate synthase L chain, N-terminal domain; Carbamoyl-phosphate synthase L chain, ATP binding domain; Biotin carboxylase C-terminal domain; Biotin-requiring enzyme	I	KOG0368	Acetyl-CoA carboxylase
B7G7S4	1540	K	Acetyl-coa carboxylase OS=Phaeodactylum tricornutum (strain CCAP 1055/1) OX=556484 GN=ACC1 PE=4 SV=1	ACC1	1	0.000536244	73.655	2	INIK(1)FNDPTNPNK	-1.4761	1	10620	chloroplast	K11262	ACACA; acetyl-CoA carboxylase / biotin carboxylase 1 [EC:6.4.1.2 6.3.4.14 2.1.3.15]	map00061 Fatty acid biosynthesis; map00620 Pyruvate metabolism; map00640 Propanoate metabolism; map01100 Metabolic pathways; map01110 Biosynthesis of secondary metabolites; map01212 Fatty acid metabolism				PF00289; PF02786; PF02785; PF00364	Carbamoyl-phosphate synthase L chain, N-terminal domain; Carbamoyl-phosphate synthase L chain, ATP binding domain; Biotin carboxylase C-terminal domain; Biotin-requiring enzyme	I	KOG0368	Acetyl-CoA carboxylase
B7G7S4	738	K	Acetyl-coa carboxylase OS=Phaeodactylum tricornutum (strain CCAP 1055/1) OX=556484 GN=ACC1 PE=4 SV=1	ACC1	1	0.00410659	62.88	2	TDVTGK(1)VVR	0.26451	1	13800	chloroplast	K11262	ACACA; acetyl-CoA carboxylase / biotin carboxylase 1 [EC:6.4.1.2 6.3.4.14 2.1.3.15]	map00061 Fatty acid biosynthesis; map00620 Pyruvate metabolism; map00640 Propanoate metabolism; map01100 Metabolic pathways; map01110 Biosynthesis of secondary metabolites; map01212 Fatty acid metabolism				PF00289; PF02786; PF02785; PF00364	Carbamoyl-phosphate synthase L chain, N-terminal domain; Carbamoyl-phosphate synthase L chain, ATP binding domain; Biotin carboxylase C-terminal domain; Biotin-requiring enzyme	I	KOG0368	Acetyl-CoA carboxylase
B7G7Y1	7	K	Predicted protein OS=Phaeodactylum tricornutum (strain CCAP 1055/1) OX=556484 GN=PHATRDRAFT_15211 PE=4 SV=1	PHATRDRAFT_15211	1	0.00496105	81.163	2	ADGPQK(1)GVVK	1.0773	1	8302.2	chloroplast	K18754	LIN28; protein lin-28					PF00313	'Cold-shock' DNA-binding domain	J	KOG3070	Predicted RNA-binding protein containing PIN domain and invovled in translation or RNA processing
B7G7Y1	65	K	Predicted protein OS=Phaeodactylum tricornutum (strain CCAP 1055/1) OX=556484 GN=PHATRDRAFT_15211 PE=4 SV=1	PHATRDRAFT_15211	1	0.000676701	47.113	3	K(1)AVQVTGPGGEEVQGAPFRPSNDYDSY	-0.19342	1	7361.8	chloroplast	K18754	LIN28; protein lin-28					PF00313	'Cold-shock' DNA-binding domain	J	KOG3070	Predicted RNA-binding protein containing PIN domain and invovled in translation or RNA processing
B7G833	559	K	Predicted protein OS=Phaeodactylum tricornutum (strain CCAP 1055/1) OX=556484 GN=PHATRDRAFT_48680 PE=4 SV=1	PHATRDRAFT_48680	1	0.0107934	77.157	2	K(1)TGVQGLTAPAR	-0.16435	1	8989.3	chloroplast							PF00149	Calcineurin-like phosphoesterase
B7G8A9	122	K	Predicted protein OS=Phaeodactylum tricornutum (strain CCAP 1055/1) OX=556484 GN=Rab1a PE=4 SV=1	Rab1a	1	0.0237084	40.533	2	LLVGNK(1)SDLTAK	-0.30241	1	5514.8	nucleus	K07874	RAB1A; Ras-related protein Rab-1A					PF00071	Ras family	U	KOG0084	GTPase Rab1/YPT1, small G protein superfamily, and related GTP-binding proteins
B7G8E5	161	K	Fucoxanthin chlorophyll a/c protein, deviant OS=Phaeodactylum tricornutum (strain CCAP 1055/1) OX=556484 GN=PHATRDRAFT_48798 PE=4 SV=1	PHATRDRAFT_48798	1	0.000649273	107.08	2	LNADQK(1)ESMR	0.23877	1	5949.5	chloroplast	K08907	LHCA1; light-harvesting complex I chlorophyll a/b binding protein 1	map00196 Photosynthesis - antenna proteins; map01100 Metabolic pathways
B7G8Y4	246	K	Predicted protein OS=Phaeodactylum tricornutum (strain CCAP 1055/1) OX=556484 GN=PHATRDRAFT_22873 PE=3 SV=1	PHATRDRAFT_22873	1	0.00116108	69.905	2	LQMQSEK(1)PK	0.16254	1	7238.4	cytoplasm	K05863	SLC25A4S, ANT; solute carrier family 25 (mitochondrial adenine nucleotide translocator), member 4/5/6/31		GO:0006810 transport; GO:0006811 ion transport; GO:0006820 anion transport; GO:0006839 mitochondrial transport; GO:0006855 drug transmembrane transport; GO:0006862 nucleotide transport; GO:0006996 organelle organization; GO:0007005 mitochondrion organization; GO:0007006 mitochondrial membrane organization; GO:0009987 cellular process; GO:0015711 organic anion transport; GO:0015748 organophosphate…	GO:0005622 intracellular; GO:0005623 cell; GO:0005737 cytoplasm; GO:0005739 mitochondrion; GO:0005740 mitochondrial envelope; GO:0005743 mitochondrial inner membrane; GO:0016020 membrane; GO:0016021 integral component of membrane; GO:0019866 organelle inner membrane; GO:0031090 organelle membrane; GO:0031224 intrinsic component of membrane; GO:0031300 intrinsic component of organelle membrane; GO…	GO:0000295 adenine nucleotide transmembrane transporter activity; GO:0005215 transporter activity; GO:0005346 purine ribonucleotide transmembrane transporter activity; GO:0005347 ATP transmembrane transporter activity; GO:0005471 ATP:ADP antiporter activity; GO:0008509 anion transmembrane transporter activity; GO:0008514 organic anion transmembrane transporter activity; GO:0015075 ion transmembra…			C	KOG0749	Mitochondrial ADP/ATP carrier proteins
B7G8Y4	32	K	Predicted protein OS=Phaeodactylum tricornutum (strain CCAP 1055/1) OX=556484 GN=PHATRDRAFT_22873 PE=3 SV=1	PHATRDRAFT_22873	1	1.82193e-10	129.69	2	VK(1)LLIQTQDANPK	-2.4039	2	27925	cytoplasm	K05863	SLC25A4S, ANT; solute carrier family 25 (mitochondrial adenine nucleotide translocator), member 4/5/6/31		GO:0006810 transport; GO:0006811 ion transport; GO:0006820 anion transport; GO:0006839 mitochondrial transport; GO:0006855 drug transmembrane transport; GO:0006862 nucleotide transport; GO:0006996 organelle organization; GO:0007005 mitochondrion organization; GO:0007006 mitochondrial membrane organization; GO:0009987 cellular process; GO:0015711 organic anion transport; GO:0015748 organophosphate…	GO:0005622 intracellular; GO:0005623 cell; GO:0005737 cytoplasm; GO:0005739 mitochondrion; GO:0005740 mitochondrial envelope; GO:0005743 mitochondrial inner membrane; GO:0016020 membrane; GO:0016021 integral component of membrane; GO:0019866 organelle inner membrane; GO:0031090 organelle membrane; GO:0031224 intrinsic component of membrane; GO:0031300 intrinsic component of organelle membrane; GO…	GO:0000295 adenine nucleotide transmembrane transporter activity; GO:0005215 transporter activity; GO:0005346 purine ribonucleotide transmembrane transporter activity; GO:0005347 ATP transmembrane transporter activity; GO:0005471 ATP:ADP antiporter activity; GO:0008509 anion transmembrane transporter activity; GO:0008514 organic anion transmembrane transporter activity; GO:0015075 ion transmembra…			C	KOG0749	Mitochondrial ADP/ATP carrier proteins
B7G935	282	K	Lipoprotein, type 6 OS=Phaeodactylum tricornutum (strain CCAP 1055/1) OX=556484 GN=PHATRDRAFT_54971 PE=4 SV=1	PHATRDRAFT_54971	1	1.49662e-29	141.93	2	LLNNK(1)FYNFQR	0.18404	1	16418	nucleus				GO:0000003 reproduction; GO:0006139 nucleobase-containing compound metabolic process; GO:0006403 RNA localization; GO:0006725 cellular aromatic compound metabolic process; GO:0006807 nitrogen compound metabolic process; GO:0007049 cell cycle; GO:0007088 regulation of mitotic nuclear division; GO:0007346 regulation of mitotic cell cycle; GO:0008152 metabolic process; GO:0008298 intracellular mRNA …	GO:0005622 intracellular; GO:0005623 cell; GO:0005737 cytoplasm; GO:0005783 endoplasmic reticulum; GO:0005844 polysome; GO:0012505 endomembrane system; GO:0016020 membrane; GO:0032991 protein-containing complex; GO:0042175 nuclear outer membrane-endoplasmic reticulum membrane network; GO:0043226 organelle; GO:0043227 membrane-bounded organelle; GO:0043229 intracellular organelle; GO:0043231 intra…	GO:0003676 nucleic acid binding; GO:0003723 RNA binding; GO:0003729 mRNA binding; GO:0005488 binding; GO:0097159 organic cyclic compound binding; GO:1901363 heterocyclic compound binding;
B7G935	108	K	Lipoprotein, type 6 OS=Phaeodactylum tricornutum (strain CCAP 1055/1) OX=556484 GN=PHATRDRAFT_54971 PE=4 SV=1	PHATRDRAFT_54971	1	0.000238104	68.49	2	TQK(1)GALIDQK	2.6575	1	3853.6	nucleus				GO:0000003 reproduction; GO:0006139 nucleobase-containing compound metabolic process; GO:0006403 RNA localization; GO:0006725 cellular aromatic compound metabolic process; GO:0006807 nitrogen compound metabolic process; GO:0007049 cell cycle; GO:0007088 regulation of mitotic nuclear division; GO:0007346 regulation of mitotic cell cycle; GO:0008152 metabolic process; GO:0008298 intracellular mRNA …	GO:0005622 intracellular; GO:0005623 cell; GO:0005737 cytoplasm; GO:0005783 endoplasmic reticulum; GO:0005844 polysome; GO:0012505 endomembrane system; GO:0016020 membrane; GO:0032991 protein-containing complex; GO:0042175 nuclear outer membrane-endoplasmic reticulum membrane network; GO:0043226 organelle; GO:0043227 membrane-bounded organelle; GO:0043229 intracellular organelle; GO:0043231 intra…	GO:0003676 nucleic acid binding; GO:0003723 RNA binding; GO:0003729 mRNA binding; GO:0005488 binding; GO:0097159 organic cyclic compound binding; GO:1901363 heterocyclic compound binding;
B7G938	175	K	Phosphoglycerate kinase OS=Phaeodactylum tricornutum (strain CCAP 1055/1) OX=556484 GN=PGK PE=3 SV=1	PGK	1	2.36483e-07	73.305	2	FYSGETK(1)NDPELAAGLGK	-1.9454	1	24387	mitochondria	K00927	PGK, pgk; phosphoglycerate kinase [EC:2.7.2.3]	map00010 Glycolysis / Gluconeogenesis; map00710 Carbon fixation in photosynthetic organisms; map01100 Metabolic pathways; map01110 Biosynthesis of secondary metabolites; map01200 Carbon metabolism; map01230 Biosynthesis of amino acids				PF00162	Phosphoglycerate kinase	G	KOG1367	3-phosphoglycerate kinase
B7G938	111	K	Phosphoglycerate kinase OS=Phaeodactylum tricornutum (strain CCAP 1055/1) OX=556484 GN=PGK PE=3 SV=1	PGK	1	0.00113378	85.821	2	PK(1)GEIIETGK	0.090367	1	24757	mitochondria	K00927	PGK, pgk; phosphoglycerate kinase [EC:2.7.2.3]	map00010 Glycolysis / Gluconeogenesis; map00710 Carbon fixation in photosynthetic organisms; map01100 Metabolic pathways; map01110 Biosynthesis of secondary metabolites; map01200 Carbon metabolism; map01230 Biosynthesis of amino acids				PF00162	Phosphoglycerate kinase	G	KOG1367	3-phosphoglycerate kinase
B7G940	2128	K	Predicted protein OS=Phaeodactylum tricornutum (strain CCAP 1055/1) OX=556484 GN=PHATRDRAFT_48985 PE=4 SV=1	PHATRDRAFT_48985	1	0.029925	64.547	2	DNLQK(1)AR	-0.23077	1	37194	nucleus				GO:0006996 organelle organization; GO:0007005 mitochondrion organization; GO:0009987 cellular process; GO:0010257 NADH dehydrogenase complex assembly; GO:0016043 cellular component organization; GO:0022607 cellular component assembly; GO:0031647 regulation of protein stability; GO:0032981 mitochondrial respiratory chain complex I assembly; GO:0033108 mitochondrial respiratory chain complex assemb…	GO:0005622 intracellular; GO:0005623 cell; GO:0005634 nucleus; GO:0005737 cytoplasm; GO:0005739 mitochondrion; GO:0005740 mitochondrial envelope; GO:0005743 mitochondrial inner membrane; GO:0016020 membrane; GO:0019866 organelle inner membrane; GO:0031090 organelle membrane; GO:0031966 mitochondrial membrane; GO:0031967 organelle envelope; GO:0031975 envelope; GO:0043226 organelle; GO:0043227 mem…		PF08477; PF13365; PF00494	Miro-like protein; Trypsin-like peptidase domain; Squalene/phytoene synthase	I	KOG4411	Phytoene/squalene synthetase
B7G955	69	K	Protein fucoxanthin chlorophyll a/c protein OS=Phaeodactylum tricornutum (strain CCAP 1055/1) OX=556484 GN=Lhcf9 PE=4 SV=1	Lhcf9	1	0.000319872	113.14	2	LVELK(1)HGR	-0.75381	1	45382	chloroplast	K08907	LHCA1; light-harvesting complex I chlorophyll a/b binding protein 1	map00196 Photosynthesis - antenna proteins; map01100 Metabolic pathways
B7G959	70	K	Predicted protein OS=Phaeodactylum tricornutum (strain CCAP 1055/1) OX=556484 GN=PHATRDRAFT_22909 PE=3 SV=1	PHATRDRAFT_22909	1	1.72866e-09	97.594	2	TQYLEENPEMK(1)DR	-1.8875	2	16774	chloroplast	K10206	E2.6.1.83; LL-diaminopimelate aminotransferase [EC:2.6.1.83]	map00300 Lysine biosynthesis; map01100 Metabolic pathways; map01110 Biosynthesis of secondary metabolites; map01230 Biosynthesis of amino acids				PF00155	Aminotransferase class I and II	E	KOG0257	Kynurenine aminotransferase, glutamine transaminase K
B7G9B3	37	K	Cellular repressor of e1a-stimulated gene-like protein OS=Phaeodactylum tricornutum (strain CCAP 1055/1) OX=556484 GN=CREG1 PE=4 SV=1	CREG1	1	0.0103999	73.637	2	FNK(1)EELAR	0.19629	1	6562.8	nucleus							PF13883	Pyridoxamine 5'-phosphate oxidase	S	KOG3374	Cellular repressor of transcription
B7G9B9	167	K	Protein fucoxanthin chlorophyll a/c protein OS=Phaeodactylum tricornutum (strain CCAP 1055/1) OX=556484 GN=Lhcr2 PE=4 SV=1	Lhcr2	1	0.0688702	46.068	2	APGDFGLDPLK(1)IK	-4.3288	1	8234.5	chloroplast	K08907	LHCA1; light-harvesting complex I chlorophyll a/b binding protein 1	map00196 Photosynthesis - antenna proteins; map01100 Metabolic pathways	GO:0006091 generation of precursor metabolites and energy; GO:0006950 response to stress; GO:0008152 metabolic process; GO:0009266 response to temperature stimulus; GO:0009314 response to radiation; GO:0009409 response to cold; GO:0009416 response to light stimulus; GO:0009628 response to abiotic stimulus; GO:0009642 response to light intensity; GO:0009644 response to high light intensity; GO:000…	GO:0005622 intracellular; GO:0005623 cell; GO:0005737 cytoplasm; GO:0009507 chloroplast; GO:0009521 photosystem; GO:0009522 photosystem I; GO:0009526 plastid envelope; GO:0009532 plastid stroma; GO:0009534 chloroplast thylakoid; GO:0009535 chloroplast thylakoid membrane; GO:0009536 plastid; GO:0009570 chloroplast stroma; GO:0009579 thylakoid; GO:0009782 photosystem I antenna complex; GO:0009941 c…	GO:0005488 binding; GO:0005515 protein binding; GO:0016168 chlorophyll binding; GO:0031409 pigment binding; GO:0042802 identical protein binding; GO:0042803 protein homodimerization activity; GO:0043167 ion binding; GO:0043168 anion binding; GO:0046906 tetrapyrrole binding; GO:0046983 protein dimerization activity; GO:0048037 cofactor binding; GO:0097159 organic cyclic compound binding; GO:190136…
B7G9B9	82	K	Protein fucoxanthin chlorophyll a/c protein OS=Phaeodactylum tricornutum (strain CCAP 1055/1) OX=556484 GN=Lhcr2 PE=4 SV=1	Lhcr2	1	0.0603848	47.349	2	EAEIK(1)HCR	0.56207	1	4764.5	chloroplast	K08907	LHCA1; light-harvesting complex I chlorophyll a/b binding protein 1	map00196 Photosynthesis - antenna proteins; map01100 Metabolic pathways	GO:0006091 generation of precursor metabolites and energy; GO:0006950 response to stress; GO:0008152 metabolic process; GO:0009266 response to temperature stimulus; GO:0009314 response to radiation; GO:0009409 response to cold; GO:0009416 response to light stimulus; GO:0009628 response to abiotic stimulus; GO:0009642 response to light intensity; GO:0009644 response to high light intensity; GO:000…	GO:0005622 intracellular; GO:0005623 cell; GO:0005737 cytoplasm; GO:0009507 chloroplast; GO:0009521 photosystem; GO:0009522 photosystem I; GO:0009526 plastid envelope; GO:0009532 plastid stroma; GO:0009534 chloroplast thylakoid; GO:0009535 chloroplast thylakoid membrane; GO:0009536 plastid; GO:0009570 chloroplast stroma; GO:0009579 thylakoid; GO:0009782 photosystem I antenna complex; GO:0009941 c…	GO:0005488 binding; GO:0005515 protein binding; GO:0016168 chlorophyll binding; GO:0031409 pigment binding; GO:0042802 identical protein binding; GO:0042803 protein homodimerization activity; GO:0043167 ion binding; GO:0043168 anion binding; GO:0046906 tetrapyrrole binding; GO:0046983 protein dimerization activity; GO:0048037 cofactor binding; GO:0097159 organic cyclic compound binding; GO:190136…
B7G9B9	177	K	Protein fucoxanthin chlorophyll a/c protein OS=Phaeodactylum tricornutum (strain CCAP 1055/1) OX=556484 GN=Lhcr2 PE=4 SV=1	Lhcr2	1	0.0436371	54.584	2	WEK(1)YSLNEVK	-0.91579	1	8633.3	chloroplast	K08907	LHCA1; light-harvesting complex I chlorophyll a/b binding protein 1	map00196 Photosynthesis - antenna proteins; map01100 Metabolic pathways	GO:0006091 generation of precursor metabolites and energy; GO:0006950 response to stress; GO:0008152 metabolic process; GO:0009266 response to temperature stimulus; GO:0009314 response to radiation; GO:0009409 response to cold; GO:0009416 response to light stimulus; GO:0009628 response to abiotic stimulus; GO:0009642 response to light intensity; GO:0009644 response to high light intensity; GO:000…	GO:0005622 intracellular; GO:0005623 cell; GO:0005737 cytoplasm; GO:0009507 chloroplast; GO:0009521 photosystem; GO:0009522 photosystem I; GO:0009526 plastid envelope; GO:0009532 plastid stroma; GO:0009534 chloroplast thylakoid; GO:0009535 chloroplast thylakoid membrane; GO:0009536 plastid; GO:0009570 chloroplast stroma; GO:0009579 thylakoid; GO:0009782 photosystem I antenna complex; GO:0009941 c…	GO:0005488 binding; GO:0005515 protein binding; GO:0016168 chlorophyll binding; GO:0031409 pigment binding; GO:0042802 identical protein binding; GO:0042803 protein homodimerization activity; GO:0043167 ion binding; GO:0043168 anion binding; GO:0046906 tetrapyrrole binding; GO:0046983 protein dimerization activity; GO:0048037 cofactor binding; GO:0097159 organic cyclic compound binding; GO:190136…
B7G9C2	47	K	Predicted protein OS=Phaeodactylum tricornutum (strain CCAP 1055/1) OX=556484 GN=PHATRDRAFT_49053 PE=4 SV=1	PHATRDRAFT_49053	1	6.47667e-07	150.24	2	K(1)VVQSVAHR	0.43858	1	13115	chloroplast
B7G9C2	103	K	Predicted protein OS=Phaeodactylum tricornutum (strain CCAP 1055/1) OX=556484 GN=PHATRDRAFT_49053 PE=4 SV=1	PHATRDRAFT_49053	1	3.63783e-06	94.66	2	YATLPTPIDFGK(1)AK	-2.5414	1	19331	chloroplast
B7G9G9	307	K	Fructose-1,6-bisphosphate aldolase OS=Phaeodactylum tricornutum (strain CCAP 1055/1) OX=556484 GN=FbaC2 PE=4 SV=1	FbaC2	1	0.00498239	64.266	2	AQDYISEK(1)LGDK	-0.89761	1	21787	chloroplast	K01624	FBA, fbaA; fructose-bisphosphate aldolase, class II [EC:4.1.2.13]	map00010 Glycolysis / Gluconeogenesis; map00030 Pentose phosphate pathway; map00051 Fructose and mannose metabolism; map00710 Carbon fixation in photosynthetic organisms; map01100 Metabolic pathways; map01110 Biosynthesis of secondary metabolites; map01200 Carbon metabolism; map01230 Biosynthesis of amino acids	GO:0005975 carbohydrate metabolic process; GO:0005996 monosaccharide metabolic process; GO:0006006 glucose metabolic process; GO:0006007 glucose catabolic process; GO:0006082 organic acid metabolic process; GO:0006090 pyruvate metabolic process; GO:0006091 generation of precursor metabolites and energy; GO:0006094 gluconeogenesis; GO:0006096 glycolytic process; GO:0006139 nucleobase-containing co…	GO:0005618 cell wall; GO:0005622 intracellular; GO:0005623 cell; GO:0005737 cytoplasm; GO:0005739 mitochondrion; GO:0005829 cytosol; GO:0005886 plasma membrane; GO:0009277 fungal-type cell wall; GO:0009986 cell surface; GO:0016020 membrane; GO:0030312 external encapsulating structure; GO:0030446 hyphal cell wall; GO:0043226 organelle; GO:0043227 membrane-bounded organelle; GO:0043229 intracellula…	GO:0003824 catalytic activity; GO:0004332 fructose-bisphosphate aldolase activity; GO:0005488 binding; GO:0008270 zinc ion binding; GO:0016829 lyase activity; GO:0016830 carbon-carbon lyase activity; GO:0016832 aldehyde-lyase activity; GO:0043167 ion binding; GO:0043169 cation binding; GO:0046872 metal ion binding; GO:0046914 transition metal ion binding;	PF01116	Fructose-bisphosphate aldolase class-II	G	KOG4153	Fructose 1,6-bisphosphate aldolase
B7G9G9	365	K	Fructose-1,6-bisphosphate aldolase OS=Phaeodactylum tricornutum (strain CCAP 1055/1) OX=556484 GN=FbaC2 PE=4 SV=1	FbaC2	0.999997	8.78443e-06	68.789	4	NFETK(1)YHDYLQTQIGNPDGPDKPNKK	0.14399	1	13832	chloroplast	K01624	FBA, fbaA; fructose-bisphosphate aldolase, class II [EC:4.1.2.13]	map00010 Glycolysis / Gluconeogenesis; map00030 Pentose phosphate pathway; map00051 Fructose and mannose metabolism; map00710 Carbon fixation in photosynthetic organisms; map01100 Metabolic pathways; map01110 Biosynthesis of secondary metabolites; map01200 Carbon metabolism; map01230 Biosynthesis of amino acids	GO:0005975 carbohydrate metabolic process; GO:0005996 monosaccharide metabolic process; GO:0006006 glucose metabolic process; GO:0006007 glucose catabolic process; GO:0006082 organic acid metabolic process; GO:0006090 pyruvate metabolic process; GO:0006091 generation of precursor metabolites and energy; GO:0006094 gluconeogenesis; GO:0006096 glycolytic process; GO:0006139 nucleobase-containing co…	GO:0005618 cell wall; GO:0005622 intracellular; GO:0005623 cell; GO:0005737 cytoplasm; GO:0005739 mitochondrion; GO:0005829 cytosol; GO:0005886 plasma membrane; GO:0009277 fungal-type cell wall; GO:0009986 cell surface; GO:0016020 membrane; GO:0030312 external encapsulating structure; GO:0030446 hyphal cell wall; GO:0043226 organelle; GO:0043227 membrane-bounded organelle; GO:0043229 intracellula…	GO:0003824 catalytic activity; GO:0004332 fructose-bisphosphate aldolase activity; GO:0005488 binding; GO:0008270 zinc ion binding; GO:0016829 lyase activity; GO:0016830 carbon-carbon lyase activity; GO:0016832 aldehyde-lyase activity; GO:0043167 ion binding; GO:0043169 cation binding; GO:0046872 metal ion binding; GO:0046914 transition metal ion binding;	PF01116	Fructose-bisphosphate aldolase class-II	G	KOG4153	Fructose 1,6-bisphosphate aldolase
B7G9I9	7	K	Predicted protein (Fragment) OS=Phaeodactylum tricornutum (strain CCAP 1055/1) OX=556484 GN=PHATRDRAFT_15613 PE=3 SV=1	PHATRDRAFT_15613	1	0.00252307	67.903	2	LQQGEK(1)LR	-0.17252	1	8394.4	cytoplasm	K05765	CFL; cofilin					PF00241	Cofilin/tropomyosin-type actin-binding protein	Z	KOG1735	Actin depolymerizing factor
B7G9N5	300	K	Predicted protein OS=Phaeodactylum tricornutum (strain CCAP 1055/1) OX=556484 GN=PHATRDRAFT_49151 PE=4 SV=1	PHATRDRAFT_49151	1	0.00494779	88.921	2	DSAEFEK(1)MK	0.64857	3	65299	cytoplasm
B7G9N5	335	K	Predicted protein OS=Phaeodactylum tricornutum (strain CCAP 1055/1) OX=556484 GN=PHATRDRAFT_49151 PE=4 SV=1	PHATRDRAFT_49151	1	0.000147222	92.732	2	DYLQNK(1)SCMR	-1.2781	1	24988	cytoplasm
B7G9N5	323	K	Predicted protein OS=Phaeodactylum tricornutum (strain CCAP 1055/1) OX=556484 GN=PHATRDRAFT_49151 PE=4 SV=1	PHATRDRAFT_49151	0.905063	0.0116548	46.033	2	IIGK(0.905)K(0.095)PETFK	1.0232	1	38517	cytoplasm
B7G9N5	329	K	Predicted protein OS=Phaeodactylum tricornutum (strain CCAP 1055/1) OX=556484 GN=PHATRDRAFT_49151 PE=4 SV=1	PHATRDRAFT_49151	0.99974	0.00371184	52.837	2	KPETFK(1)DYLQNK	-1.0712	1	58433	cytoplasm
B7G9N5	140	K	Predicted protein OS=Phaeodactylum tricornutum (strain CCAP 1055/1) OX=556484 GN=PHATRDRAFT_49151 PE=4 SV=1	PHATRDRAFT_49151	0.999997	4.51461e-06	96.946	3	KVEHFIK(1)VSFLR	-1.5797	1	9378.3	cytoplasm
B7G9N5	279	K	Predicted protein OS=Phaeodactylum tricornutum (strain CCAP 1055/1) OX=556484 GN=PHATRDRAFT_49151 PE=4 SV=1	PHATRDRAFT_49151	1	4.07533e-27	140.78	3	LLTEFYGTNIQHIEMGYHDYK(1)K	-0.3389	3	311680	cytoplasm
B7G9N5	241	K	Predicted protein OS=Phaeodactylum tricornutum (strain CCAP 1055/1) OX=556484 GN=PHATRDRAFT_49151 PE=4 SV=1	PHATRDRAFT_49151	1	1.62285e-42	193.34	2	NK(1)VYNLSGPGPITDR	-2.9219	1	234500	cytoplasm
B7G9N5	71	K	Predicted protein OS=Phaeodactylum tricornutum (strain CCAP 1055/1) OX=556484 GN=PHATRDRAFT_49151 PE=4 SV=1	PHATRDRAFT_49151	1	0.00127211	68.49	2	QIGGDDK(1)SFAQK	0.15675	1	23162	cytoplasm
B7G9N5	76	K	Predicted protein OS=Phaeodactylum tricornutum (strain CCAP 1055/1) OX=556484 GN=PHATRDRAFT_49151 PE=4 SV=1	PHATRDRAFT_49151	1	7.16485e-10	121.96	2	SFAQK(1)CAETLEAK	-0.64237	1	28038	cytoplasm
B7G9N5	53	K	Predicted protein OS=Phaeodactylum tricornutum (strain CCAP 1055/1) OX=556484 GN=PHATRDRAFT_49151 PE=4 SV=1	PHATRDRAFT_49151	1	4.25333e-10	119.55	2	VALSLLEAGHK(1)SVR	-3.2041	1	59387	cytoplasm
B7GA35	178	K	Predicted protein OS=Phaeodactylum tricornutum (strain CCAP 1055/1) OX=556484 GN=PHATRDRAFT_39961 PE=4 SV=1	PHATRDRAFT_39961	1	3.95741e-15	126.21	2	GSAK(1)QFYGPTGANK	0.37417	1	12899	chloroplast							PF00595	PDZ domain (Also known as DHR or GLGF)
B7GA37	208	K	Predicted protein OS=Phaeodactylum tricornutum (strain CCAP 1055/1) OX=556484 GN=PHATRDRAFT_49286 PE=4 SV=1	PHATRDRAFT_49286	1	3.85417e-13	89.489	3	LNLEDNDRDVVINYNNDK(1)TNVK	-0.064518	2	76166	cytoplasm
B7GA37	176	K	Predicted protein OS=Phaeodactylum tricornutum (strain CCAP 1055/1) OX=556484 GN=PHATRDRAFT_49286 PE=4 SV=1	PHATRDRAFT_49286	1	0.000255839	73.655	2	SAEVTK(1)GFDANGAR	0.50848	1	14062	cytoplasm
B7GA38	874	K	Predicted protein OS=Phaeodactylum tricornutum (strain CCAP 1055/1) OX=556484 GN=PHATRDRAFT_49287 PE=4 SV=1	PHATRDRAFT_49287	1	2.01634e-07	97.594	3	EFQEWADDAEQK(1)HGVK	-0.71667	1	10816	extracellular
B7GA44	355	K	Predicted protein OS=Phaeodactylum tricornutum (strain CCAP 1055/1) OX=556484 GN=PHATRDRAFT_42282 PE=4 SV=1	PHATRDRAFT_42282	1	0.0156296	69.093	2	LSGTK(1)FR	-0.48572	1	28839	chloroplast	K00958	sat, met3; sulfate adenylyltransferase [EC:2.7.7.4]	map00230 Purine metabolism; map00261 Monobactam biosynthesis; map00450 Selenocompound metabolism; map00920 Sulfur metabolism; map01100 Metabolic pathways	GO:0000096 sulfur amino acid metabolic process; GO:0000103 sulfate assimilation; GO:0006082 organic acid metabolic process; GO:0006520 cellular amino acid metabolic process; GO:0006790 sulfur compound metabolic process; GO:0006807 nitrogen compound metabolic process; GO:0008152 metabolic process; GO:0009987 cellular process; GO:0010134 sulfate assimilation via adenylyl sulfate reduction; GO:00193…	GO:0005622 intracellular; GO:0005623 cell; GO:0005737 cytoplasm; GO:0005739 mitochondrion; GO:0043226 organelle; GO:0043227 membrane-bounded organelle; GO:0043229 intracellular organelle; GO:0043231 intracellular membrane-bounded organelle;	GO:0003824 catalytic activity; GO:0004779 sulfate adenylyltransferase activity; GO:0004781 sulfate adenylyltransferase (ATP) activity; GO:0016740 transferase activity; GO:0016772 transferase activity, transferring phosphorus-containing groups; GO:0016779 nucleotidyltransferase activity; GO:0070566 adenylyltransferase activity;	PF14306; PF01747	PUA-like domain; ATP-sulfurylase	P	KOG0636	ATP sulfurylase (sulfate adenylyltransferase)
B7GA44	24	K	Predicted protein OS=Phaeodactylum tricornutum (strain CCAP 1055/1) OX=556484 GN=PHATRDRAFT_42282 PE=4 SV=1	PHATRDRAFT_42282	1	0.00313184	83.358	2	TDEEK(1)NAAIAK	1.6199	1	4687	chloroplast	K00958	sat, met3; sulfate adenylyltransferase [EC:2.7.7.4]	map00230 Purine metabolism; map00261 Monobactam biosynthesis; map00450 Selenocompound metabolism; map00920 Sulfur metabolism; map01100 Metabolic pathways	GO:0000096 sulfur amino acid metabolic process; GO:0000103 sulfate assimilation; GO:0006082 organic acid metabolic process; GO:0006520 cellular amino acid metabolic process; GO:0006790 sulfur compound metabolic process; GO:0006807 nitrogen compound metabolic process; GO:0008152 metabolic process; GO:0009987 cellular process; GO:0010134 sulfate assimilation via adenylyl sulfate reduction; GO:00193…	GO:0005622 intracellular; GO:0005623 cell; GO:0005737 cytoplasm; GO:0005739 mitochondrion; GO:0043226 organelle; GO:0043227 membrane-bounded organelle; GO:0043229 intracellular organelle; GO:0043231 intracellular membrane-bounded organelle;	GO:0003824 catalytic activity; GO:0004779 sulfate adenylyltransferase activity; GO:0004781 sulfate adenylyltransferase (ATP) activity; GO:0016740 transferase activity; GO:0016772 transferase activity, transferring phosphorus-containing groups; GO:0016779 nucleotidyltransferase activity; GO:0070566 adenylyltransferase activity;	PF14306; PF01747	PUA-like domain; ATP-sulfurylase	P	KOG0636	ATP sulfurylase (sulfate adenylyltransferase)
B7GA44	236	K	Predicted protein OS=Phaeodactylum tricornutum (strain CCAP 1055/1) OX=556484 GN=PHATRDRAFT_42282 PE=4 SV=1	PHATRDRAFT_42282	1	0.00301356	91.783	2	YK(1)TYEVLK	0.78002	1	13856	chloroplast	K00958	sat, met3; sulfate adenylyltransferase [EC:2.7.7.4]	map00230 Purine metabolism; map00261 Monobactam biosynthesis; map00450 Selenocompound metabolism; map00920 Sulfur metabolism; map01100 Metabolic pathways	GO:0000096 sulfur amino acid metabolic process; GO:0000103 sulfate assimilation; GO:0006082 organic acid metabolic process; GO:0006520 cellular amino acid metabolic process; GO:0006790 sulfur compound metabolic process; GO:0006807 nitrogen compound metabolic process; GO:0008152 metabolic process; GO:0009987 cellular process; GO:0010134 sulfate assimilation via adenylyl sulfate reduction; GO:00193…	GO:0005622 intracellular; GO:0005623 cell; GO:0005737 cytoplasm; GO:0005739 mitochondrion; GO:0043226 organelle; GO:0043227 membrane-bounded organelle; GO:0043229 intracellular organelle; GO:0043231 intracellular membrane-bounded organelle;	GO:0003824 catalytic activity; GO:0004779 sulfate adenylyltransferase activity; GO:0004781 sulfate adenylyltransferase (ATP) activity; GO:0016740 transferase activity; GO:0016772 transferase activity, transferring phosphorus-containing groups; GO:0016779 nucleotidyltransferase activity; GO:0070566 adenylyltransferase activity;	PF14306; PF01747	PUA-like domain; ATP-sulfurylase	P	KOG0636	ATP sulfurylase (sulfate adenylyltransferase)
B7GAJ9	21	K	Predicted protein (Fragment) OS=Phaeodactylum tricornutum (strain CCAP 1055/1) OX=556484 GN=PHATRDRAFT_3183 PE=4 SV=1	PHATRDRAFT_3183	1	2.66259e-10	117.45	2	DDCTGGVELGGNK(1)CR	-1.5467	1	8107.5	cytoplasm	K05396	dcyD; D-cysteine desulfhydrase [EC:4.4.1.15]	map00270 Cysteine and methionine metabolism; map01100 Metabolic pathways	GO:0000096 sulfur amino acid metabolic process; GO:0000098 sulfur amino acid catabolic process; GO:0006082 organic acid metabolic process; GO:0006520 cellular amino acid metabolic process; GO:0006534 cysteine metabolic process; GO:0006790 sulfur compound metabolic process; GO:0006807 nitrogen compound metabolic process; GO:0008152 metabolic process; GO:0009056 catabolic process; GO:0009058 biosyn…	GO:0005622 intracellular; GO:0005623 cell; GO:0005737 cytoplasm; GO:0005739 mitochondrion; GO:0005829 cytosol; GO:0009507 chloroplast; GO:0009536 plastid; GO:0043226 organelle; GO:0043227 membrane-bounded organelle; GO:0043229 intracellular organelle; GO:0043231 intracellular membrane-bounded organelle;	GO:0003824 catalytic activity; GO:0005488 binding; GO:0016829 lyase activity; GO:0016846 carbon-sulfur lyase activity; GO:0019148 D-cysteine desulfhydrase activity; GO:0043167 ion binding; GO:0043169 cation binding; GO:0046872 metal ion binding; GO:0046914 transition metal ion binding; GO:0050897 cobalt ion binding;
B7GAZ0	169	K	Predicted protein OS=Phaeodactylum tricornutum (strain CCAP 1055/1) OX=556484 GN=PHATRDRAFT_40271 PE=4 SV=1	PHATRDRAFT_40271	1	0.000217063	52.149	3	K(1)LSTVEWAQHDDLAQNTVR	-0.26962	1	9691.2	chloroplast				GO:0000003 reproduction; GO:0006810 transport; GO:0007049 cell cycle; GO:0008152 metabolic process; GO:0009987 cellular process; GO:0016192 vesicle-mediated transport; GO:0016197 endosomal transport; GO:0016482 cytosolic transport; GO:0022414 reproductive process; GO:0042147 retrograde transport, endosome to Golgi; GO:0046907 intracellular transport; GO:0051179 localization; GO:0051234 establishm…	GO:0005622 intracellular; GO:0005623 cell; GO:0005737 cytoplasm; GO:0005739 mitochondrion; GO:0005768 endosome; GO:0005770 late endosome; GO:0012505 endomembrane system; GO:0031410 cytoplasmic vesicle; GO:0031982 vesicle; GO:0043226 organelle; GO:0043227 membrane-bounded organelle; GO:0043229 intracellular organelle; GO:0043231 intracellular membrane-bounded organelle; GO:0097708 intracellular ve…	GO:0003824 catalytic activity; GO:0016491 oxidoreductase activity;	PF01266	FAD dependent oxidoreductase	E	KOG2852	Possible oxidoreductase
B7GB09	87	K	Predicted protein OS=Phaeodactylum tricornutum (strain CCAP 1055/1) OX=556484 GN=PHATRDRAFT_23324 PE=3 SV=1	PHATRDRAFT_23324	1	0.00129925	65.404	2	VK(1)EYELLQK	-0.40042	1	10418	cytoplasm	K02868	RP-L11e, RPL11; large subunit ribosomal protein L11e	map03010 Ribosome	GO:0000027 ribosomal large subunit assembly; GO:0000184 nuclear-transcribed mRNA catabolic process, nonsense-mediated decay; GO:0000956 nuclear-transcribed mRNA catabolic process; GO:0002181 cytoplasmic translation; GO:0006139 nucleobase-containing compound metabolic process; GO:0006355 regulation of transcription, DNA-templated; GO:0006364 rRNA processing; GO:0006396 RNA processing; GO:0006401 R…	GO:0005622 intracellular; GO:0005623 cell; GO:0005634 nucleus; GO:0005654 nucleoplasm; GO:0005730 nucleolus; GO:0005737 cytoplasm; GO:0005783 endoplasmic reticulum; GO:0005789 endoplasmic reticulum membrane; GO:0005791 rough endoplasmic reticulum; GO:0005829 cytosol; GO:0005840 ribosome; GO:0005844 polysome; GO:0012505 endomembrane system; GO:0015934 large ribosomal subunit; GO:0015935 small ribo…	GO:0003676 nucleic acid binding; GO:0003723 RNA binding; GO:0003735 structural constituent of ribosome; GO:0004857 enzyme inhibitor activity; GO:0005102 signaling receptor binding; GO:0005198 structural molecule activity; GO:0005488 binding; GO:0005515 protein binding; GO:0008097 5S rRNA binding; GO:0019843 rRNA binding; GO:0019899 enzyme binding; GO:0030234 enzyme regulator activity; GO:0031625 …	PF00281; PF00673	Ribosomal protein L5; ribosomal L5P family C-terminus	J	KOG0397	60S ribosomal protein L11
B7GB09	49	K	Predicted protein OS=Phaeodactylum tricornutum (strain CCAP 1055/1) OX=556484 GN=PHATRDRAFT_23324 PE=3 SV=1	PHATRDRAFT_23324	1	5.91835e-11	121.86	2	VLEQLTGQQPVFSK(1)AR	-2.5251	1	16615	cytoplasm	K02868	RP-L11e, RPL11; large subunit ribosomal protein L11e	map03010 Ribosome	GO:0000027 ribosomal large subunit assembly; GO:0000184 nuclear-transcribed mRNA catabolic process, nonsense-mediated decay; GO:0000956 nuclear-transcribed mRNA catabolic process; GO:0002181 cytoplasmic translation; GO:0006139 nucleobase-containing compound metabolic process; GO:0006355 regulation of transcription, DNA-templated; GO:0006364 rRNA processing; GO:0006396 RNA processing; GO:0006401 R…	GO:0005622 intracellular; GO:0005623 cell; GO:0005634 nucleus; GO:0005654 nucleoplasm; GO:0005730 nucleolus; GO:0005737 cytoplasm; GO:0005783 endoplasmic reticulum; GO:0005789 endoplasmic reticulum membrane; GO:0005791 rough endoplasmic reticulum; GO:0005829 cytosol; GO:0005840 ribosome; GO:0005844 polysome; GO:0012505 endomembrane system; GO:0015934 large ribosomal subunit; GO:0015935 small ribo…	GO:0003676 nucleic acid binding; GO:0003723 RNA binding; GO:0003735 structural constituent of ribosome; GO:0004857 enzyme inhibitor activity; GO:0005102 signaling receptor binding; GO:0005198 structural molecule activity; GO:0005488 binding; GO:0005515 protein binding; GO:0008097 5S rRNA binding; GO:0019843 rRNA binding; GO:0019899 enzyme binding; GO:0030234 enzyme regulator activity; GO:0031625 …	PF00281; PF00673	Ribosomal protein L5; ribosomal L5P family C-terminus	J	KOG0397	60S ribosomal protein L11
B7GB85	295	K	Predicted protein OS=Phaeodactylum tricornutum (strain CCAP 1055/1) OX=556484 GN=PHATRDRAFT_49618 PE=4 SV=1	PHATRDRAFT_49618	1	0.0628629	46.068	2	ETTDGIK(1)AIPSR	-0.97554	1	2764.7	chloroplast
B7GB85	948	K	Predicted protein OS=Phaeodactylum tricornutum (strain CCAP 1055/1) OX=556484 GN=PHATRDRAFT_49618 PE=4 SV=1	PHATRDRAFT_49618	1	0.00025993	68.49	2	STETVK(1)TGSGSR	0.22518	1	11892	chloroplast
B7GB86	49	K	Predicted protein OS=Phaeodactylum tricornutum (strain CCAP 1055/1) OX=556484 GN=PHATRDRAFT_30486 PE=3 SV=1	PHATRDRAFT_30486	0.999975	0.0504415	46.033	2	K(1)AEVDVDKR	1.5995	1	3767.9	cytoplasm	K02964	RP-S18e, RPS18; small subunit ribosomal protein S18e	map03010 Ribosome	GO:0000184 nuclear-transcribed mRNA catabolic process, nonsense-mediated decay; GO:0000447 endonucleolytic cleavage in ITS1 to separate SSU-rRNA from 5.8S rRNA and LSU-rRNA from tricistronic rRNA transcript (SSU-rRNA, 5.8S rRNA, LSU-rRNA); GO:0000460 maturation of 5.8S rRNA; GO:0000462 maturation of SSU-rRNA from tricistronic rRNA transcript (SSU-rRNA, 5.8S rRNA, LSU-rRNA); GO:0000466 maturation …	GO:0005618 cell wall; GO:0005622 intracellular; GO:0005623 cell; GO:0005634 nucleus; GO:0005654 nucleoplasm; GO:0005730 nucleolus; GO:0005737 cytoplasm; GO:0005739 mitochondrion; GO:0005773 vacuole; GO:0005774 vacuolar membrane; GO:0005783 endoplasmic reticulum; GO:0005789 endoplasmic reticulum membrane; GO:0005791 rough endoplasmic reticulum; GO:0005829 cytosol; GO:0005840 ribosome; GO:0005886 p…	GO:0003676 nucleic acid binding; GO:0003723 RNA binding; GO:0003729 mRNA binding; GO:0003735 structural constituent of ribosome; GO:0005198 structural molecule activity; GO:0005488 binding; GO:0005515 protein binding; GO:0019899 enzyme binding; GO:0019900 kinase binding; GO:0019901 protein kinase binding; GO:0097159 organic cyclic compound binding; GO:1901363 heterocyclic compound binding;			J	KOG3311	Ribosomal protein S18
B7GBI3	217	K	Predicted protein OS=Phaeodactylum tricornutum (strain CCAP 1055/1) OX=556484 GN=PHATRDRAFT_40467 PE=4 SV=1	PHATRDRAFT_40467	1	0.0304183	46.033	2	LYESQQAEK(1)QK	-1.7272	1	3346.9	nucleus
B7GC23	78	K	Predicted protein (Fragment) OS=Phaeodactylum tricornutum (strain CCAP 1055/1) OX=556484 GN=PHATRDRAFT_16334 PE=4 SV=1	PHATRDRAFT_16334	1	0.000747795	72.922	2	TMGDEISSLK(1)K	-0.21155	2	53012	chloroplast
B7GCD8	13	K	Predicted protein OS=Phaeodactylum tricornutum (strain CCAP 1055/1) OX=556484 GN=PHATRDRAFT_23629 PE=3 SV=1	PHATRDRAFT_23629	1	0.00540739	80.623	2	AAEAMDDSK(1)GNVQK	-2.829	1	3577.9	plasma membrane	K01537	ATP2C; P-type Ca2+ transporter type 2C [EC:7.2.2.10]		GO:0006810 transport; GO:0006811 ion transport; GO:0006812 cation transport; GO:0006813 potassium ion transport; GO:0006814 sodium ion transport; GO:0006816 calcium ion transport; GO:0006873 cellular ion homeostasis; GO:0006874 cellular calcium ion homeostasis; GO:0006875 cellular metal ion homeostasis; GO:0006937 regulation of muscle contraction; GO:0006942 regulation of striated muscle contract…	GO:0000322 storage vacuole; GO:0000323 lytic vacuole; GO:0000324 fungal-type vacuole; GO:0005622 intracellular; GO:0005623 cell; GO:0005737 cytoplasm; GO:0005739 mitochondrion; GO:0005773 vacuole; GO:0005783 endoplasmic reticulum; GO:0005789 endoplasmic reticulum membrane; GO:0005793 endoplasmic reticulum-Golgi intermediate compartment; GO:0005886 plasma membrane; GO:0012505 endomembrane system; …	GO:0000166 nucleotide binding; GO:0003824 catalytic activity; GO:0005215 transporter activity; GO:0005388 calcium transmembrane transporter activity, phosphorylative mechanism; GO:0005488 binding; GO:0005509 calcium ion binding; GO:0005524 ATP binding; GO:0008144 drug binding; GO:0008324 cation transmembrane transporter activity; GO:0008554 sodium transmembrane transporter activity, phosphorylati…	PF00690; PF00702	Cation transporter/ATPase, N-terminus; haloacid dehalogenase-like hydrolase	P	KOG0202	Ca2+ transporting ATPase
B7GCD8	432	K	Predicted protein OS=Phaeodactylum tricornutum (strain CCAP 1055/1) OX=556484 GN=PHATRDRAFT_23629 PE=3 SV=1	PHATRDRAFT_23629	1	0.00156051	67.887	2	NALAGGVLCSK(1)CTLGK	-3.5427	1	10064	plasma membrane	K01537	ATP2C; P-type Ca2+ transporter type 2C [EC:7.2.2.10]		GO:0006810 transport; GO:0006811 ion transport; GO:0006812 cation transport; GO:0006813 potassium ion transport; GO:0006814 sodium ion transport; GO:0006816 calcium ion transport; GO:0006873 cellular ion homeostasis; GO:0006874 cellular calcium ion homeostasis; GO:0006875 cellular metal ion homeostasis; GO:0006937 regulation of muscle contraction; GO:0006942 regulation of striated muscle contract…	GO:0000322 storage vacuole; GO:0000323 lytic vacuole; GO:0000324 fungal-type vacuole; GO:0005622 intracellular; GO:0005623 cell; GO:0005737 cytoplasm; GO:0005739 mitochondrion; GO:0005773 vacuole; GO:0005783 endoplasmic reticulum; GO:0005789 endoplasmic reticulum membrane; GO:0005793 endoplasmic reticulum-Golgi intermediate compartment; GO:0005886 plasma membrane; GO:0012505 endomembrane system; …	GO:0000166 nucleotide binding; GO:0003824 catalytic activity; GO:0005215 transporter activity; GO:0005388 calcium transmembrane transporter activity, phosphorylative mechanism; GO:0005488 binding; GO:0005509 calcium ion binding; GO:0005524 ATP binding; GO:0008144 drug binding; GO:0008324 cation transmembrane transporter activity; GO:0008554 sodium transmembrane transporter activity, phosphorylati…	PF00690; PF00702	Cation transporter/ATPase, N-terminus; haloacid dehalogenase-like hydrolase	P	KOG0202	Ca2+ transporting ATPase
B7GCD8	65	K	Predicted protein OS=Phaeodactylum tricornutum (strain CCAP 1055/1) OX=556484 GN=PHATRDRAFT_23629 PE=3 SV=1	PHATRDRAFT_23629	1	0.000186601	94.804	2	YGPNQLTEK(1)EK	3.9543	1	14938	plasma membrane	K01537	ATP2C; P-type Ca2+ transporter type 2C [EC:7.2.2.10]		GO:0006810 transport; GO:0006811 ion transport; GO:0006812 cation transport; GO:0006813 potassium ion transport; GO:0006814 sodium ion transport; GO:0006816 calcium ion transport; GO:0006873 cellular ion homeostasis; GO:0006874 cellular calcium ion homeostasis; GO:0006875 cellular metal ion homeostasis; GO:0006937 regulation of muscle contraction; GO:0006942 regulation of striated muscle contract…	GO:0000322 storage vacuole; GO:0000323 lytic vacuole; GO:0000324 fungal-type vacuole; GO:0005622 intracellular; GO:0005623 cell; GO:0005737 cytoplasm; GO:0005739 mitochondrion; GO:0005773 vacuole; GO:0005783 endoplasmic reticulum; GO:0005789 endoplasmic reticulum membrane; GO:0005793 endoplasmic reticulum-Golgi intermediate compartment; GO:0005886 plasma membrane; GO:0012505 endomembrane system; …	GO:0000166 nucleotide binding; GO:0003824 catalytic activity; GO:0005215 transporter activity; GO:0005388 calcium transmembrane transporter activity, phosphorylative mechanism; GO:0005488 binding; GO:0005509 calcium ion binding; GO:0005524 ATP binding; GO:0008144 drug binding; GO:0008324 cation transmembrane transporter activity; GO:0008554 sodium transmembrane transporter activity, phosphorylati…	PF00690; PF00702	Cation transporter/ATPase, N-terminus; haloacid dehalogenase-like hydrolase	P	KOG0202	Ca2+ transporting ATPase
B7GCD8	387	K	Predicted protein OS=Phaeodactylum tricornutum (strain CCAP 1055/1) OX=556484 GN=PHATRDRAFT_23629 PE=3 SV=1	PHATRDRAFT_23629	1	0.00740357	69.716	2	YK(1)IDVDSK	0.76028	1	15243	plasma membrane	K01537	ATP2C; P-type Ca2+ transporter type 2C [EC:7.2.2.10]		GO:0006810 transport; GO:0006811 ion transport; GO:0006812 cation transport; GO:0006813 potassium ion transport; GO:0006814 sodium ion transport; GO:0006816 calcium ion transport; GO:0006873 cellular ion homeostasis; GO:0006874 cellular calcium ion homeostasis; GO:0006875 cellular metal ion homeostasis; GO:0006937 regulation of muscle contraction; GO:0006942 regulation of striated muscle contract…	GO:0000322 storage vacuole; GO:0000323 lytic vacuole; GO:0000324 fungal-type vacuole; GO:0005622 intracellular; GO:0005623 cell; GO:0005737 cytoplasm; GO:0005739 mitochondrion; GO:0005773 vacuole; GO:0005783 endoplasmic reticulum; GO:0005789 endoplasmic reticulum membrane; GO:0005793 endoplasmic reticulum-Golgi intermediate compartment; GO:0005886 plasma membrane; GO:0012505 endomembrane system; …	GO:0000166 nucleotide binding; GO:0003824 catalytic activity; GO:0005215 transporter activity; GO:0005388 calcium transmembrane transporter activity, phosphorylative mechanism; GO:0005488 binding; GO:0005509 calcium ion binding; GO:0005524 ATP binding; GO:0008144 drug binding; GO:0008324 cation transmembrane transporter activity; GO:0008554 sodium transmembrane transporter activity, phosphorylati…	PF00690; PF00702	Cation transporter/ATPase, N-terminus; haloacid dehalogenase-like hydrolase	P	KOG0202	Ca2+ transporting ATPase
B7GCF7	111	K	Predicted protein OS=Phaeodactylum tricornutum (strain CCAP 1055/1) OX=556484 GN=PHATRDRAFT_49957 PE=4 SV=1	PHATRDRAFT_49957	1	0.000779349	81.799	2	VYANAGPNQK(1)YSMTK	-3.5302	2	5869.8	chloroplast
B7GCM0	73	K	3-oxoacyl-[acyl-carrier-protein] synthase OS=Phaeodactylum tricornutum (strain CCAP 1055/1) OX=556484 GN=FABB PE=3 SV=1	FABB	1	0.0688741	56.378	2	ALIPK(1)SALR	-0.42899	1	175310	cytoplasm	K09458	fabF, OXSM, CEM1; 3-oxoacyl-[acyl-carrier-protein] synthase II [EC:2.3.1.179]	map00061 Fatty acid biosynthesis; map00780 Biotin metabolism; map01100 Metabolic pathways; map01212 Fatty acid metabolism				PF00109; PF02801	Beta-ketoacyl synthase, N-terminal domain; Beta-ketoacyl synthase, C-terminal domain	H	KOG1394	3-oxoacyl-(acyl-carrier-protein) synthase (I and II)
B7GCM0	141	K	3-oxoacyl-[acyl-carrier-protein] synthase OS=Phaeodactylum tricornutum (strain CCAP 1055/1) OX=556484 GN=FABB PE=3 SV=1	FABB	1	0.029925	75.915	2	NK(1)VGPFR	-0.20909	1	56002	cytoplasm	K09458	fabF, OXSM, CEM1; 3-oxoacyl-[acyl-carrier-protein] synthase II [EC:2.3.1.179]	map00061 Fatty acid biosynthesis; map00780 Biotin metabolism; map01100 Metabolic pathways; map01212 Fatty acid metabolism				PF00109; PF02801	Beta-ketoacyl synthase, N-terminal domain; Beta-ketoacyl synthase, C-terminal domain	H	KOG1394	3-oxoacyl-(acyl-carrier-protein) synthase (I and II)
B7GCM0	339	K	3-oxoacyl-[acyl-carrier-protein] synthase OS=Phaeodactylum tricornutum (strain CCAP 1055/1) OX=556484 GN=FABB PE=3 SV=1	FABB	1	3.21056e-16	130.65	2	TLFTEK(1)GYQPQVGSTK	-2.0188	1	23288	cytoplasm	K09458	fabF, OXSM, CEM1; 3-oxoacyl-[acyl-carrier-protein] synthase II [EC:2.3.1.179]	map00061 Fatty acid biosynthesis; map00780 Biotin metabolism; map01100 Metabolic pathways; map01212 Fatty acid metabolism				PF00109; PF02801	Beta-ketoacyl synthase, N-terminal domain; Beta-ketoacyl synthase, C-terminal domain	H	KOG1394	3-oxoacyl-(acyl-carrier-protein) synthase (I and II)
B7GCM3	195	K	Flavodoxin OS=Phaeodactylum tricornutum (strain CCAP 1055/1) OX=556484 GN=PHATRDRAFT_23658 PE=4 SV=1	PHATRDRAFT_23658	1	0.00137281	98.009	2	AK(1)AWIGQLK	1.3077	1	53017	chloroplast	K03839	fldA, nifF, isiB; flavodoxin I					PF00258	Flavodoxin
B7GCR2	12	K	Predicted protein OS=Phaeodactylum tricornutum (strain CCAP 1055/1) OX=556484 GN=PHATRDRAFT_50047 PE=4 SV=1	PHATRDRAFT_50047	1	0.0006226	62.271	2	AGK(1)SVVDAGAK	0.72723	1	7153.9	nucleus
B7GCR2	84	K	Predicted protein OS=Phaeodactylum tricornutum (strain CCAP 1055/1) OX=556484 GN=PHATRDRAFT_50047 PE=4 SV=1	PHATRDRAFT_50047	1	1.26084e-08	129.28	2	DIAVIQAK(1)K	-0.42891	2	50105	nucleus
B7GCR2	76	K	Predicted protein OS=Phaeodactylum tricornutum (strain CCAP 1055/1) OX=556484 GN=PHATRDRAFT_50047 PE=4 SV=1	PHATRDRAFT_50047	1	0.0185519	72.042	2	K(1)DIAVIQAK	-0.59207	1	18989	nucleus
B7GCT8	61	K	Predicted protein OS=Phaeodactylum tricornutum (strain CCAP 1055/1) OX=556484 GN=PHATRDRAFT_23717 PE=4 SV=1	PHATRDRAFT_23717	1	6.18607e-06	101.48	2	APFTGK(1)VVSSK	-1.0741	1	13506	extracellular	K02641	petH; ferredoxin--NADP+ reductase [EC:1.18.1.2]	map00195 Photosynthesis; map01100 Metabolic pathways		GO:0005622 intracellular; GO:0005623 cell; GO:0005737 cytoplasm; GO:0009507 chloroplast; GO:0009534 chloroplast thylakoid; GO:0009535 chloroplast thylakoid membrane; GO:0009536 plastid; GO:0009579 thylakoid; GO:0016020 membrane; GO:0031976 plastid thylakoid; GO:0031984 organelle subcompartment; GO:0032991 protein-containing complex; GO:0034357 photosynthetic membrane; GO:0042651 thylakoid membran…	GO:0005488 binding; GO:0005507 copper ion binding; GO:0043167 ion binding; GO:0043169 cation binding; GO:0046872 metal ion binding; GO:0046914 transition metal ion binding;	PF00175	Oxidoreductase NAD-binding domain	E	KOG1158	NADP/FAD dependent oxidoreductase
B7GCT8	147	K	Predicted protein OS=Phaeodactylum tricornutum (strain CCAP 1055/1) OX=556484 GN=PHATRDRAFT_23717 PE=4 SV=1	PHATRDRAFT_23717	1	1.17179e-06	87.573	2	ATYWCPDLK(1)ADDPAK	-1.1977	1	38185	extracellular	K02641	petH; ferredoxin--NADP+ reductase [EC:1.18.1.2]	map00195 Photosynthesis; map01100 Metabolic pathways		GO:0005622 intracellular; GO:0005623 cell; GO:0005737 cytoplasm; GO:0009507 chloroplast; GO:0009534 chloroplast thylakoid; GO:0009535 chloroplast thylakoid membrane; GO:0009536 plastid; GO:0009579 thylakoid; GO:0016020 membrane; GO:0031976 plastid thylakoid; GO:0031984 organelle subcompartment; GO:0032991 protein-containing complex; GO:0034357 photosynthetic membrane; GO:0042651 thylakoid membran…	GO:0005488 binding; GO:0005507 copper ion binding; GO:0043167 ion binding; GO:0043169 cation binding; GO:0046872 metal ion binding; GO:0046914 transition metal ion binding;	PF00175	Oxidoreductase NAD-binding domain	E	KOG1158	NADP/FAD dependent oxidoreductase
B7GCT8	271	K	Predicted protein OS=Phaeodactylum tricornutum (strain CCAP 1055/1) OX=556484 GN=PHATRDRAFT_23717 PE=4 SV=1	PHATRDRAFT_23717	1	4.98467e-09	131.22	2	NGGK(1)MYIQDK	-0.60349	3	635260	extracellular	K02641	petH; ferredoxin--NADP+ reductase [EC:1.18.1.2]	map00195 Photosynthesis; map01100 Metabolic pathways		GO:0005622 intracellular; GO:0005623 cell; GO:0005737 cytoplasm; GO:0009507 chloroplast; GO:0009534 chloroplast thylakoid; GO:0009535 chloroplast thylakoid membrane; GO:0009536 plastid; GO:0009579 thylakoid; GO:0016020 membrane; GO:0031976 plastid thylakoid; GO:0031984 organelle subcompartment; GO:0032991 protein-containing complex; GO:0034357 photosynthetic membrane; GO:0042651 thylakoid membran…	GO:0005488 binding; GO:0005507 copper ion binding; GO:0043167 ion binding; GO:0043169 cation binding; GO:0046872 metal ion binding; GO:0046914 transition metal ion binding;	PF00175	Oxidoreductase NAD-binding domain	E	KOG1158	NADP/FAD dependent oxidoreductase
B7GD74	99	K	Predicted protein OS=Phaeodactylum tricornutum (strain CCAP 1055/1) OX=556484 GN=PHATRDRAFT_41069 PE=4 SV=1	PHATRDRAFT_41069	1	0.000592726	74.486	2	GFQASTK(1)DR	-0.38333	1	19550	chloroplast
B7GDE6	52	K	Predicted protein OS=Phaeodactylum tricornutum (strain CCAP 1055/1) OX=556484 GN=PHATRDRAFT_50236 PE=4 SV=1	PHATRDRAFT_50236	1	1.76426e-06	115.41	2	GDDGALTSK(1)VGTK	0.18531	1	15560	chloroplast
B7GDE6	30	K	Predicted protein OS=Phaeodactylum tricornutum (strain CCAP 1055/1) OX=556484 GN=PHATRDRAFT_50236 PE=4 SV=1	PHATRDRAFT_50236	1	0.00420258	72.327	2	K(1)NAGPVAVTIETTR	-2.1582	1	23005	chloroplast
B7GDF0	11	K	Predicted protein OS=Phaeodactylum tricornutum (strain CCAP 1055/1) OX=556484 GN=PHATRDRAFT_50240 PE=4 SV=1	PHATRDRAFT_50240	1	0.00598851	46.447	2	SSEK(1)MPVIVK	0.027181	1	5665.5	nucleus							PF00505	HMG (high mobility group) box
B7GDG0	218	K	Predicted protein OS=Phaeodactylum tricornutum (strain CCAP 1055/1) OX=556484 GN=PHATRDRAFT_56243 PE=3 SV=1	PHATRDRAFT_56243	1	1.3935e-05	90.263	2	MK(1)QAIAAIER	-1.9298	1	10448	mitochondria	K03531	ftsZ; cell division protein FtsZ					PF00091; PF12327	Tubulin/FtsZ family, GTPase domain; FtsZ family, C-terminal domain
B7GDH3	16	K	Predicted protein OS=Phaeodactylum tricornutum (strain CCAP 1055/1) OX=556484 GN=rpl14 PE=3 SV=1	rpl14	1	0.0174467	49.325	2	ALASGIK(1)HR	0.60423	1	4943.6	cytoplasm	K02894	RP-L23e, RPL23; large subunit ribosomal protein L23e	map03010 Ribosome	GO:0000122 negative regulation of transcription by RNA polymerase II; GO:0000184 nuclear-transcribed mRNA catabolic process, nonsense-mediated decay; GO:0000956 nuclear-transcribed mRNA catabolic process; GO:0002181 cytoplasmic translation; GO:0006139 nucleobase-containing compound metabolic process; GO:0006355 regulation of transcription, DNA-templated; GO:0006357 regulation of transcription by …	GO:0005622 intracellular; GO:0005623 cell; GO:0005634 nucleus; GO:0005654 nucleoplasm; GO:0005730 nucleolus; GO:0005737 cytoplasm; GO:0005783 endoplasmic reticulum; GO:0005789 endoplasmic reticulum membrane; GO:0005791 rough endoplasmic reticulum; GO:0005829 cytosol; GO:0005840 ribosome; GO:0012505 endomembrane system; GO:0015934 large ribosomal subunit; GO:0016020 membrane; GO:0022625 cytosolic …	GO:0001221 transcription cofactor binding; GO:0001223 transcription coactivator binding; GO:0003676 nucleic acid binding; GO:0003723 RNA binding; GO:0003735 structural constituent of ribosome; GO:0004857 enzyme inhibitor activity; GO:0005198 structural molecule activity; GO:0005488 binding; GO:0005515 protein binding; GO:0008092 cytoskeletal protein binding; GO:0008134 transcription factor bindin…	PF00238	Ribosomal protein L14p/L23e	J	KOG0901	60S ribosomal protein L14/L17/L23
B7GDN5	109	K	40S ribosomal protein S7 OS=Phaeodactylum tricornutum (strain CCAP 1055/1) OX=556484 GN=PHATRDRAFT_31073 PE=3 SV=1	PHATRDRAFT_31073	1	0.036107	43.734	2	NQK(1)TSGPLPR	4.416	1	2346.4	cytoplasm	K02993	RP-S7e, RPS7; small subunit ribosomal protein S7e	map03010 Ribosome	GO:0000184 nuclear-transcribed mRNA catabolic process, nonsense-mediated decay; GO:0000956 nuclear-transcribed mRNA catabolic process; GO:0001838 embryonic epithelial tube formation; GO:0001841 neural tube formation; GO:0001843 neural tube closure; GO:0002009 morphogenesis of an epithelium; GO:0002181 cytoplasmic translation; GO:0002376 immune system process; GO:0002520 immune system development;…	GO:0005622 intracellular; GO:0005623 cell; GO:0005634 nucleus; GO:0005654 nucleoplasm; GO:0005730 nucleolus; GO:0005737 cytoplasm; GO:0005829 cytosol; GO:0005840 ribosome; GO:0015935 small ribosomal subunit; GO:0022626 cytosolic ribosome; GO:0022627 cytosolic small ribosomal subunit; GO:0030684 preribosome; GO:0030686 90S preribosome; GO:0031974 membrane-enclosed lumen; GO:0031981 nuclear lumen; …	GO:0003676 nucleic acid binding; GO:0003723 RNA binding; GO:0003727 single-stranded RNA binding; GO:0003729 mRNA binding; GO:0003730 mRNA 3'-UTR binding; GO:0003735 structural constituent of ribosome; GO:0004857 enzyme inhibitor activity; GO:0005198 structural molecule activity; GO:0005488 binding; GO:0005515 protein binding; GO:0008187 poly-pyrimidine tract binding; GO:0008266 poly(U) RNA bindin…			J	KOG3320	40S ribosomal protein S7
B7GE61	780	K	Heat shock protein Hsp70 OS=Phaeodactylum tricornutum (strain CCAP 1055/1) OX=556484 GN=HSP70F PE=4 SV=1	HSP70F	1	0.00141376	61.577	2	NK(1)DLIDTCGPVLR	0.062512	1	1347	cytoplasm	K09489	HSPA4; heat shock 70kDa protein 4		GO:0001655 urogenital system development; GO:0001822 kidney development; GO:0001932 regulation of protein phosphorylation; GO:0001933 negative regulation of protein phosphorylation; GO:0001934 positive regulation of protein phosphorylation; GO:0002682 regulation of immune system process; GO:0002684 positive regulation of immune system process; GO:0002694 regulation of leukocyte activation; GO:000…	GO:0005576 extracellular region; GO:0005615 extracellular space; GO:0005618 cell wall; GO:0005622 intracellular; GO:0005623 cell; GO:0005634 nucleus; GO:0005654 nucleoplasm; GO:0005737 cytoplasm; GO:0005811 lipid droplet; GO:0005829 cytosol; GO:0005844 polysome; GO:0005886 plasma membrane; GO:0005911 cell-cell junction; GO:0009506 plasmodesma; GO:0016020 membrane; GO:0030054 cell junction; GO:003…	GO:0000166 nucleotide binding; GO:0000774 adenyl-nucleotide exchange factor activity; GO:0001085 RNA polymerase II transcription factor binding; GO:0005488 binding; GO:0005515 protein binding; GO:0005524 ATP binding; GO:0008092 cytoskeletal protein binding; GO:0008134 transcription factor binding; GO:0008144 drug binding; GO:0015631 tubulin binding; GO:0017076 purine nucleotide binding; GO:003023…			O	KOG0103	Molecular chaperones HSP105/HSP110/SSE1, HSP70 superfamily
B7GE67	361	K	Fructose-bisphosphate aldolase OS=Phaeodactylum tricornutum (strain CCAP 1055/1) OX=556484 GN=FbaC5 PE=3 SV=1	FbaC5	1	0.00028492	69.641	2	DDNVK(1)AAQDQLLAR	-2.4511	1	8316.8	chloroplast	K01623	ALDO; fructose-bisphosphate aldolase, class I [EC:4.1.2.13]	map00010 Glycolysis / Gluconeogenesis; map00030 Pentose phosphate pathway; map00051 Fructose and mannose metabolism; map00710 Carbon fixation in photosynthetic organisms; map01100 Metabolic pathways; map01110 Biosynthesis of secondary metabolites; map01200 Carbon metabolism; map01230 Biosynthesis of amino acids	GO:0001101 response to acid chemical; GO:0005975 carbohydrate metabolic process; GO:0005996 monosaccharide metabolic process; GO:0006006 glucose metabolic process; GO:0006082 organic acid metabolic process; GO:0006090 pyruvate metabolic process; GO:0006091 generation of precursor metabolites and energy; GO:0006094 gluconeogenesis; GO:0006096 glycolytic process; GO:0006139 nucleobase-containing co…	GO:0005576 extracellular region; GO:0005622 intracellular; GO:0005623 cell; GO:0005737 cytoplasm; GO:0005739 mitochondrion; GO:0005829 cytosol; GO:0005840 ribosome; GO:0009507 chloroplast; GO:0009526 plastid envelope; GO:0009532 plastid stroma; GO:0009534 chloroplast thylakoid; GO:0009536 plastid; GO:0009570 chloroplast stroma; GO:0009579 thylakoid; GO:0009941 chloroplast envelope; GO:0010287 pla…	GO:0003824 catalytic activity; GO:0004332 fructose-bisphosphate aldolase activity; GO:0016829 lyase activity; GO:0016830 carbon-carbon lyase activity; GO:0016832 aldehyde-lyase activity;	PF00274	Fructose-bisphosphate aldolase class-I	G	KOG1557	Fructose-biphosphate aldolase
B7GEA5	82	K	Predicted protein OS=Phaeodactylum tricornutum (strain CCAP 1055/1) OX=556484 GN=PHATRDRAFT_50499 PE=4 SV=1	PHATRDRAFT_50499	1	7.2519e-05	123.99	2	TLSEK(1)ETSSGLTLK	-1.5965	1	10359	cytoplasm
B7GED8	48	K	Predicted protein OS=Phaeodactylum tricornutum (strain CCAP 1055/1) OX=556484 GN=PHATRDRAFT_51291 PE=3 SV=1	PHATRDRAFT_51291	1	0.000654558	84.999	2	GAVDK(1)NLHVSGPVR	-2.2407	1	2221.3	cytoplasm	K02969	RP-S20e, RPS20; small subunit ribosomal protein S20e	map03010 Ribosome						J	KOG0900	40S ribosomal protein S20
B7GEF2	301	K	Plastidic enolase OS=Phaeodactylum tricornutum (strain CCAP 1055/1) OX=556484 GN=PHATRDRAFT_56468 PE=3 SV=1	PHATRDRAFT_56468	1	0.050547	43.168	2	GK(1)DEYDLDFK	0.58894	1	5149	chloroplast	K01689	ENO, eno; enolase [EC:4.2.1.11]	map00010 Glycolysis / Gluconeogenesis; map01100 Metabolic pathways; map01110 Biosynthesis of secondary metabolites; map01200 Carbon metabolism; map01230 Biosynthesis of amino acids; map03018 RNA degradation				PF03952; PF00113	Enolase, N-terminal domain; Enolase, C-terminal TIM barrel domain	G	KOG2670	Enolase
B7GEF2	452	K	Plastidic enolase OS=Phaeodactylum tricornutum (strain CCAP 1055/1) OX=556484 GN=PHATRDRAFT_56468 PE=3 SV=1	PHATRDRAFT_56468	1	0.00788782	49.325	2	LAK(1)YNQLLR	0.49316	1	9631.9	chloroplast	K01689	ENO, eno; enolase [EC:4.2.1.11]	map00010 Glycolysis / Gluconeogenesis; map01100 Metabolic pathways; map01110 Biosynthesis of secondary metabolites; map01200 Carbon metabolism; map01230 Biosynthesis of amino acids; map03018 RNA degradation				PF03952; PF00113	Enolase, N-terminal domain; Enolase, C-terminal TIM barrel domain	G	KOG2670	Enolase
B7GEF7	424	K	Heat shock protein Hsp90 OS=Phaeodactylum tricornutum (strain CCAP 1055/1) OX=556484 GN=HSP90 PE=3 SV=1	HSP90	1	0.000419999	63.397	2	SK(1)VLSIINK	-1.4126	1	14487	chloroplast	K09487	HSP90B, TRA1; heat shock protein 90kDa beta	map04141 Protein processing in endoplasmic reticulum; map04626 Plant-pathogen interaction	GO:0006508 proteolysis; GO:0006511 ubiquitin-dependent protein catabolic process; GO:0006807 nitrogen compound metabolic process; GO:0006950 response to stress; GO:0008152 metabolic process; GO:0009056 catabolic process; GO:0009057 macromolecule catabolic process; GO:0009987 cellular process; GO:0010033 response to organic substance; GO:0010243 response to organonitrogen compound; GO:0010498 prot…			PF13589	Histidine kinase-, DNA gyrase B-, and HSP90-like ATPase	O	KOG0019	Molecular chaperone (HSP90 family)
B7GEI2	158	K	Phosphoglycerate mutase OS=Phaeodactylum tricornutum (strain CCAP 1055/1) OX=556484 GN=PGAM_4 PE=3 SV=1	PGAM_4	1	0.00365369	51.531	2	HGK(1)DQVLEWR	0.12175	1	13152	chloroplast	K01834	PGAM, gpmA; 2,3-bisphosphoglycerate-dependent phosphoglycerate mutase [EC:5.4.2.11]	map00010 Glycolysis / Gluconeogenesis; map00260 Glycine, serine and threonine metabolism; map01100 Metabolic pathways; map01110 Biosynthesis of secondary metabolites; map01200 Carbon metabolism; map01230 Biosynthesis of amino acids				PF00300	Histidine phosphatase superfamily (branch 1)	G	KOG0235	Phosphoglycerate mutase
B7GEI2	149	K	Phosphoglycerate mutase OS=Phaeodactylum tricornutum (strain CCAP 1055/1) OX=556484 GN=PGAM_4 PE=3 SV=1	PGAM_4	1	1.30293e-42	252.59	3	HYGALQGLNK(1)QETVDK	-1.1688	4	1082400	chloroplast	K01834	PGAM, gpmA; 2,3-bisphosphoglycerate-dependent phosphoglycerate mutase [EC:5.4.2.11]	map00010 Glycolysis / Gluconeogenesis; map00260 Glycine, serine and threonine metabolism; map01100 Metabolic pathways; map01110 Biosynthesis of secondary metabolites; map01200 Carbon metabolism; map01230 Biosynthesis of amino acids				PF00300	Histidine phosphatase superfamily (branch 1)	G	KOG0235	Phosphoglycerate mutase
B7GES3	101	K	Predicted protein OS=Phaeodactylum tricornutum (strain CCAP 1055/1) OX=556484 GN=PHATRDRAFT_55230 PE=3 SV=1	PHATRDRAFT_55230	1	2.50447e-05	91.032	2	VDLVNNLGTIAK(1)SGTK	-4.8063	1	14802	nucleus	K04079	HSP90A, htpG; molecular chaperone HtpG	map04141 Protein processing in endoplasmic reticulum; map04626 Plant-pathogen interaction	GO:0002376 immune system process; GO:0006457 protein folding; GO:0006950 response to stress; GO:0006952 defense response; GO:0006955 immune response; GO:0009266 response to temperature stimulus; GO:0009408 response to heat; GO:0009605 response to external stimulus; GO:0009607 response to biotic stimulus; GO:0009617 response to bacterium; GO:0009628 response to abiotic stimulus; GO:0009814 defense…	GO:0005576 extracellular region; GO:0005618 cell wall; GO:0005622 intracellular; GO:0005623 cell; GO:0005634 nucleus; GO:0005730 nucleolus; GO:0005737 cytoplasm; GO:0005773 vacuole; GO:0005774 vacuolar membrane; GO:0005794 Golgi apparatus; GO:0005829 cytosol; GO:0005886 plasma membrane; GO:0009507 chloroplast; GO:0009532 plastid stroma; GO:0009536 plastid; GO:0009570 chloroplast stroma; GO:001250…	GO:0003824 catalytic activity; GO:0016462 pyrophosphatase activity; GO:0016787 hydrolase activity; GO:0016817 hydrolase activity, acting on acid anhydrides; GO:0016818 hydrolase activity, acting on acid anhydrides, in phosphorus-containing anhydrides; GO:0016887 ATPase activity; GO:0017111 nucleoside-triphosphatase activity;	PF02518	Histidine kinase-, DNA gyrase B-, and HSP90-like ATPase	O	KOG0019	Molecular chaperone (HSP90 family)
B7S3I6	8	K	Predicted protein (Fragment) OS=Phaeodactylum tricornutum (strain CCAP 1055/1) OX=556484 GN=PHATRDRAFT_bd297 PE=4 SV=1	PHATRDRAFT_bd297	1	1.59705e-32	215.61	2	IDLDSPK(1)VATMDDIEK	-1.6298	4	8452000	cytoplasm				GO:0000422 autophagy of mitochondrion; GO:0006914 autophagy; GO:0006996 organelle organization; GO:0007005 mitochondrion organization; GO:0007275 multicellular organism development; GO:0007568 aging; GO:0008152 metabolic process; GO:0009056 catabolic process; GO:0009894 regulation of catabolic process; GO:0009987 cellular process; GO:0010150 leaf senescence; GO:0010259 multicellular organism agin…	GO:0005622 intracellular; GO:0005623 cell; GO:0005737 cytoplasm; GO:0005739 mitochondrion; GO:0005740 mitochondrial envelope; GO:0005741 mitochondrial outer membrane; GO:0005783 endoplasmic reticulum; GO:0005789 endoplasmic reticulum membrane; GO:0009507 chloroplast; GO:0009532 plastid stroma; GO:0009536 plastid; GO:0009570 chloroplast stroma; GO:0012505 endomembrane system; GO:0016020 membrane; …	GO:0005488 binding; GO:0005515 protein binding; GO:0042802 identical protein binding; GO:0042803 protein homodimerization activity; GO:0046983 protein dimerization activity; GO:0048037 cofactor binding; GO:0051536 iron-sulfur cluster binding; GO:0051537 2 iron, 2 sulfur cluster binding; GO:0051540 metal cluster binding;	PF09360	Iron-binding zinc finger CDGSH type	S	KOG3461	CDGSH-type Zn-finger containing protein
B7S3I6	17	K	Predicted protein (Fragment) OS=Phaeodactylum tricornutum (strain CCAP 1055/1) OX=556484 GN=PHATRDRAFT_bd297 PE=4 SV=1	PHATRDRAFT_bd297	1	0.0262001	40.386	2	VATMDDIEK(1)GK	1.4675	1	30024	cytoplasm				GO:0000422 autophagy of mitochondrion; GO:0006914 autophagy; GO:0006996 organelle organization; GO:0007005 mitochondrion organization; GO:0007275 multicellular organism development; GO:0007568 aging; GO:0008152 metabolic process; GO:0009056 catabolic process; GO:0009894 regulation of catabolic process; GO:0009987 cellular process; GO:0010150 leaf senescence; GO:0010259 multicellular organism agin…	GO:0005622 intracellular; GO:0005623 cell; GO:0005737 cytoplasm; GO:0005739 mitochondrion; GO:0005740 mitochondrial envelope; GO:0005741 mitochondrial outer membrane; GO:0005783 endoplasmic reticulum; GO:0005789 endoplasmic reticulum membrane; GO:0009507 chloroplast; GO:0009532 plastid stroma; GO:0009536 plastid; GO:0009570 chloroplast stroma; GO:0012505 endomembrane system; GO:0016020 membrane; …	GO:0005488 binding; GO:0005515 protein binding; GO:0042802 identical protein binding; GO:0042803 protein homodimerization activity; GO:0046983 protein dimerization activity; GO:0048037 cofactor binding; GO:0051536 iron-sulfur cluster binding; GO:0051537 2 iron, 2 sulfur cluster binding; GO:0051540 metal cluster binding;	PF09360	Iron-binding zinc finger CDGSH type	S	KOG3461	CDGSH-type Zn-finger containing protein
B7S3Q6	423	K	Predicted protein (Fragment) OS=Phaeodactylum tricornutum (strain CCAP 1055/1) OX=556484 GN=PHATRDRAFT_bd1874 PE=3 SV=1	PHATRDRAFT_bd1874	1	0.00112815	106.93	2	TAK(1)YNQLLR	-1.1215	1	13286	mitochondria	K01689	ENO, eno; enolase [EC:4.2.1.11]	map00010 Glycolysis / Gluconeogenesis; map01100 Metabolic pathways; map01110 Biosynthesis of secondary metabolites; map01200 Carbon metabolism; map01230 Biosynthesis of amino acids; map03018 RNA degradation				PF03952; PF00113	Enolase, N-terminal domain; Enolase, C-terminal TIM barrel domain	G	KOG2670	Enolase
B7S3N8	132	K	Fructose-bisphosphate aldolase OS=Phaeodactylum tricornutum (strain CCAP 1055/1) OX=556484 GN=FbaC1 PE=4 SV=1	FbaC1	1	9.34273e-13	96.78	3	AADNSDDAASIAGCVAGAK(1)HVR	-0.84128	1	18631	vacuolar membrane	K01624	FBA, fbaA; fructose-bisphosphate aldolase, class II [EC:4.1.2.13]	map00010 Glycolysis / Gluconeogenesis; map00030 Pentose phosphate pathway; map00051 Fructose and mannose metabolism; map00710 Carbon fixation in photosynthetic organisms; map01100 Metabolic pathways; map01110 Biosynthesis of secondary metabolites; map01200 Carbon metabolism; map01230 Biosynthesis of amino acids	GO:0005975 carbohydrate metabolic process; GO:0005996 monosaccharide metabolic process; GO:0006006 glucose metabolic process; GO:0006007 glucose catabolic process; GO:0006082 organic acid metabolic process; GO:0006090 pyruvate metabolic process; GO:0006091 generation of precursor metabolites and energy; GO:0006094 gluconeogenesis; GO:0006096 glycolytic process; GO:0006139 nucleobase-containing co…	GO:0005618 cell wall; GO:0005622 intracellular; GO:0005623 cell; GO:0005737 cytoplasm; GO:0005739 mitochondrion; GO:0005829 cytosol; GO:0005886 plasma membrane; GO:0009277 fungal-type cell wall; GO:0009986 cell surface; GO:0016020 membrane; GO:0030312 external encapsulating structure; GO:0030446 hyphal cell wall; GO:0043226 organelle; GO:0043227 membrane-bounded organelle; GO:0043229 intracellula…	GO:0003824 catalytic activity; GO:0004332 fructose-bisphosphate aldolase activity; GO:0005488 binding; GO:0008270 zinc ion binding; GO:0016829 lyase activity; GO:0016830 carbon-carbon lyase activity; GO:0016832 aldehyde-lyase activity; GO:0043167 ion binding; GO:0043169 cation binding; GO:0046872 metal ion binding; GO:0046914 transition metal ion binding;	PF01116	Fructose-bisphosphate aldolase class-II	G	KOG4153	Fructose 1,6-bisphosphate aldolase
B7S404	484	K	Peptidylprolyl isomerase OS=Phaeodactylum tricornutum (strain CCAP 1055/1) OX=556484 GN=PHATRDRAFT_bd1648 PE=3 SV=1	PHATRDRAFT_bd1648	1	0.000746645	65.156	2	GK(1)VEATLQR	-2.1214	1	9735.7	chloroplast	K03545	tig; trigger factor					PF00254	FKBP-type peptidyl-prolyl cis-trans isomerase
B7S466	76	K	S-adenosylmethionine synthase OS=Phaeodactylum tricornutum (strain CCAP 1055/1) OX=556484 GN=PHATRDRAFT_bd913 PE=3 SV=1	PHATRDRAFT_bd913	1	0.0536158	59.67	2	DAIK(1)DIGYDDPAK	1.028	1	11063	cytoplasm	K00789	metK; S-adenosylmethionine synthetase [EC:2.5.1.6]	map00270 Cysteine and methionine metabolism; map01100 Metabolic pathways; map01110 Biosynthesis of secondary metabolites; map01230 Biosynthesis of amino acids	GO:0000096 sulfur amino acid metabolic process; GO:0000098 sulfur amino acid catabolic process; GO:0006082 organic acid metabolic process; GO:0006520 cellular amino acid metabolic process; GO:0006555 methionine metabolic process; GO:0006556 S-adenosylmethionine biosynthetic process; GO:0006732 coenzyme metabolic process; GO:0006790 sulfur compound metabolic process; GO:0006807 nitrogen compound m…	GO:0005622 intracellular; GO:0005623 cell; GO:0005634 nucleus; GO:0005737 cytoplasm; GO:0005829 cytosol; GO:0016363 nuclear matrix; GO:0031974 membrane-enclosed lumen; GO:0031981 nuclear lumen; GO:0034399 nuclear periphery; GO:0043226 organelle; GO:0043227 membrane-bounded organelle; GO:0043229 intracellular organelle; GO:0043231 intracellular membrane-bounded organelle; GO:0043233 organelle lume…	GO:0000166 nucleotide binding; GO:0000287 magnesium ion binding; GO:0003824 catalytic activity; GO:0004478 methionine adenosyltransferase activity; GO:0005488 binding; GO:0005515 protein binding; GO:0005524 ATP binding; GO:0008144 drug binding; GO:0016597 amino acid binding; GO:0016740 transferase activity; GO:0016765 transferase activity, transferring alkyl or aryl (other than methyl) groups; GO…	PF00438; PF02772; PF02773	S-adenosylmethionine synthetase, N-terminal domain; S-adenosylmethionine synthetase, central domain; S-adenosylmethionine synthetase, C-terminal domain	H	KOG1506	S-adenosylmethionine synthetase
B7S466	362	K	S-adenosylmethionine synthase OS=Phaeodactylum tricornutum (strain CCAP 1055/1) OX=556484 GN=PHATRDRAFT_bd913 PE=3 SV=1	PHATRDRAFT_bd913	1	0.000125081	88.181	2	K(1)TAAYGHFGR	-0.81123	1	17586	cytoplasm	K00789	metK; S-adenosylmethionine synthetase [EC:2.5.1.6]	map00270 Cysteine and methionine metabolism; map01100 Metabolic pathways; map01110 Biosynthesis of secondary metabolites; map01230 Biosynthesis of amino acids	GO:0000096 sulfur amino acid metabolic process; GO:0000098 sulfur amino acid catabolic process; GO:0006082 organic acid metabolic process; GO:0006520 cellular amino acid metabolic process; GO:0006555 methionine metabolic process; GO:0006556 S-adenosylmethionine biosynthetic process; GO:0006732 coenzyme metabolic process; GO:0006790 sulfur compound metabolic process; GO:0006807 nitrogen compound m…	GO:0005622 intracellular; GO:0005623 cell; GO:0005634 nucleus; GO:0005737 cytoplasm; GO:0005829 cytosol; GO:0016363 nuclear matrix; GO:0031974 membrane-enclosed lumen; GO:0031981 nuclear lumen; GO:0034399 nuclear periphery; GO:0043226 organelle; GO:0043227 membrane-bounded organelle; GO:0043229 intracellular organelle; GO:0043231 intracellular membrane-bounded organelle; GO:0043233 organelle lume…	GO:0000166 nucleotide binding; GO:0000287 magnesium ion binding; GO:0003824 catalytic activity; GO:0004478 methionine adenosyltransferase activity; GO:0005488 binding; GO:0005515 protein binding; GO:0005524 ATP binding; GO:0008144 drug binding; GO:0016597 amino acid binding; GO:0016740 transferase activity; GO:0016765 transferase activity, transferring alkyl or aryl (other than methyl) groups; GO…	PF00438; PF02772; PF02773	S-adenosylmethionine synthetase, N-terminal domain; S-adenosylmethionine synthetase, central domain; S-adenosylmethionine synthetase, C-terminal domain	H	KOG1506	S-adenosylmethionine synthetase
B7S487	56	K	Cysteine synthase OS=Phaeodactylum tricornutum (strain CCAP 1055/1) OX=556484 GN=CysK PE=3 SV=1	CysK	1	0.000345429	112.7	2	LESSNPANSVK(1)DR	-0.89746	1	20771	chloroplast	K01738	cysK; cysteine synthase [EC:2.5.1.47]	map00270 Cysteine and methionine metabolism; map00920 Sulfur metabolism; map01100 Metabolic pathways; map01110 Biosynthesis of secondary metabolites; map01200 Carbon metabolism; map01230 Biosynthesis of amino acids						E	KOG1252	Cystathionine beta-synthase and related enzymes
B7S487	228	K	Cysteine synthase OS=Phaeodactylum tricornutum (strain CCAP 1055/1) OX=556484 GN=CysK PE=3 SV=1	CysK	1	0.000260087	46.528	3	LQVVAVEPTESAVLSGGK(1)PGPHK	-0.20657	1	66221	chloroplast	K01738	cysK; cysteine synthase [EC:2.5.1.47]	map00270 Cysteine and methionine metabolism; map00920 Sulfur metabolism; map01100 Metabolic pathways; map01110 Biosynthesis of secondary metabolites; map01200 Carbon metabolism; map01230 Biosynthesis of amino acids						E	KOG1252	Cystathionine beta-synthase and related enzymes
Q9TK50	138	K	Elongation factor Ts, chloroplastic OS=Phaeodactylum tricornutum (strain CCAP 1055/1) OX=556484 GN=tsf PE=3 SV=1	tsf	1	1.55247e-09	127.93	2	DDLQNK(1)PEEIK	-0.43039	1	126310	cytoplasm	K02357	tsf, TSFM; elongation factor Ts		GO:0006412 translation; GO:0006414 translational elongation; GO:0006518 peptide metabolic process; GO:0006807 nitrogen compound metabolic process; GO:0008152 metabolic process; GO:0009058 biosynthetic process; GO:0009059 macromolecule biosynthetic process; GO:0009987 cellular process; GO:0010467 gene expression; GO:0019538 protein metabolic process; GO:0034641 cellular nitrogen compound metabolic…	GO:0005618 cell wall; GO:0005622 intracellular; GO:0005623 cell; GO:0005737 cytoplasm; GO:0005829 cytosol; GO:0005886 plasma membrane; GO:0016020 membrane; GO:0030312 external encapsulating structure; GO:0071944 cell periphery;	GO:0003676 nucleic acid binding; GO:0003723 RNA binding; GO:0003746 translation elongation factor activity; GO:0005488 binding; GO:0008135 translation factor activity, RNA binding; GO:0097159 organic cyclic compound binding; GO:1901363 heterocyclic compound binding;
Q9TK50	132	K	Elongation factor Ts, chloroplastic OS=Phaeodactylum tricornutum (strain CCAP 1055/1) OX=556484 GN=tsf PE=3 SV=1	tsf	0.999221	0.000183582	69.224	3	K(0.001)FENAK(0.999)DDLQNKPEEIK	0.77686	1	5864.7	cytoplasm	K02357	tsf, TSFM; elongation factor Ts		GO:0006412 translation; GO:0006414 translational elongation; GO:0006518 peptide metabolic process; GO:0006807 nitrogen compound metabolic process; GO:0008152 metabolic process; GO:0009058 biosynthetic process; GO:0009059 macromolecule biosynthetic process; GO:0009987 cellular process; GO:0010467 gene expression; GO:0019538 protein metabolic process; GO:0034641 cellular nitrogen compound metabolic…	GO:0005618 cell wall; GO:0005622 intracellular; GO:0005623 cell; GO:0005737 cytoplasm; GO:0005829 cytosol; GO:0005886 plasma membrane; GO:0016020 membrane; GO:0030312 external encapsulating structure; GO:0071944 cell periphery;	GO:0003676 nucleic acid binding; GO:0003723 RNA binding; GO:0003746 translation elongation factor activity; GO:0005488 binding; GO:0008135 translation factor activity, RNA binding; GO:0097159 organic cyclic compound binding; GO:1901363 heterocyclic compound binding;
Q9TK50	157	K	Elongation factor Ts, chloroplastic OS=Phaeodactylum tricornutum (strain CCAP 1055/1) OX=556484 GN=tsf PE=3 SV=1	tsf	1	0.00655956	64.906	2	K(1)QVLLEQEYIR	2.0789	1	17390	cytoplasm	K02357	tsf, TSFM; elongation factor Ts		GO:0006412 translation; GO:0006414 translational elongation; GO:0006518 peptide metabolic process; GO:0006807 nitrogen compound metabolic process; GO:0008152 metabolic process; GO:0009058 biosynthetic process; GO:0009059 macromolecule biosynthetic process; GO:0009987 cellular process; GO:0010467 gene expression; GO:0019538 protein metabolic process; GO:0034641 cellular nitrogen compound metabolic…	GO:0005618 cell wall; GO:0005622 intracellular; GO:0005623 cell; GO:0005737 cytoplasm; GO:0005829 cytosol; GO:0005886 plasma membrane; GO:0016020 membrane; GO:0030312 external encapsulating structure; GO:0071944 cell periphery;	GO:0003676 nucleic acid binding; GO:0003723 RNA binding; GO:0003746 translation elongation factor activity; GO:0005488 binding; GO:0008135 translation factor activity, RNA binding; GO:0097159 organic cyclic compound binding; GO:1901363 heterocyclic compound binding;
Q9TK50	45	K	Elongation factor Ts, chloroplastic OS=Phaeodactylum tricornutum (strain CCAP 1055/1) OX=556484 GN=tsf PE=3 SV=1	tsf	1	0.0220802	58.916	2	LK(1)GMATADK	0.48369	1	11677	cytoplasm	K02357	tsf, TSFM; elongation factor Ts		GO:0006412 translation; GO:0006414 translational elongation; GO:0006518 peptide metabolic process; GO:0006807 nitrogen compound metabolic process; GO:0008152 metabolic process; GO:0009058 biosynthetic process; GO:0009059 macromolecule biosynthetic process; GO:0009987 cellular process; GO:0010467 gene expression; GO:0019538 protein metabolic process; GO:0034641 cellular nitrogen compound metabolic…	GO:0005618 cell wall; GO:0005622 intracellular; GO:0005623 cell; GO:0005737 cytoplasm; GO:0005829 cytosol; GO:0005886 plasma membrane; GO:0016020 membrane; GO:0030312 external encapsulating structure; GO:0071944 cell periphery;	GO:0003676 nucleic acid binding; GO:0003723 RNA binding; GO:0003746 translation elongation factor activity; GO:0005488 binding; GO:0008135 translation factor activity, RNA binding; GO:0097159 organic cyclic compound binding; GO:1901363 heterocyclic compound binding;
Q9TK50	145	K	Elongation factor Ts, chloroplastic OS=Phaeodactylum tricornutum (strain CCAP 1055/1) OX=556484 GN=tsf PE=3 SV=1	tsf	1	0.0637898	53.679	2	NK(1)IVEGR	1.0855	1	6794.8	cytoplasm	K02357	tsf, TSFM; elongation factor Ts		GO:0006412 translation; GO:0006414 translational elongation; GO:0006518 peptide metabolic process; GO:0006807 nitrogen compound metabolic process; GO:0008152 metabolic process; GO:0009058 biosynthetic process; GO:0009059 macromolecule biosynthetic process; GO:0009987 cellular process; GO:0010467 gene expression; GO:0019538 protein metabolic process; GO:0034641 cellular nitrogen compound metabolic…	GO:0005618 cell wall; GO:0005622 intracellular; GO:0005623 cell; GO:0005737 cytoplasm; GO:0005829 cytosol; GO:0005886 plasma membrane; GO:0016020 membrane; GO:0030312 external encapsulating structure; GO:0071944 cell periphery;	GO:0003676 nucleic acid binding; GO:0003723 RNA binding; GO:0003746 translation elongation factor activity; GO:0005488 binding; GO:0008135 translation factor activity, RNA binding; GO:0097159 organic cyclic compound binding; GO:1901363 heterocyclic compound binding;
Q9TK52	187	K	Ribulose bisphosphate carboxylase large chain OS=Phaeodactylum tricornutum (strain CCAP 1055/1) OX=556484 GN=rbcL PE=3 SV=1	rbcL	1	0.000402544	78.816	2	LGLSGK(1)NYGR	-0.48864	1	156610	cytoplasm	K01601	rbcL; ribulose-bisphosphate carboxylase large chain [EC:4.1.1.39]	map00630 Glyoxylate and dicarboxylate metabolism; map00710 Carbon fixation in photosynthetic organisms; map01100 Metabolic pathways; map01110 Biosynthesis of secondary metabolites; map01200 Carbon metabolism		GO:0005622 intracellular; GO:0005623 cell; GO:0005737 cytoplasm; GO:0009507 chloroplast; GO:0009536 plastid; GO:0043226 organelle; GO:0043227 membrane-bounded organelle; GO:0043229 intracellular organelle; GO:0043231 intracellular membrane-bounded organelle;		PF02788; PF00016	Ribulose bisphosphate carboxylase large chain, N-terminal domain; Ribulose bisphosphate carboxylase large chain, catalytic domain
Q9TK52	168	K	Ribulose bisphosphate carboxylase large chain OS=Phaeodactylum tricornutum (strain CCAP 1055/1) OX=556484 GN=rbcL PE=3 SV=1	rbcL	0.999955	0.0180968	43.613	3	LNK(1)YGIPLLGATVKPK	-2.7052	1	9137.6	cytoplasm	K01601	rbcL; ribulose-bisphosphate carboxylase large chain [EC:4.1.1.39]	map00630 Glyoxylate and dicarboxylate metabolism; map00710 Carbon fixation in photosynthetic organisms; map01100 Metabolic pathways; map01110 Biosynthesis of secondary metabolites; map01200 Carbon metabolism		GO:0005622 intracellular; GO:0005623 cell; GO:0005737 cytoplasm; GO:0009507 chloroplast; GO:0009536 plastid; GO:0043226 organelle; GO:0043227 membrane-bounded organelle; GO:0043229 intracellular organelle; GO:0043231 intracellular membrane-bounded organelle;		PF02788; PF00016	Ribulose bisphosphate carboxylase large chain, N-terminal domain; Ribulose bisphosphate carboxylase large chain, catalytic domain
Q9TK52	181	K	Ribulose bisphosphate carboxylase large chain OS=Phaeodactylum tricornutum (strain CCAP 1055/1) OX=556484 GN=rbcL PE=3 SV=1	rbcL	1	0.00919781	74.486	2	PK(1)LGLSGK	-0.50674	1	58852	cytoplasm	K01601	rbcL; ribulose-bisphosphate carboxylase large chain [EC:4.1.1.39]	map00630 Glyoxylate and dicarboxylate metabolism; map00710 Carbon fixation in photosynthetic organisms; map01100 Metabolic pathways; map01110 Biosynthesis of secondary metabolites; map01200 Carbon metabolism		GO:0005622 intracellular; GO:0005623 cell; GO:0005737 cytoplasm; GO:0009507 chloroplast; GO:0009536 plastid; GO:0043226 organelle; GO:0043227 membrane-bounded organelle; GO:0043229 intracellular organelle; GO:0043231 intracellular membrane-bounded organelle;		PF02788; PF00016	Ribulose bisphosphate carboxylase large chain, N-terminal domain; Ribulose bisphosphate carboxylase large chain, catalytic domain
Q9TK52	308	K	Ribulose bisphosphate carboxylase large chain OS=Phaeodactylum tricornutum (strain CCAP 1055/1) OX=556484 GN=rbcL PE=3 SV=1	rbcL	1	4.24791e-05	97.033	2	QK(1)NHGINFR	1.0217	1	20589	cytoplasm	K01601	rbcL; ribulose-bisphosphate carboxylase large chain [EC:4.1.1.39]	map00630 Glyoxylate and dicarboxylate metabolism; map00710 Carbon fixation in photosynthetic organisms; map01100 Metabolic pathways; map01110 Biosynthesis of secondary metabolites; map01200 Carbon metabolism		GO:0005622 intracellular; GO:0005623 cell; GO:0005737 cytoplasm; GO:0009507 chloroplast; GO:0009536 plastid; GO:0043226 organelle; GO:0043227 membrane-bounded organelle; GO:0043229 intracellular organelle; GO:0043231 intracellular membrane-bounded organelle;		PF02788; PF00016	Ribulose bisphosphate carboxylase large chain, N-terminal domain; Ribulose bisphosphate carboxylase large chain, catalytic domain
Q9TK52	319	K	Ribulose bisphosphate carboxylase large chain OS=Phaeodactylum tricornutum (strain CCAP 1055/1) OX=556484 GN=rbcL PE=3 SV=1	rbcL	1	0.0243079	56.89	2	VICK(1)WMR	-1.3721	1	45427	cytoplasm	K01601	rbcL; ribulose-bisphosphate carboxylase large chain [EC:4.1.1.39]	map00630 Glyoxylate and dicarboxylate metabolism; map00710 Carbon fixation in photosynthetic organisms; map01100 Metabolic pathways; map01110 Biosynthesis of secondary metabolites; map01200 Carbon metabolism		GO:0005622 intracellular; GO:0005623 cell; GO:0005737 cytoplasm; GO:0009507 chloroplast; GO:0009536 plastid; GO:0043226 organelle; GO:0043227 membrane-bounded organelle; GO:0043229 intracellular organelle; GO:0043231 intracellular membrane-bounded organelle;		PF02788; PF00016	Ribulose bisphosphate carboxylase large chain, N-terminal domain; Ribulose bisphosphate carboxylase large chain, catalytic domain
